# Supplementary material for: A Novel Inflammation-Related Gene Signature for Overall Survival Prediction and Comprehensive Analysis in Pediatric Patients with Wilms Tumor
Source: Dis Markers. 2022 May 7;2022:2651105. doi: 10.1155/2022/2651105 (PMC9107364; doi:10.1155/2022/2651105)
Supplement: Supplementary Materials — Supplementary Table 1 (Table S1) is additional information about inflammation-related genes. Supplementary Table 2 (Table S2) is the complete result of GO analysis based on DE-IRGs. Supplementary Table 3 (Table S3) is the complete result of KEGG analysis based on DE-IRGs. Supplementary Table 4 (Table S4) is the result of GSEA based on GO. Supplementary Table 5 (Table S5) is the result of drug sensitivity founded on the correlation of 7-IRGs signature. Supplementary Table 6 (Table S6) is the coefficient and hazard ratio of prognostic model based on 7-IRGs. [file 2651105.f1.zip › Supplement Table 2 (1).txt]

ONTOLOGY	ID	Description	GeneRatio	BgRatio	pvalue	p.adjust	qvalue	geneID	Count
BP	GO:0022407	regulation of cell-cell adhesion	58/520	437/18862	1.39894872288827e-23	5.88635622507912e-20	3.3353559813366e-20	CCL2/CX3CL1/HAS2/ICAM1/ICOSLG/IL1B/IL6/IRF1/LCK/PDPN/SELE/CD28/CD40LG/CD80/ZAP70/AGER/ALOX15/BCL6/CCR2/CEBPB/CXCL12/CXCL13/ADA/APOA1/BMP4/CARD11/CD3E/CDH1/CITED2/DLG1/ELANE/FGA/FOXJ1/GATA3/GLI2/HLA-A/HLA-DPA1/HLA-DRB1/ICOS/IL1RN/IL7/IRAK1/LRRC32/NCKAP1L/NODAL/PIEZO1/PIK3CA/PKHD1/PNP/PRKAR1A/PTPN2/SHH/SPTA1/TFRC/TGFBR2/TNFRSF13C/TNFSF11/ZBTB16	58
BP	GO:1903131	mononuclear cell differentiation	56/520	411/18862	2.33585564487267e-23	5.88635622507912e-20	3.3353559813366e-20	CSF1/IL1B/IL6/IRF1/KLF6/LCK/MMP14/CD28/CD40LG/CD80/ZAP70/AGER/BCL6/CCR2/CEBPB/ADA/ADAM17/ATM/BCL11B/BLNK/BMP4/BTK/CARD11/CD19/CD3E/CHD7/DCLRE1C/DLL1/EP300/FOXJ1/FOXP1/GATA3/GLI2/HDAC4/HLA-B/HLA-DRB1/IL7/IRF2BP2/LRRC8A/NCKAP1L/NOTCH2/NTRK1/PLCG2/PNP/POU2AF1/PPARG/PRKDC/PTPN2/SHH/SPINK5/STAT3/TCF3/TCIRG1/TGFBR2/TP53/ZBTB16	56
BP	GO:0030098	lymphocyte differentiation	51/520	358/18862	3.15862879572203e-22	4.83724445117526e-19	2.7409031320047e-19	IL1B/IL6/IRF1/KLF6/LCK/MMP14/CD28/CD40LG/CD80/ZAP70/BCL6/CCR2/ADA/ADAM17/ATM/BCL11B/BLNK/BMP4/BTK/CARD11/CD19/CD3E/CHD7/DCLRE1C/DLL1/EP300/FOXJ1/FOXP1/GATA3/GLI2/HDAC4/HLA-DRB1/IL7/IRF2BP2/LRRC8A/NCKAP1L/NOTCH2/NTRK1/PLCG2/PNP/POU2AF1/PRKDC/PTPN2/SHH/SPINK5/STAT3/TCF3/TCIRG1/TGFBR2/TP53/ZBTB16	51
BP	GO:0022409	positive regulation of cell-cell adhesion	45/520	276/18862	3.83908289775814e-22	4.83724445117526e-19	2.7409031320047e-19	CCL2/CX3CL1/HAS2/ICAM1/ICOSLG/IL1B/IL6/LCK/PDPN/SELE/CD28/CD40LG/CD80/ZAP70/AGER/ALOX15/BCL6/CCR2/CXCL13/ADA/CARD11/CD3E/CITED2/ELANE/FGA/GATA3/GLI2/HLA-A/HLA-DPA1/HLA-DRB1/ICOS/IL7/IRAK1/NCKAP1L/NODAL/PIEZO1/PIK3CA/PNP/SHH/SPTA1/TFRC/TGFBR2/TNFRSF13C/TNFSF11/ZBTB16	45
BP	GO:0045785	positive regulation of cell adhesion	54/520	425/18862	4.15677138256213e-21	4.19002555362262e-18	2.37417279176654e-18	CCL2/CSF1/CX3CL1/HAS2/ICAM1/ICOSLG/IL1B/IL6/LCK/PDPN/SELE/CD28/CD40LG/CD80/ZAP70/AGER/ALOX15/BCL6/CCR2/CXCL12/CXCL13/SAA1/ADA/APOA1/ATM/CARD11/CD3E/CITED2/ELANE/FGA/FOXC2/GATA3/GLI2/HLA-A/HLA-DPA1/HLA-DRB1/HYAL1/ICOS/IL7/IRAK1/NCKAP1L/NODAL/PIEZO1/PIK3CA/PNP/SHH/SMAD3/SPTA1/TEK/TFRC/TGFBR2/TNFRSF13C/TNFSF11/ZBTB16	54
BP	GO:0070661	leukocyte proliferation	45/520	312/18862	6.10778309249807e-20	5.13053779769838e-17	2.9070904438504e-17	AHR/BST2/CD40/CSF1/CX3CL1/ICOSLG/IL1B/IL6/IRF1/RASGRP1/CD28/CD40LG/CD80/ZAP70/AGER/BCL6/CCL8/CCR2/CEBPB/ADA/ATM/BMP4/BTK/CARD11/CD151/CD19/CD3E/DLG1/FOXJ1/HLA-A/HLA-DPA1/HLA-DRB1/IL7/LRRC32/NCKAP1L/PNP/PRKAR1A/SHH/SPTA1/TCIRG1/TFRC/TGFBR2/TNFRSF13C/TNFSF11/TP53	45
BP	GO:0001819	positive regulation of cytokine production	53/520	437/18862	8.32489740620333e-20	5.97945589710221e-17	3.3881085732745e-17	CD40/EIF2AK2/F3/IL1B/IL6/IRF1/RASGRP1/SERPINE1/TLR1/TLR3/CD28/CD40LG/CD80/THBS1/AGER/C3/C5/CCR2/CEBPB/IL1RAP/NFATC4/PTGS2/SAA1/ADAM17/AGPAT2/BRCA1/CARD11/CCBE1/CD3E/CREBBP/CTNNB1/ELANE/EP300/GATA3/GATA4/HLA-A/HLA-DPA1/IFIH1/IL7/INAVA/IRAK1/IRF5/LPL/MAP3K7/NLRP1/NODAL/PLCG2/POLR3A/POU2AF1/PRKDC/SETD2/SMAD3/STAT3	53
BP	GO:1903037	regulation of leukocyte cell-cell adhesion	46/520	330/18862	9.49119983667018e-20	5.97945589710221e-17	3.3881085732745e-17	CCL2/HAS2/ICAM1/ICOSLG/IL1B/IL6/IRF1/LCK/SELE/CD28/CD40LG/CD80/ZAP70/AGER/BCL6/CCR2/CEBPB/CXCL12/ADA/BMP4/CARD11/CD3E/DLG1/ELANE/FOXJ1/GATA3/GLI2/HLA-A/HLA-DPA1/HLA-DRB1/ICOS/IL7/IRAK1/LRRC32/NCKAP1L/PIK3CA/PNP/PRKAR1A/PTPN2/SHH/SPTA1/TFRC/TGFBR2/TNFRSF13C/TNFSF11/ZBTB16	46
BP	GO:0042110	T cell activation	54/520	474/18862	6.44388726643712e-19	3.60857686920479e-16	2.04470949167765e-16	CCL2/ICAM1/ICOSLG/IL1B/IL6/IRF1/LCK/RASGRP1/CD28/CD40LG/CD80/ZAP70/AGER/BCL6/CCR2/CEBPB/ADA/ADAM17/BCL11B/BMP4/CARD11/CD151/CD3E/CHD7/DLG1/FOXJ1/FOXP1/GATA3/GLI2/GSN/HLA-A/HLA-DPA1/HLA-DRB1/ICOS/IL7/LRRC32/NCKAP1L/PIK3CA/PNP/PRKAR1A/PRKDC/PTPN2/SHH/SMAD3/SPINK5/SPTA1/STAT3/TCIRG1/TFRC/TGFBR2/TNFRSF13C/TNFSF11/TP53/ZBTB16	54
BP	GO:0007159	leukocyte cell-cell adhesion	47/520	366/18862	1.11803210031758e-18	5.63488178560059e-16	3.19286430332799e-16	CCL2/HAS2/ICAM1/ICOSLG/IL1B/IL6/IRF1/LCK/SELE/CD28/CD40LG/CD80/ZAP70/AGER/BCL6/CCR2/CEBPB/CXCL12/ADA/BMP4/CARD11/CD3E/DLG1/ELANE/FOXJ1/GATA3/GLI2/HLA-A/HLA-DPA1/HLA-DRB1/ICOS/IL7/IRAK1/LRRC32/NCKAP1L/PIK3CA/PNP/PRKAR1A/PTPN2/SHH/SPTA1/TFRC/TGFBR2/TNFRSF13C/TNFSF11/UMOD/ZBTB16	47
BP	GO:0001501	skeletal system development	54/520	486/18862	1.9942422876393e-18	9.13725557245644e-16	5.17739648456022e-16	ACVR2A/EDN1/HAS2/MMP14/THBS3/ANKRD11/BMP4/CHD7/COL11A2/COL2A1/COL5A2/CTNNB1/DLG1/EP300/FGF8/FGFR1/FGFR3/FLVCR1/FOXC2/FOXP1/GJA1/GLI2/GNAS/HDAC4/HOXA13/HYAL1/MAF/MBTPS2/MTHFD1/NIPBL/NODAL/NOTCH2/NSD2/PAPSS2/RAI1/RBP4/ROR2/RUNX2/RYR1/SETD2/SH3PXD2B/SHH/SLC2A10/SMAD3/TEK/TGFB3/TGFBR2/TNFSF11/TP53/TP63/UFD1/WDR19/XYLT1/ZBTB16	54
BP	GO:0070663	regulation of leukocyte proliferation	38/520	241/18862	2.37180957507036e-18	9.96160021529552e-16	5.64449068172447e-16	AHR/BST2/CD40/CSF1/ICOSLG/IL1B/IL6/IRF1/CD28/CD40LG/CD80/ZAP70/AGER/BCL6/CCL8/CCR2/CEBPB/ADA/ATM/BMP4/BTK/CARD11/CD3E/DLG1/FOXJ1/HLA-A/HLA-DPA1/HLA-DRB1/IL7/LRRC32/NCKAP1L/PNP/PRKAR1A/SHH/SPTA1/TFRC/TGFBR2/TNFRSF13C	38
BP	GO:0007389	pattern specification process	50/520	426/18862	3.95885979796946e-18	1.53481949090508e-15	8.69666933756368e-16	ACVR2A/BTG2/EDN1/GPC3/C3/APC/APC2/ATM/BCOR/BICC1/BMP4/BPTF/CDON/CITED2/DLL1/DNAAF1/DNAAF2/DNAH5/DNAI1/DNAI2/EP300/FGF8/FOXC2/FOXJ1/GATA4/GLI2/GORAB/GRHL3/LMX1B/MEIS2/MNS1/NKX2-5/NODAL/NOTCH2/NR2F2/PRKDC/ROR2/RTTN/SHH/SIX3/SMAD3/SOX18/TBX19/TBX2/TDGF1/TGFBR2/TP53/TP63/WDR19/ZBTB16	50
BP	GO:1903039	positive regulation of leukocyte cell-cell adhesion	37/520	234/18862	6.10804554337956e-18	2.19889639561664e-15	1.24594944054051e-15	CCL2/HAS2/ICAM1/ICOSLG/IL1B/IL6/LCK/SELE/CD28/CD40LG/CD80/ZAP70/AGER/BCL6/CCR2/ADA/CARD11/CD3E/ELANE/GATA3/GLI2/HLA-A/HLA-DPA1/HLA-DRB1/ICOS/IL7/IRAK1/NCKAP1L/PIK3CA/PNP/SHH/SPTA1/TFRC/TGFBR2/TNFRSF13C/TNFSF11/ZBTB16	37
BP	GO:1903706	regulation of hemopoiesis	49/520	415/18862	6.81513230763631e-18	2.2898844553658e-15	1.2975055403942e-15	ACVR2A/CSF1/CSF3R/GP1BA/IRF1/MMP14/TLR3/CD28/CD80/THBS1/ZAP70/AGER/BCL6/CCR2/CEBPB/FOS/ADA/BMP4/BTK/C1QC/CARD11/CDC73/CREBBP/DLL1/EP300/FOXJ1/FOXP1/GATA2/GATA3/GLI2/GNAS/HLA-B/HLA-DRB1/IL7/KMT2A/KMT2D/MEIS2/NCKAP1L/NOTCH2/PNP/PRKDC/PTPN2/ROR2/SHH/SPINK5/STAT3/TGFBR2/TNFSF11/ZBTB16	49
BP	GO:0030183	B cell differentiation	29/520	137/18862	7.3930757509968e-18	2.32881886156399e-15	1.31956674424042e-15	IL6/KLF6/MMP14/CD40LG/BCL6/ADA/ADAM17/ATM/BLNK/BTK/CARD11/CD19/DCLRE1C/DLL1/EP300/HDAC4/IL7/IRF2BP2/LRRC8A/NCKAP1L/NOTCH2/NTRK1/PLCG2/POU2AF1/PRKDC/PTPN2/TCF3/TCIRG1/TP53	29
BP	GO:0032944	regulation of mononuclear cell proliferation	36/520	223/18862	8.6735899065565e-18	2.57146430170852e-15	1.45705569142339e-15	AHR/CD40/CSF1/ICOSLG/IL1B/IL6/IRF1/CD28/CD40LG/CD80/ZAP70/AGER/BCL6/CCR2/CEBPB/ADA/ATM/BMP4/BTK/CARD11/CD3E/DLG1/FOXJ1/HLA-A/HLA-DPA1/HLA-DRB1/IL7/LRRC32/NCKAP1L/PNP/PRKAR1A/SHH/SPTA1/TFRC/TGFBR2/TNFRSF13C	36
BP	GO:0042113	B cell activation	43/520	326/18862	1.29451490244743e-17	3.6246417268528e-15	2.05381223996484e-15	AHR/BST2/CD40/ICOSLG/IL6/KLF6/MMP14/RASGRP1/CD28/CD40LG/ZAP70/BCL6/ADA/ADAM17/ATM/BLNK/BTK/CARD11/CD19/DCLRE1C/DLL1/EP300/FOXJ1/HDAC4/IL7/IRF2BP2/LRRC8A/NCKAP1L/NOTCH2/NSD2/NTRK1/PLCG2/POU2AF1/PRKDC/PTPN2/RNF168/SH3KBP1/TCF3/TCIRG1/TFRC/TNFRSF13C/TP53/UNG	43
BP	GO:0032943	mononuclear cell proliferation	40/520	285/18862	2.03281399824523e-17	5.39230660587154e-15	3.05541516744559e-15	AHR/CD40/CSF1/ICOSLG/IL1B/IL6/IRF1/RASGRP1/CD28/CD40LG/CD80/ZAP70/AGER/BCL6/CCR2/CEBPB/ADA/ATM/BMP4/BTK/CARD11/CD151/CD19/CD3E/DLG1/FOXJ1/HLA-A/HLA-DPA1/HLA-DRB1/IL7/LRRC32/NCKAP1L/PNP/PRKAR1A/SHH/SPTA1/TFRC/TGFBR2/TNFRSF13C/TP53	40
BP	GO:0048568	embryonic organ development	48/520	412/18862	2.59819681341557e-17	6.54745596980723e-15	3.70995155515602e-15	EDN1/HPN/MMP14/CEBPB/ADA/BMP4/BPTF/CHD7/CITED2/COL2A1/CTNNB1/DLG1/DLL1/DNAAF1/ERCC2/ERCC3/FGF8/FLVCR1/FOXC2/GATA2/GATA3/GATA4/GLI2/GNAS/GRHL3/HYAL1/KMT2A/KRT8/MTHFD1/NIPBL/NKX2-5/NODAL/NOTCH2/NR2F2/POLE/RBP4/ROR2/SETD2/SHH/SIX3/SMAD3/SOX18/ST14/TBX2/TGFB3/TGFBR2/TP53/WDR19	48
BP	GO:0050670	regulation of lymphocyte proliferation	35/520	221/18862	4.67153753896637e-17	1.12116900935193e-14	6.35282272842895e-15	AHR/CD40/ICOSLG/IL1B/IL6/IRF1/CD28/CD40LG/CD80/ZAP70/AGER/BCL6/CCR2/CEBPB/ADA/ATM/BMP4/BTK/CARD11/CD3E/DLG1/FOXJ1/HLA-A/HLA-DPA1/HLA-DRB1/IL7/LRRC32/NCKAP1L/PNP/PRKAR1A/SHH/SPTA1/TFRC/TGFBR2/TNFRSF13C	35
BP	GO:0046651	lymphocyte proliferation	39/520	282/18862	8.66759317549749e-17	1.98566680020488e-14	1.1251282433074e-14	AHR/CD40/ICOSLG/IL1B/IL6/IRF1/RASGRP1/CD28/CD40LG/CD80/ZAP70/AGER/BCL6/CCR2/CEBPB/ADA/ATM/BMP4/BTK/CARD11/CD151/CD19/CD3E/DLG1/FOXJ1/HLA-A/HLA-DPA1/HLA-DRB1/IL7/LRRC32/NCKAP1L/PNP/PRKAR1A/SHH/SPTA1/TFRC/TGFBR2/TNFRSF13C/TP53	39
BP	GO:0071356	cellular response to tumor necrosis factor	39/520	296/18862	4.60451485608967e-16	9.74676068924068e-14	5.52275725770885e-14	CCL2/CCL20/CCL22/CD40/CX3CL1/EDN1/HAS2/ICAM1/CD40LG/THBS1/CCL13/CCL8/ADAM17/APOA1/ASAH1/BIRC3/BRCA1/CARD14/CLDN1/EDAR/EDARADD/FAS/GATA3/HDAC4/HYAL1/KRT18/KRT8/OTULIN/PSMB4/PSMB9/PSMD12/PTPN2/TDGF1/TNFRSF13C/TNFSF11/TNFSF12/TP53/UMOD/WDR35	39
BP	GO:0050863	regulation of T cell activation	41/520	327/18862	4.64131461392413e-16	9.74676068924068e-14	5.52275725770885e-14	CCL2/ICOSLG/IL1B/IL6/IRF1/LCK/CD28/CD40LG/CD80/ZAP70/AGER/BCL6/CCR2/CEBPB/ADA/BMP4/CARD11/CD3E/DLG1/FOXJ1/GATA3/GLI2/HLA-A/HLA-DPA1/HLA-DRB1/ICOS/IL7/LRRC32/NCKAP1L/PIK3CA/PNP/PRKAR1A/PTPN2/SHH/SPINK5/SPTA1/TFRC/TGFBR2/TNFRSF13C/TNFSF11/ZBTB16	41
BP	GO:0050727	regulation of inflammatory response	43/520	366/18862	9.46769856940351e-16	1.90868803159175e-13	1.0815101565807e-13	CALCRL/CX3CL1/IL1B/IL6/OSMR/SELE/SERPINE1/TLR3/TNFAIP6/CD28/AGER/ALOX15/BCL6/C3/CCR2/CEBPB/MGLL/PLA2G7/PTGS2/SAA1/ADA/APOA1/APOE/ATM/BAP1/BIRC3/BTK/DNASE1L3/ELANE/ESR1/FOXP1/GATA3/HLA-DRB1/LPL/MVK/NLRP1/OTULIN/PPARG/PSMB4/PTPN2/SMAD3/TEK/TNFSF11	43
BP	GO:0034612	response to tumor necrosis factor	40/520	320/18862	1.19259912089226e-15	2.31180752665269e-13	1.30992769837276e-13	CCL2/CCL20/CCL22/CD40/CX3CL1/EDN1/HAS2/ICAM1/SELE/CD40LG/THBS1/CCL13/CCL8/ADAM17/APOA1/ASAH1/BIRC3/BRCA1/CARD14/CLDN1/EDAR/EDARADD/FAS/GATA3/HDAC4/HYAL1/KRT18/KRT8/OTULIN/PSMB4/PSMB9/PSMD12/PTPN2/TDGF1/TNFRSF13C/TNFSF11/TNFSF12/TP53/UMOD/WDR35	40
BP	GO:1902105	regulation of leukocyte differentiation	37/520	279/18862	2.16362040183935e-15	4.03875808343346e-13	2.28846087726712e-13	CSF1/IRF1/MMP14/TLR3/CD28/CD80/ZAP70/AGER/BCL6/CCR2/CEBPB/FOS/ADA/BMP4/BTK/C1QC/CARD11/FOXJ1/FOXP1/GATA2/GATA3/GLI2/GNAS/HLA-B/HLA-DRB1/IL7/NCKAP1L/NOTCH2/PNP/PRKDC/PTPN2/ROR2/SHH/SPINK5/TGFBR2/TNFSF11/ZBTB16	37
BP	GO:0042098	T cell proliferation	31/520	195/18862	2.69738177467631e-15	4.85528719441735e-13	2.75112659951008e-13	ICOSLG/IL1B/IL6/IRF1/RASGRP1/CD28/CD40LG/CD80/ZAP70/AGER/CCR2/CEBPB/BMP4/CARD11/CD151/CD3E/DLG1/FOXJ1/HLA-A/HLA-DPA1/HLA-DRB1/LRRC32/NCKAP1L/PNP/PRKAR1A/SHH/SPTA1/TFRC/TGFBR2/TNFRSF13C/TP53	31
BP	GO:0050870	positive regulation of T cell activation	32/520	212/18862	4.36179363548992e-15	7.58049652512731e-13	4.29529805193617e-13	CCL2/ICOSLG/IL1B/IL6/LCK/CD28/CD40LG/CD80/ZAP70/AGER/BCL6/CCR2/ADA/CARD11/CD3E/GATA3/GLI2/HLA-A/HLA-DPA1/HLA-DRB1/ICOS/IL7/NCKAP1L/PIK3CA/PNP/SHH/SPTA1/TFRC/TGFBR2/TNFRSF13C/TNFSF11/ZBTB16	32
BP	GO:0030099	myeloid cell differentiation	45/520	419/18862	5.7089331205117e-15	9.59100764245966e-13	5.43450370384149e-13	ACVR2A/CSF1/CSF3R/GP1BA/GPC3/TLR3/THBS1/BCL6/CEBPB/FOS/ADAR/BMP4/C1QC/CDC73/CREBBP/DLL1/EP300/EPB42/ERCC2/FLVCR1/FOXP1/GATA2/GATA3/GNAS/HLA-DRB1/KAT6A/KMT2A/KMT2D/LBR/MEIS2/NCKAP1L/NOTCH2/OSTM1/PPARG/PRKDC/PTPN2/ROR2/SLC4A1/STAT3/TCIRG1/TFRC/TGFBR2/TNFSF11/VPS33A/ZBTB16	45
BP	GO:0048562	embryonic organ morphogenesis	36/520	277/18862	9.89626036962585e-15	1.60894039557788e-12	9.11665683626313e-13	EDN1/HPN/MMP14/BMP4/CHD7/COL2A1/CTNNB1/DLG1/DLL1/DNAAF1/FGF8/FLVCR1/FOXC2/GATA2/GATA3/GATA4/GLI2/GNAS/GRHL3/HYAL1/MTHFD1/NIPBL/NKX2-5/NODAL/NOTCH2/RBP4/ROR2/SETD2/SHH/SIX3/SMAD3/SOX18/TBX2/TGFB3/TGFBR2/WDR19	36
BP	GO:0050673	epithelial cell proliferation	45/520	428/18862	1.24734440171941e-14	1.96456743270807e-12	1.11317281640288e-12	ACVR2A/CCL2/F3/GPC3/HAS2/HPN/IL6/ITGB3/MMP14/VIP/LAMC1/THBS1/CEBPB/CXCL12/ADAM17/APOA1/APOE/BCL11B/BMP4/CDC73/CLDN1/COL4A3/DLG1/ESR1/FGFR1/FOXE3/GATA2/GATA3/GJA1/HYAL1/IRF6/KDF1/NF1/NODAL/NOTCH2/NR2F2/PKHD1/PPARG/PRKDC/SHH/SMAD3/TEK/TNFSF11/TNFSF12/TP63	45
BP	GO:0051091	positive regulation of DNA-binding transcription factor activity	35/520	266/18862	1.61010159433071e-14	2.45906425315962e-12	1.39336702565206e-12	CD40/CX3CL1/EDN1/EIF2AK2/ICAM1/IL1B/IL6/IRAK2/TLR3/CD40LG/AGER/IL1RAP/BTK/CARD11/CARD14/CAT/CTNNB1/EP300/ESR1/HDAC4/IRAK1/MAP3K7/MBTPS2/NODAL/NPM1/NTRK1/PPARG/SHH/SMAD3/STAT3/TAF1/TCF3/TFRC/TNFSF11/UBB	35
BP	GO:0042129	regulation of T cell proliferation	28/520	168/18862	1.79048670221593e-14	2.65413322916714e-12	1.50389796381171e-12	ICOSLG/IL1B/IL6/IRF1/CD28/CD40LG/CD80/ZAP70/AGER/CCR2/CEBPB/BMP4/CARD11/CD3E/DLG1/FOXJ1/HLA-A/HLA-DPA1/HLA-DRB1/LRRC32/NCKAP1L/PNP/PRKAR1A/SHH/SPTA1/TFRC/TGFBR2/TNFRSF13C	28
BP	GO:0002460	adaptive immune response based on somatic recombination of immune receptors built from immunoglobulin superfamily domains	41/520	367/18862	2.56250632060171e-14	3.69000910166646e-12	2.09085102189246e-12	CD40/ICAM1/IL1B/IL6/CD28/CD40LG/CD80/AGER/BCL6/C3/C4B/C5/CCR2/CXCL13/ADA/ADAM17/BACH2/BTK/C1QB/C1QC/C1S/C4A/CD19/CFI/FOXJ1/GATA3/HLA-A/HLA-B/HLA-DQB1/HLA-DRB1/IL18BP/MAP3K7/MASP2/NSD2/PRF1/RNF168/STAT3/TCIRG1/TFRC/TRPM4/UNG	41
BP	GO:0070665	positive regulation of leukocyte proliferation	26/520	148/18862	4.2995022532894e-14	6.01930315460517e-12	3.41068702139595e-12	BST2/CD40/CSF1/ICOSLG/IL1B/IL6/CD28/CD40LG/CD80/ZAP70/AGER/BCL6/CCR2/ADA/CARD11/CD3E/HLA-A/HLA-DPA1/IL7/NCKAP1L/PNP/SHH/SPTA1/TFRC/TGFBR2/TNFRSF13C	26
BP	GO:0032946	positive regulation of mononuclear cell proliferation	25/520	136/18862	4.51666921797069e-14	6.15243590772224e-12	3.48612335372816e-12	CD40/CSF1/ICOSLG/IL1B/IL6/CD28/CD40LG/CD80/ZAP70/AGER/BCL6/CCR2/ADA/CARD11/CD3E/HLA-A/HLA-DPA1/IL7/NCKAP1L/PNP/SHH/SPTA1/TFRC/TGFBR2/TNFRSF13C	25
BP	GO:0030217	T cell differentiation	33/520	246/18862	5.28287952823387e-14	7.00676653218387e-12	3.97020835459792e-12	IL1B/IL6/IRF1/LCK/CD28/CD80/ZAP70/BCL6/CCR2/ADA/ADAM17/BCL11B/BMP4/CARD11/CD3E/CHD7/FOXJ1/FOXP1/GATA3/GLI2/HLA-DRB1/IL7/NCKAP1L/PNP/PRKDC/PTPN2/SHH/SPINK5/STAT3/TCIRG1/TGFBR2/TP53/ZBTB16	33
BP	GO:0048706	embryonic skeletal system development	23/520	117/18862	1.0601480494354e-13	1.37003747927037e-11	7.76297343621659e-12	ACVR2A/MMP14/BMP4/COL2A1/CTNNB1/DLG1/FGF8/FLVCR1/FOXC2/GNAS/HYAL1/MTHFD1/NIPBL/NODAL/RBP4/SETD2/SHH/SLC2A10/SMAD3/TGFB3/TGFBR2/WDR19/XYLT1	23
BP	GO:0048608	reproductive structure development	42/520	405/18862	1.58770699063215e-13	2.00051080819651e-11	1.13353922778553e-11	ACVR2A/ICAM1/MMP14/TLR3/TNFSF10/C3/CEBPB/PTX3/ADA/ATM/BMP4/BPTF/CHD7/CITED2/DLG1/ESR1/FGF8/GATA2/GATA3/GATA4/GJA1/GJB3/GLI2/HOXA13/KRT8/LHCGR/NIPBL/NODAL/NOTCH2/NR2F2/NTRK1/NUP107/PPARG/RBP4/ROR2/SETD2/SHH/SPP1/ST14/TP63/UBB/WDR19	42
BP	GO:0061458	reproductive system development	42/520	408/18862	2.03952022739636e-13	2.50711754782381e-11	1.42059521872306e-11	ACVR2A/ICAM1/MMP14/TLR3/TNFSF10/C3/CEBPB/PTX3/ADA/ATM/BMP4/BPTF/CHD7/CITED2/DLG1/ESR1/FGF8/GATA2/GATA3/GATA4/GJA1/GJB3/GLI2/HOXA13/KRT8/LHCGR/NIPBL/NODAL/NOTCH2/NR2F2/NTRK1/NUP107/PPARG/RBP4/ROR2/SETD2/SHH/SPP1/ST14/TP63/UBB/WDR19	42
BP	GO:0048732	gland development	42/520	413/18862	3.07861760718755e-13	3.67647328394732e-11	2.08318129059087e-11	CSF1/HPN/IL6/RAF1/CEBPB/ADA/APOA1/ATM/BCL11B/BMP4/CDH1/CITED2/CLDN1/DNAAF1/EDAR/ESR1/FGF8/GATA2/GATA3/GLI2/HOXA13/IGF2R/IRF6/KRT18/NF1/NKX2-5/NODAL/NOTCH2/PIK3CA/PRKDC/SHH/SIX3/SMAD3/TBX19/TBX2/TDGF1/TG/TGFB3/TGFBR2/TNFSF11/TP63/WDR35	42
BP	GO:0050671	positive regulation of lymphocyte proliferation	24/520	135/18862	3.15184684976338e-13	3.67647328394732e-11	2.08318129059087e-11	CD40/ICOSLG/IL1B/IL6/CD28/CD40LG/CD80/ZAP70/AGER/BCL6/CCR2/ADA/CARD11/CD3E/HLA-A/HLA-DPA1/IL7/NCKAP1L/PNP/SHH/SPTA1/TFRC/TGFBR2/TNFRSF13C	24
BP	GO:0009612	response to mechanical stimulus	29/520	202/18862	3.2096195336048e-13	3.67647328394732e-11	2.08318129059087e-11	BDKRB1/BTG2/CD40/EDN1/HPN/IL1B/IRF1/MMP14/RAF1/TLR3/THBS1/CXCL12/CXCR4/FOS/ACTA1/CTNNB1/ERCC8/FAS/GATA4/GJA1/GSN/HDAC4/MEIS2/NTRK1/PIEZO1/PIK3CA/PPARG/PSPH/TGFBR2	29
BP	GO:0001503	ossification	41/520	401/18862	5.00028547249352e-13	5.60031972919274e-11	3.17328058172513e-11	ACVR2A/ATP2B1/CSF1/GPC3/IL6/MMP14/SGMS2/THBS3/ALOX15/CEBPB/ADAR/BCOR/BMP4/CASR/CAT/COL2A1/COL5A2/ERCC2/FGFR3/FOXC2/GLI2/GNAS/HDAC4/MEN1/NF1/NIPBL/PPARG/ROR2/RUNX2/RYR1/SHH/SMAD3/SPP1/TCIRG1/TEK/TGFB3/TNFSF11/TP63/TRPM4/XYLT1/ZBTB16	41
BP	GO:0045165	cell fate commitment	32/520	251/18862	5.33712727694443e-13	5.84763510343477e-11	3.31341562982843e-11	IL6/PDPN/APC/APC2/BCL11B/BMP4/CDC73/CDON/DLL1/FGF8/FOXC2/GAS1/GATA2/GATA3/GATA4/GLI2/HOXA13/IL7/NODAL/NOTCH2/NR2F2/PAX6/PPARG/PRKDC/ROR2/SHH/SOX18/STAT3/TBX19/TBX2/TCF3/TP53	32
BP	GO:0009799	specification of symmetry	23/520	127/18862	6.57497304433541e-13	7.0506093922235e-11	3.99505081058947e-11	ACVR2A/BICC1/BMP4/CITED2/DLL1/DNAAF1/DNAAF2/DNAH5/DNAI1/DNAI2/FGF8/FOXJ1/GATA4/NKX2-5/NODAL/NOTCH2/RTTN/SHH/SMAD3/SOX18/TBX2/TDGF1/TGFBR2	23
BP	GO:0003007	heart morphogenesis	31/520	239/18862	7.80238075303123e-13	8.19249979068279e-11	4.64207433837143e-11	HAS2/ACTC1/BMP4/CHD7/CITED2/COL2A1/COL5A1/CTNNB1/DLL1/DNAAF1/FGF8/FOXC2/GATA3/GATA4/MDM4/MYH6/NIPBL/NKX2-5/NODAL/NOTCH2/NSD2/RBP4/RYR1/SHH/SMAD3/SOX18/TBX19/TBX2/TEK/TGFBR2/TP53	31
BP	GO:0051251	positive regulation of lymphocyte activation	38/520	356/18862	9.77134917674367e-13	1.00505305817935e-10	5.69488084135458e-11	CCL2/CD40/ICOSLG/IL1B/IL6/LCK/MMP14/CD28/CD40LG/CD80/ZAP70/AGER/BCL6/CCR2/ADA/BTK/CARD11/CD3E/GATA3/GLI2/HLA-A/HLA-DPA1/HLA-DRB1/ICOS/IL7/NCKAP1L/NSD2/PIK3CA/PNP/PRKDC/SH3KBP1/SHH/SPTA1/TFRC/TGFBR2/TNFRSF13C/TNFSF11/ZBTB16	38
BP	GO:0034341	response to interferon-gamma	28/520	197/18862	1.06442670044654e-12	1.07294211405011e-10	6.07955713328729e-11	BST2/CCL2/CCL20/CCL22/CD40/CX3CL1/EDN1/ICAM1/IRF1/TLR3/CCL13/CCL8/CIITA/CLDN1/GSN/HLA-A/HLA-B/HLA-C/HLA-DPA1/HLA-DQB1/HLA-DRB1/IRF5/IRF6/IRGM/PPARG/PTPN2/TDGF1/TP53	28
BP	GO:0007368	determination of left/right symmetry	22/520	119/18862	1.35646718474494e-12	1.34050874727735e-10	7.59565628939735e-11	ACVR2A/BICC1/CITED2/DLL1/DNAAF1/DNAAF2/DNAH5/DNAI1/DNAI2/FGF8/FOXJ1/GATA4/NKX2-5/NODAL/NOTCH2/RTTN/SHH/SMAD3/SOX18/TBX2/TDGF1/TGFBR2	22
BP	GO:0002696	positive regulation of leukocyte activation	40/520	401/18862	2.14569244194042e-12	2.07967113603456e-10	1.17839344028024e-10	CCL2/CD40/ICOSLG/IL1B/IL6/LCK/MMP14/CD28/CD40LG/CD80/THBS1/ZAP70/AGER/BCL6/CCR2/ADA/BTK/CARD11/CD3E/GATA2/GATA3/GLI2/HLA-A/HLA-DPA1/HLA-DRB1/ICOS/IL7/NCKAP1L/NSD2/PIK3CA/PNP/PRKDC/SH3KBP1/SHH/SPTA1/TFRC/TGFBR2/TNFRSF13C/TNFSF11/ZBTB16	40
BP	GO:0070482	response to oxygen levels	39/520	385/18862	2.53178818702138e-12	2.37926789647967e-10	1.34815242338123e-10	EDN1/ICAM1/LPAR1/MMP14/PDPN/RAF1/THBS1/AGER/CXCL12/CXCR4/PTGS2/ADA/ADAM17/ATM/CASR/CAT/CITED2/CREBBP/DNMT3B/EP300/ERCC2/FAS/IRAK1/MDM4/NF1/PLOD1/PPARG/PSMB4/PSMB9/PSMD12/RYR1/SMAD3/TBL2/TEK/TERT/TGFB3/TGFBR2/TP53/UBB	39
BP	GO:0042102	positive regulation of T cell proliferation	20/520	99/18862	2.54921560337107e-12	2.37926789647967e-10	1.34815242338123e-10	ICOSLG/IL1B/IL6/CD28/CD40LG/CD80/ZAP70/AGER/CCR2/CARD11/CD3E/HLA-A/HLA-DPA1/NCKAP1L/PNP/SHH/SPTA1/TFRC/TGFBR2/TNFRSF13C	20
BP	GO:0071346	cellular response to interferon-gamma	26/520	177/18862	3.20828948864721e-12	2.93995982232399e-10	1.66585442731098e-10	CCL2/CCL20/CCL22/CX3CL1/EDN1/ICAM1/IRF1/TLR3/CCL13/CCL8/CIITA/CLDN1/GSN/HLA-A/HLA-B/HLA-C/HLA-DPA1/HLA-DQB1/HLA-DRB1/IRF5/IRF6/IRGM/PPARG/PTPN2/TDGF1/TP53	26
BP	GO:0009855	determination of bilateral symmetry	22/520	126/18862	4.50681472331887e-12	4.05613325098699e-10	2.29830607976769e-10	ACVR2A/BICC1/CITED2/DLL1/DNAAF1/DNAAF2/DNAH5/DNAI1/DNAI2/FGF8/FOXJ1/GATA4/NKX2-5/NODAL/NOTCH2/RTTN/SHH/SMAD3/SOX18/TBX2/TDGF1/TGFBR2	22
BP	GO:0050867	positive regulation of cell activation	40/520	412/18862	5.05828567886494e-12	4.47258944236479e-10	2.53428052571756e-10	CCL2/CD40/ICOSLG/IL1B/IL6/LCK/MMP14/CD28/CD40LG/CD80/THBS1/ZAP70/AGER/BCL6/CCR2/ADA/BTK/CARD11/CD3E/GATA2/GATA3/GLI2/HLA-A/HLA-DPA1/HLA-DRB1/ICOS/IL7/NCKAP1L/NSD2/PIK3CA/PNP/PRKDC/SH3KBP1/SHH/SPTA1/TFRC/TGFBR2/TNFRSF13C/TNFSF11/ZBTB16	40
BP	GO:0003002	regionalization	35/520	326/18862	6.71583467026012e-12	5.83582874795017e-10	3.30672585488488e-10	ACVR2A/BTG2/EDN1/GPC3/C3/ATM/BMP4/BPTF/CDON/CITED2/DLL1/DNAAF1/EP300/FGF8/FOXC2/FOXJ1/GATA4/GLI2/GORAB/LMX1B/MNS1/NODAL/NOTCH2/NR2F2/PRKDC/ROR2/SHH/SIX3/SMAD3/TBX19/TDGF1/TP53/TP63/WDR19/ZBTB16	35
BP	GO:0051090	regulation of DNA-binding transcription factor activity	41/520	444/18862	1.34542204440248e-11	1.14930967860822e-09	6.51227476621575e-10	CD40/CX3CL1/EDN1/EIF2AK2/ICAM1/IL1B/IL6/IRAK2/TLR3/CD40LG/AGER/FOS/IL1RAP/BTK/CARD11/CARD14/CAT/CTNNB1/EP300/ESR1/FOXJ1/HDAC4/IRAK1/ITCH/MAP3K7/MBTPS2/MEN1/NODAL/NPM1/NTRK1/OTULIN/PKHD1/PPARG/SHH/SMAD3/STAT3/TAF1/TCF3/TFRC/TNFSF11/UBB	41
BP	GO:0002697	regulation of immune effector process	42/520	465/18862	1.5293837750853e-11	1.28468237107165e-09	7.27933014352004e-10	BST2/CD40/ICAM1/IL1B/IL6/RASGRP1/TLR3/CD28/CD40LG/CD80/AGER/BCL6/C3/C4B/C5/CCR2/APOA1/BTK/C1QB/C1QC/C1S/C4A/CD19/CFB/CFI/DNASE1L3/FOXJ1/GATA2/GATA3/HLA-A/HLA-B/HLA-DRB1/ITCH/MAP3K7/NSD2/PRKDC/RBP4/SPINK5/TFRC/TGFB3/TRPM4/UFD1	42
BP	GO:0050678	regulation of epithelial cell proliferation	37/520	374/18862	1.88993339272491e-11	1.56151873759567e-09	8.84795391624278e-10	CCL2/F3/GPC3/HAS2/HPN/ITGB3/VIP/LAMC1/THBS1/CXCL12/ADAM17/APOE/BCL11B/BMP4/CDC73/CLDN1/COL4A3/DLG1/FGFR1/FOXE3/GATA2/GATA3/GJA1/HYAL1/KDF1/NF1/NODAL/NOTCH2/NR2F2/PKHD1/PPARG/PRKDC/SHH/SMAD3/TEK/TNFSF12/TP63	37
BP	GO:0033002	muscle cell proliferation	28/520	222/18862	2.01757723644189e-11	1.64009504381728e-09	9.29318682931554e-10	CALCRL/CX3CL1/EDN1/GNAI3/HBEGF/IL6/VIP/THBS1/BMP4/CDKN1B/CTNNB1/DNMT1/ELANE/FOXC2/FOXP1/GJA1/HDAC4/HPGD/IRAK1/PPARG/PRKAR1A/PRKDC/RBP4/SHH/TBX2/TERT/TGFB3/TGFBR2	28
BP	GO:0055074	calcium ion homeostasis	41/520	454/18862	2.71335108925723e-11	2.17068087140578e-09	1.22996182208101e-09	ATP2A2/ATP2B1/ATP2C1/BDKRB1/CCRL2/CD40/CX3CL1/CXCR6/EDN1/LCK/LPAR1/PTGER2/TACR1/BDKRB2/CCL13/CCL8/CCR2/CXCL12/CXCL13/CXCR4/SAA1/APOE/ATP7B/CACNA1C/CASR/CD19/CDH23/CHD7/ELANE/ESR1/GATA2/GJA1/GPR35/PKHD1/PLCG2/RYR1/SMAD3/TCIRG1/TNFSF11/TRPM4/UMOD	41
BP	GO:0048736	appendage development	24/520	167/18862	3.54983936422102e-11	2.75249083010368e-09	1.55962982917111e-09	GPC3/BMP4/CACNA1C/CHD7/COL2A1/CREBBP/CTNNB1/FGF8/FLVCR1/GLI2/GNAS/HOXA13/IRF6/ITGB4/KDF1/NIPBL/NOTCH2/NR2F2/ROR2/SHH/TBX2/TP63/WDR19/ZBTB16	24
BP	GO:0060173	limb development	24/520	167/18862	3.54983936422102e-11	2.75249083010368e-09	1.55962982917111e-09	GPC3/BMP4/CACNA1C/CHD7/COL2A1/CREBBP/CTNNB1/FGF8/FLVCR1/GLI2/GNAS/HOXA13/IRF6/ITGB4/KDF1/NIPBL/NOTCH2/NR2F2/ROR2/SHH/TBX2/TP63/WDR19/ZBTB16	24
BP	GO:0048704	embryonic skeletal system morphogenesis	18/520	90/18862	3.81787633364616e-11	2.91546920023889e-09	1.65197743112951e-09	MMP14/BMP4/COL2A1/CTNNB1/DLG1/FGF8/FLVCR1/FOXC2/GNAS/HYAL1/MTHFD1/NIPBL/NODAL/SETD2/SMAD3/TGFB3/TGFBR2/WDR19	18
BP	GO:1902107	positive regulation of leukocyte differentiation	23/520	154/18862	4.10624834089024e-11	3.04345465265983e-09	1.7244971747423e-09	CSF1/MMP14/CD80/ZAP70/AGER/BCL6/FOS/ADA/BTK/GATA3/GLI2/GNAS/HLA-DRB1/IL7/NCKAP1L/NOTCH2/PNP/PRKDC/ROR2/SHH/TGFBR2/TNFSF11/ZBTB16	23
BP	GO:1903708	positive regulation of hemopoiesis	23/520	154/18862	4.10624834089024e-11	3.04345465265983e-09	1.7244971747423e-09	CSF1/MMP14/CD80/ZAP70/AGER/BCL6/FOS/ADA/BTK/GATA3/GLI2/GNAS/HLA-DRB1/IL7/NCKAP1L/NOTCH2/PNP/PRKDC/ROR2/SHH/TGFBR2/TNFSF11/ZBTB16	23
BP	GO:0002683	negative regulation of immune system process	38/520	403/18862	4.19276252374003e-11	3.06253958255793e-09	1.73531117115281e-09	BST2/CCL2/CX3CL1/IRF1/TLR3/CD80/THBS1/ALOX15/BCL6/C5/CCR2/CEBPB/CXCL12/ADA/ADAR/APOA1/ATM/BMP4/BTK/C1QC/DLG1/FOXJ1/GATA2/HLA-A/HLA-B/HLA-DRB1/ITCH/LRRC32/PPARG/PRKAR1A/PRKDC/PSMB4/PTPN2/SAMHD1/SHH/SPINK5/TGFB3/UFD1	38
BP	GO:0001666	response to hypoxia	35/520	348/18862	4.25862147803701e-11	3.06620746418665e-09	1.73738948419766e-09	EDN1/ICAM1/MMP14/RAF1/THBS1/AGER/CXCL12/CXCR4/PTGS2/ADA/ADAM17/ATM/CASR/CAT/CITED2/CREBBP/DNMT3B/EP300/ERCC2/IRAK1/MDM4/NF1/PLOD1/PSMB4/PSMB9/PSMD12/RYR1/SMAD3/TBL2/TEK/TERT/TGFB3/TGFBR2/TP53/UBB	35
BP	GO:0016569	covalent chromatin modification	41/520	461/18862	4.37599744338068e-11	3.1063418471322e-09	1.76013062474304e-09	IL1B/BCL6/ATM/AUTS2/BAP1/BAZ1B/BCOR/BRCA1/CDC73/CREBBP/CTNNB1/DDB2/DNMT1/DNMT3B/EP300/FMR1/GATA2/GATA3/HDAC4/HDAC8/HLCS/JMJD1C/KANSL1/KAT6A/KDM6A/KMT2A/KMT2D/MAP3K7/MEN1/MORC2/NIPBL/NSD1/NSD2/RNF168/SETD2/SETD5/SMARCAD1/SRCAP/TAF1/TBL1XR1/TP53	41
BP	GO:0006874	cellular calcium ion homeostasis	40/520	442/18862	4.48879851599831e-11	3.14215896119882e-09	1.78042549326073e-09	ATP2A2/ATP2B1/ATP2C1/BDKRB1/CCRL2/CD40/CX3CL1/CXCR6/EDN1/LCK/LPAR1/PTGER2/TACR1/BDKRB2/CCL13/CCL8/CCR2/CXCL12/CXCL13/CXCR4/SAA1/APOE/ATP7B/CACNA1C/CASR/CD19/CDH23/CHD7/ELANE/ESR1/GATA2/GJA1/GPR35/PKHD1/PLCG2/RYR1/SMAD3/TCIRG1/TRPM4/UMOD	40
BP	GO:0060249	anatomical structure homeostasis	41/520	466/18862	6.11747332879677e-11	4.2235706270049e-09	2.39318026546873e-09	ATP2B1/CSF1/CX3CL1/IL6/ITGB3/LAMC1/ABCA12/ATM/BLM/CCT5/CDH23/CLDN1/COL2A1/DCLRE1C/DKC1/ERCC4/ERCC6/GATA2/GJA1/GNAS/HDAC8/HNRNPA2B1/HOXA13/IL7/INAVA/NF1/NHP2/NSMCE2/PARN/POLA1/POLE/PRKDC/RBP4/RFC2/RTEL1/SPP1/TCIRG1/TERT/TFRC/TNFSF11/WRAP53	41
BP	GO:0016570	histone modification	40/520	448/18862	6.77278538106054e-11	4.61281598926285e-09	2.61373637821013e-09	IL1B/BCL6/ATM/AUTS2/BAP1/BAZ1B/BCOR/BRCA1/CDC73/CREBBP/CTNNB1/DDB2/DNMT1/DNMT3B/EP300/FMR1/GATA2/GATA3/HDAC4/HDAC8/HLCS/JMJD1C/KANSL1/KAT6A/KDM6A/KMT2A/KMT2D/MAP3K7/MEN1/NIPBL/NSD1/NSD2/RNF168/SETD2/SETD5/SMARCAD1/SRCAP/TAF1/TBL1XR1/TP53	40
BP	GO:0048660	regulation of smooth muscle cell proliferation	23/520	160/18862	9.0810764912283e-11	6.10248340210542e-09	3.45781902044946e-09	CALCRL/CX3CL1/EDN1/GNAI3/HBEGF/IL6/VIP/THBS1/BMP4/CDKN1B/CTNNB1/DNMT1/ELANE/FOXP1/GJA1/HDAC4/HPGD/IRAK1/PPARG/PRKDC/TERT/TGFB3/TGFBR2	23
BP	GO:0045619	regulation of lymphocyte differentiation	24/520	175/18862	9.66305408036142e-11	6.37471186616006e-09	3.61207044546622e-09	IRF1/MMP14/CD28/CD80/ZAP70/BCL6/CCR2/ADA/BMP4/BTK/CARD11/FOXJ1/GATA3/GLI2/HLA-DRB1/IL7/NCKAP1L/PNP/PRKDC/PTPN2/SHH/SPINK5/TGFBR2/ZBTB16	24
BP	GO:0071674	mononuclear cell migration	25/520	190/18862	9.73914312885565e-11	6.37471186616006e-09	3.61207044546622e-09	CCL2/CCL20/CCL22/CSF1/CX3CL1/ICAM1/IL6/SERPINE1/THBS1/ZAP70/AGER/CCL13/CCL8/CCR2/CXCL12/CXCL13/CXCL14/CXCR4/PLA2G7/SAA1/ADAM17/GATA3/HSD3B7/TNFSF11/TRPM4	25
BP	GO:0042493	response to drug	35/520	359/18862	1.01031680011287e-10	6.52820086226778e-09	3.69904113185724e-09	EDN1/ICAM1/IL1B/LCK/TLR3/THBS1/CXCR4/FOS/ABCB1/ABCC6/ACTC1/ADA/ADAM17/AGPAT2/APOA1/CAT/CCNO/CDH1/CTNNB1/DNMT3B/FGF8/GATA3/GATA4/GNAS/HDAC4/LPL/NCKAP1L/NTRK1/PNP/PPARG/SCNN1B/TFRC/TGFBR2/TP53/UMOD	35
BP	GO:0060326	cell chemotaxis	32/520	306/18862	1.08795524212552e-10	6.7374479802621e-09	3.81760575823958e-09	CCL2/CCL20/CCL22/CCRL2/CSF1/CSF3R/CX3CL1/CXCR6/EDN1/HBEGF/IL6/LPAR1/SERPINE1/THBS1/C5/CCL13/CCL8/CCR2/CXCL1/CXCL12/CXCL13/CXCL14/CXCL2/CXCR4/PLA2G7/SAA1/ADAM17/FGFR1/HSD3B7/NCKAP1L/TNFSF11/TRPM4	32
BP	GO:0002449	lymphocyte mediated immunity	35/520	360/18862	1.09085472322416e-10	6.7374479802621e-09	3.81760575823958e-09	CD40/ICAM1/IL1B/IL6/RASGRP1/CD28/CD40LG/AGER/BCL6/C3/C4B/C5/CCR2/BTK/C1QB/C1QC/C1S/C4A/CD19/CFI/FOXJ1/GATA3/HLA-A/HLA-B/HLA-DQB1/HLA-DRB1/MAP3K7/MASP2/NSD2/PRF1/RNF168/TCIRG1/TFRC/TRPM4/UNG	35
BP	GO:0036293	response to decreased oxygen levels	35/520	360/18862	1.09085472322416e-10	6.7374479802621e-09	3.81760575823958e-09	EDN1/ICAM1/MMP14/RAF1/THBS1/AGER/CXCL12/CXCR4/PTGS2/ADA/ADAM17/ATM/CASR/CAT/CITED2/CREBBP/DNMT3B/EP300/ERCC2/IRAK1/MDM4/NF1/PLOD1/PSMB4/PSMB9/PSMD12/RYR1/SMAD3/TBL2/TEK/TERT/TGFB3/TGFBR2/TP53/UBB	35
BP	GO:0033077	T cell differentiation in thymus	16/520	73/18862	1.09617209202677e-10	6.7374479802621e-09	3.81760575823958e-09	IL1B/CD28/ZAP70/ADA/ADAM17/BCL11B/BMP4/CARD11/CD3E/FOXJ1/GATA3/GLI2/PRKDC/PTPN2/SHH/TP53	16
BP	GO:0048659	smooth muscle cell proliferation	23/520	162/18862	1.17313255778439e-10	7.12360010991967e-09	4.0364091683818e-09	CALCRL/CX3CL1/EDN1/GNAI3/HBEGF/IL6/VIP/THBS1/BMP4/CDKN1B/CTNNB1/DNMT1/ELANE/FOXP1/GJA1/HDAC4/HPGD/IRAK1/PPARG/PRKDC/TERT/TGFB3/TGFBR2	23
BP	GO:0046631	alpha-beta T cell activation	22/520	149/18862	1.3731672875602e-10	8.23900372536117e-09	4.66842462550227e-09	IL6/IRF1/CD28/CD80/ZAP70/AGER/BCL6/CCR2/ADA/BCL11B/CD3E/FOXP1/GATA3/HLA-A/HLA-DRB1/NCKAP1L/PNP/SHH/STAT3/TCIRG1/TGFBR2/ZBTB16	22
BP	GO:0060562	epithelial tube morphogenesis	32/520	309/18862	1.40015797921292e-10	8.30211319439187e-09	4.70418402180141e-09	CSF1/EDN1/GPC3/MMP14/CXCR4/NFATC4/BMP4/CASR/CTNNB1/DLG1/DLL1/DNAAF1/ESR1/FGF8/FOXC2/FOXP1/GATA3/GATA4/GLI2/GRHL3/MTHFD1/NKX2-5/NODAL/NOTCH2/PKHD1/SETD2/SHH/SMAD3/SOX18/ST14/TBX2/TGFBR2	32
BP	GO:0072507	divalent inorganic cation homeostasis	42/520	499/18862	1.42360282346999e-10	8.34297468638229e-09	4.72733716043341e-09	ATP2A2/ATP2B1/ATP2C1/BDKRB1/CCRL2/CD40/CX3CL1/CXCR6/EDN1/LCK/LPAR1/PTGER2/TACR1/BDKRB2/CCL13/CCL8/CCR2/CXCL12/CXCL13/CXCR4/SAA1/APOE/ATP7B/CACNA1C/CASR/CD19/CDH23/CHD7/ELANE/ESR1/GATA2/GJA1/GPR35/PKHD1/PLCG2/RYR1/SLC30A2/SMAD3/TCIRG1/TNFSF11/TRPM4/UMOD	42
BP	GO:0048701	embryonic cranial skeleton morphogenesis	13/520	45/18862	1.49225263883912e-10	8.62924648903146e-09	4.88954589071478e-09	MMP14/BMP4/FGF8/FOXC2/GNAS/MTHFD1/NIPBL/NODAL/SETD2/SMAD3/TGFB3/TGFBR2/WDR19	13
BP	GO:0072503	cellular divalent inorganic cation homeostasis	41/520	480/18862	1.52105715897529e-10	8.62924648903146e-09	4.88954589071478e-09	ATP2A2/ATP2B1/ATP2C1/BDKRB1/CCRL2/CD40/CX3CL1/CXCR6/EDN1/LCK/LPAR1/PTGER2/TACR1/BDKRB2/CCL13/CCL8/CCR2/CXCL12/CXCL13/CXCR4/SAA1/APOE/ATP7B/CACNA1C/CASR/CD19/CDH23/CHD7/ELANE/ESR1/GATA2/GJA1/GPR35/PKHD1/PLCG2/RYR1/SLC30A2/SMAD3/TCIRG1/TRPM4/UMOD	41
BP	GO:0002237	response to molecule of bacterial origin	34/520	346/18862	1.52381535222976e-10	8.62924648903146e-09	4.88954589071478e-09	ATP2A2/BDKRB1/CCL2/CD40/CX3CL1/EDN1/ICAM1/IL1B/IL6/IRAK2/SELE/SERPINE1/TLR1/CD80/C4B/CEBPB/CXCL1/CXCL13/CXCL2/FOS/ADAM17/CDC73/CLDN1/ELANE/FOXP1/GJA1/HPGD/INAVA/IRAK1/IRF5/IRGM/PLCG2/UMOD/WDR35	34
BP	GO:0030595	leukocyte chemotaxis	27/520	226/18862	1.62217176911805e-10	9.08416190706109e-09	5.14731229195003e-09	CCL2/CCL20/CCL22/CSF1/CSF3R/CX3CL1/EDN1/IL6/SERPINE1/THBS1/C5/CCL13/CCL8/CCR2/CXCL1/CXCL12/CXCL13/CXCL14/CXCL2/CXCR4/PLA2G7/SAA1/ADAM17/HSD3B7/NCKAP1L/TNFSF11/TRPM4	27
BP	GO:1904888	cranial skeletal system development	15/520	65/18862	1.92847237015655e-10	1.06807700500978e-08	6.05199021426803e-09	MMP14/BMP4/FGF8/FOXC2/GNAS/IRF6/MTHFD1/NIPBL/NODAL/SETD2/SMAD3/TGFB3/TGFBR2/TP63/WDR19	15
BP	GO:0030326	embryonic limb morphogenesis	19/520	112/18862	2.19820276016288e-10	1.19128407647536e-08	6.75011215429754e-09	GPC3/BMP4/CACNA1C/CHD7/CREBBP/CTNNB1/FGF8/FLVCR1/GLI2/GNAS/HOXA13/NIPBL/NOTCH2/ROR2/SHH/TBX2/TP63/WDR19/ZBTB16	19
BP	GO:0035113	embryonic appendage morphogenesis	19/520	112/18862	2.19820276016288e-10	1.19128407647536e-08	6.75011215429754e-09	GPC3/BMP4/CACNA1C/CHD7/CREBBP/CTNNB1/FGF8/FLVCR1/GLI2/GNAS/HOXA13/NIPBL/NOTCH2/ROR2/SHH/TBX2/TP63/WDR19/ZBTB16	19
BP	GO:0070098	chemokine-mediated signaling pathway	17/520	88/18862	2.38052547203303e-10	1.27636684883473e-08	7.23221232432878e-09	CCL2/CCL20/CCL22/CCRL2/CX3CL1/CXCR6/EDN1/CCL13/CCL8/CCR2/CXCL1/CXCL12/CXCL13/CXCL2/CXCR4/GPR35/RNF113A	17
BP	GO:0001701	in utero embryonic development	33/520	335/18862	2.67930318632185e-10	1.42144084832233e-08	8.0542377224279e-09	EDN1/C5/CEBPB/ADA/ADAMTS3/BCOR/BPTF/CHD7/DNAAF2/ERCC2/FLVCR1/GATA2/GATA3/GINS1/GJB3/GLI2/KRT8/LMX1B/MYH6/NODAL/NOTCH2/NR2F2/NSUN2/NXN/PSPH/SETD2/SMAD3/SOX18/ST14/TGFB3/TGFBR2/TP53/WDR19	33
BP	GO:0097529	myeloid leukocyte migration	26/520	218/18862	3.69087938794833e-10	1.93771167867287e-08	1.09795567757717e-08	CCL2/CCL20/CCL22/CSF1/CSF3R/CX3CL1/EDN1/IL6/MMP14/SERPINE1/THBS1/AGER/C5/CCL13/CCL8/CCR2/CXCL1/CXCL12/CXCL13/CXCL2/PLA2G7/SAA1/NCKAP1L/ROR2/TNFSF11/UMOD	26
BP	GO:1904019	epithelial cell apoptotic process	19/520	116/18862	4.1017245373053e-10	2.13120532659987e-08	1.2075939956277e-08	CCL2/CD40/ICAM1/IL6/SERPINE1/CD40LG/THBS1/COL4A3/FGA/GATA2/GATA3/GSN/KRT18/KRT8/PKHD1/SIX3/TEK/TERT/TGFBR2	19
BP	GO:0051092	positive regulation of NF-kappaB transcription factor activity	22/520	159/18862	4.94304486739902e-10	2.54213736037664e-08	1.44043831635376e-08	CD40/CX3CL1/EIF2AK2/ICAM1/IL1B/IRAK2/TLR3/CD40LG/AGER/IL1RAP/BTK/CARD11/CARD14/CAT/IRAK1/MAP3K7/NPM1/NTRK1/STAT3/TFRC/TNFSF11/UBB	22
BP	GO:0150063	visual system development	34/520	363/18862	5.46279728406048e-10	2.7810604355217e-08	1.57581807885764e-08	ATP2B1/C3/ATOH7/BCL11B/BMP4/CACNA1C/CDON/CHD7/COL5A1/COL5A2/DLG1/DLL1/FOXC2/FOXE3/GATA3/GRHL3/MAB21L1/MAF/MEIS2/NECTIN1/NF1/NIPBL/NOTCH2/PAX6/RBP4/SH3PXD2B/SHH/SIX3/SMAD3/STAT3/TBX2/TCIRG1/TGFBR2/WDR19	34
BP	GO:0070555	response to interleukin-1	25/520	206/18862	5.57810483326132e-10	2.81136483596371e-08	1.59298930659347e-08	CCL2/CCL20/CCL22/CD40/CX3CL1/EDN1/HAS2/ICAM1/IL1B/IL6/IRAK2/SELE/CCL13/CCL8/CEBPB/IL1RAP/HDAC4/HYAL1/IL1RN/IRAK1/MAP3K7/PSMB4/PSMB9/PSMD12/UBB	25
BP	GO:0002700	regulation of production of molecular mediator of immune response	21/520	146/18862	5.93491070314803e-10	2.93254411214373e-08	1.6616525013045e-08	BST2/CD40/IL1B/IL6/TLR3/CD28/CD40LG/BCL6/CCR2/APOA1/BTK/GATA3/HLA-A/MAP3K7/NSD2/PRKDC/RBP4/SPINK5/TFRC/TGFB3/TRPM4	21
BP	GO:0045580	regulation of T cell differentiation	21/520	146/18862	5.93491070314803e-10	2.93254411214373e-08	1.6616525013045e-08	IRF1/CD28/CD80/ZAP70/BCL6/CCR2/ADA/BMP4/CARD11/FOXJ1/GATA3/GLI2/HLA-DRB1/IL7/NCKAP1L/PNP/PTPN2/SHH/SPINK5/TGFBR2/ZBTB16	21
BP	GO:0045637	regulation of myeloid cell differentiation	28/520	258/18862	6.97598395460395e-10	3.41349117778679e-08	1.93416908215028e-08	ACVR2A/CSF1/CSF3R/GP1BA/TLR3/THBS1/CEBPB/FOS/C1QC/CDC73/CREBBP/DLL1/EP300/FOXP1/GATA2/GNAS/HLA-DRB1/KMT2A/KMT2D/MEIS2/NCKAP1L/NOTCH2/PRKDC/PTPN2/ROR2/STAT3/TNFSF11/ZBTB16	28
BP	GO:0035107	appendage morphogenesis	20/520	134/18862	7.82700829321842e-10	3.75696398074484e-08	2.1287893232583e-08	GPC3/BMP4/CACNA1C/CHD7/COL2A1/CREBBP/CTNNB1/FGF8/FLVCR1/GLI2/GNAS/HOXA13/NIPBL/NOTCH2/ROR2/SHH/TBX2/TP63/WDR19/ZBTB16	20
BP	GO:0035108	limb morphogenesis	20/520	134/18862	7.82700829321842e-10	3.75696398074484e-08	2.1287893232583e-08	GPC3/BMP4/CACNA1C/CHD7/COL2A1/CREBBP/CTNNB1/FGF8/FLVCR1/GLI2/GNAS/HOXA13/NIPBL/NOTCH2/ROR2/SHH/TBX2/TP63/WDR19/ZBTB16	20
BP	GO:0048880	sensory system development	34/520	369/18862	8.40247865088059e-10	3.99514079249417e-08	2.2637462343435e-08	ATP2B1/C3/ATOH7/BCL11B/BMP4/CACNA1C/CDON/CHD7/COL5A1/COL5A2/DLG1/DLL1/FOXC2/FOXE3/GATA3/GRHL3/MAB21L1/MAF/MEIS2/NECTIN1/NF1/NIPBL/NOTCH2/PAX6/RBP4/SH3PXD2B/SHH/SIX3/SMAD3/STAT3/TBX2/TCIRG1/TGFBR2/WDR19	34
BP	GO:0048661	positive regulation of smooth muscle cell proliferation	17/520	96/18862	9.8699854952488e-10	4.60027520945649e-08	2.60663046016196e-08	CALCRL/CX3CL1/EDN1/GNAI3/HBEGF/IL6/THBS1/BMP4/DNMT1/ELANE/FOXP1/GJA1/HDAC4/HPGD/IRAK1/TERT/TGFBR2	17
BP	GO:0071347	cellular response to interleukin-1	23/520	180/18862	9.91079490872653e-10	4.60027520945649e-08	2.60663046016196e-08	CCL2/CCL20/CCL22/CD40/CX3CL1/EDN1/HAS2/ICAM1/IL1B/IL6/IRAK2/CCL13/CCL8/CEBPB/IL1RAP/HYAL1/IL1RN/IRAK1/MAP3K7/PSMB4/PSMB9/PSMD12/UBB	23
BP	GO:0035270	endocrine system development	19/520	122/18862	9.9490078934674e-10	4.60027520945649e-08	2.60663046016196e-08	IL6/RAF1/APOA1/BMP4/CDH1/CITED2/DLL1/FGF8/GATA2/GATA3/GLI2/NF1/NKX2-5/PAX6/SHH/SIX3/SMAD3/TBX19/TG	19
BP	GO:0051052	regulation of DNA metabolic process	33/520	353/18862	1.03566068249565e-09	4.74520894525278e-08	2.68875352307243e-08	CD40/IL6/CD28/BCL6/ATM/BLM/BRCA1/CCT5/DKC1/ERCC2/ERCC4/ERCC6/ERCC8/GATA3/GJA1/HDAC8/HNRNPA2B1/KMT2A/MEN1/NPM1/NSD2/PARN/PIK3CA/PPARG/PRKDC/RFC2/RNF168/RTEL1/SETD2/SMARCAD1/TFRC/TP53/WRAP53	33
BP	GO:0048705	skeletal system morphogenesis	25/520	213/18862	1.13238168066136e-09	5.14162492840835e-08	2.91337268813113e-08	HAS2/MMP14/THBS3/ANKRD11/BMP4/COL2A1/CTNNB1/DLG1/FGF8/FGFR1/FGFR3/FLVCR1/FOXC2/GNAS/HYAL1/MTHFD1/NIPBL/NODAL/ROR2/SETD2/SMAD3/TEK/TGFB3/TGFBR2/WDR19	25
BP	GO:1990868	response to chemokine	17/520	97/18862	1.16666060625166e-09	5.2035127924853e-08	2.94843989265092e-08	CCL2/CCL20/CCL22/CCRL2/CX3CL1/CXCR6/EDN1/CCL13/CCL8/CCR2/CXCL1/CXCL12/CXCL13/CXCL2/CXCR4/GPR35/RNF113A	17
BP	GO:1990869	cellular response to chemokine	17/520	97/18862	1.16666060625166e-09	5.2035127924853e-08	2.94843989265092e-08	CCL2/CCL20/CCL22/CCRL2/CX3CL1/CXCR6/EDN1/CCL13/CCL8/CCR2/CXCL1/CXCL12/CXCL13/CXCL2/CXCR4/GPR35/RNF113A	17
BP	GO:0001655	urogenital system development	31/520	320/18862	1.41907242927726e-09	6.27379389785736e-08	3.55488781221533e-08	GPC3/HAS2/BICC1/BMP4/CAT/COL4A3/COL4A4/CTNNB1/DLG1/DLL1/ESR1/FGF8/FOXC2/FOXJ1/GATA2/GATA3/GLI2/HOXA13/HPGD/NF1/NIPBL/NOTCH2/NUP107/PKHD1/RBP4/SHH/SMAD3/TEK/TP63/UMOD/ZBTB16	31
BP	GO:0001654	eye development	33/520	359/18862	1.59075493659892e-09	6.97165641779004e-08	3.95031408969598e-08	ATP2B1/ATOH7/BCL11B/BMP4/CACNA1C/CDON/CHD7/COL5A1/COL5A2/DLG1/DLL1/FOXC2/FOXE3/GATA3/GRHL3/MAB21L1/MAF/MEIS2/NECTIN1/NF1/NIPBL/NOTCH2/PAX6/RBP4/SH3PXD2B/SHH/SIX3/SMAD3/STAT3/TBX2/TCIRG1/TGFBR2/WDR19	33
BP	GO:0002200	somatic diversification of immune receptors	15/520	75/18862	1.64539386180888e-09	7.14895264096274e-08	4.05077454363657e-08	CD40/CD28/CD40LG/BCL6/ADAR/ATM/BCL11B/DCLRE1C/NSD2/PRKDC/RNF168/SAMHD1/TCF3/TFRC/UNG	15
BP	GO:0002440	production of molecular mediator of immune response	29/520	286/18862	1.70000699347127e-09	7.3231070487993e-08	4.14945476679041e-08	BST2/CD40/IL1B/IL6/TLR3/CD28/CD40LG/BCL6/CCR2/APOA1/BTK/ELANE/GATA3/HLA-A/HLA-DQB1/HLA-DRB1/INAVA/MAP3K7/NSD2/PRKDC/RBP4/RNF168/SAMHD1/SPINK5/TCF3/TFRC/TGFB3/TRPM4/UNG	29
BP	GO:0002819	regulation of adaptive immune response	22/520	170/18862	1.80175688712314e-09	7.69563958567851e-08	4.36054097659687e-08	CD40/IL1B/IL6/IRF1/CD28/CD80/AGER/ALOX15/BCL6/C3/CCR2/ADA/BTK/FOXJ1/GATA3/HLA-A/HLA-B/HLA-DRB1/MAP3K7/NSD2/TFRC/TRPM4	22
BP	GO:0046634	regulation of alpha-beta T cell activation	17/520	101/18862	2.22977772884726e-09	9.44376449864722e-08	5.35107207285504e-08	IRF1/CD28/CD80/ZAP70/AGER/BCL6/CCR2/ADA/CD3E/GATA3/HLA-A/HLA-DRB1/NCKAP1L/PNP/SHH/TGFBR2/ZBTB16	17
BP	GO:0002685	regulation of leukocyte migration	24/520	205/18862	2.57087933252459e-09	1.0752525243118e-07	6.09264849301986e-08	BDKRB1/CCL2/CCL20/CSF1/CX3CL1/EDN1/ICAM1/IL6/MMP14/SELE/SERPINE1/THBS1/AGER/C5/CCL8/CCR2/CXCL12/CXCL13/CXCL14/PLA2G7/ADA/ADAM17/ELANE/NCKAP1L	24
BP	GO:0032147	activation of protein kinase activity	31/520	328/18862	2.58145943336761e-09	1.0752525243118e-07	6.09264849301986e-08	ADORA2B/EIF2AK2/IL1B/IRAK2/ITGB3/LPAR1/RAF1/TLR3/CD40LG/THBS1/C5/CXCR4/SAA1/AXIN1/BMP4/BRAF/CARD14/DLG1/ERCC6/INAVA/IRAK1/MAP3K7/NCKAP1L/NTRK1/PIK3CA/PRKAR1A/TDGF1/TGFB3/TGFBR2/TNFSF11/UBB	31
BP	GO:0009314	response to radiation	37/520	447/18862	2.91967435267379e-09	1.20616055225212e-07	6.83440596963245e-08	ICAM1/CXCL12/FOS/NFATC4/ATM/ATOH7/BLM/BRCA1/CAT/CREBBP/DCLRE1C/DDB2/DNMT3B/ELANE/EP300/ERCC2/ERCC3/ERCC4/ERCC6/ERCC8/FMR1/GATA3/HYAL1/MEIS2/MEN1/NF1/NIPBL/NPM1/NSMCE3/NTRK1/PRKDC/RNF168/SMC1A/TAF1/TLK2/TP53/UNC119	37
BP	GO:0002312	B cell activation involved in immune response	15/520	79/18862	3.51581239085746e-09	1.44062556503427e-07	8.16294310346279e-08	CD40/IL6/CD28/CD40LG/BCL6/ADA/CD19/DLL1/NOTCH2/NSD2/PLCG2/POU2AF1/RNF168/TFRC/UNG	15
BP	GO:0018205	peptidyl-lysine modification	34/520	391/18862	3.7528935865373e-09	1.52536965130226e-07	8.64312419378242e-08	IL1B/AUTS2/BCOR/BRCA1/CREBBP/CTNNB1/DNMT1/DNMT3B/EP300/GATA2/GATA3/HDAC4/IFIH1/KANSL1/KAT6A/KDM6A/KMT2A/KMT2D/MAP3K7/MEN1/NSD1/NSD2/NSMCE2/NUP107/PLOD1/RANBP2/RNF113A/SETD2/SETD5/SRCAP/TAF1/TRPM4/VIPAS39/VPS33B	34
BP	GO:0002703	regulation of leukocyte mediated immunity	24/520	209/18862	3.79437273550512e-09	1.52989108695567e-07	8.66874377383192e-08	BST2/CD40/ICAM1/IL1B/IL6/RASGRP1/TLR3/CD28/AGER/BCL6/C3/CCR2/BTK/DNASE1L3/FOXJ1/GATA2/GATA3/HLA-A/HLA-B/HLA-DRB1/MAP3K7/NSD2/TFRC/TRPM4	24
BP	GO:0070374	positive regulation of ERK1 and ERK2 cascade	24/520	210/18862	4.17568213657505e-09	1.67027285463002e-07	9.46418181831922e-08	CCL2/CCL20/CCL22/CX3CL1/ICAM1/RASGRP1/AGER/ALOX15/CCL13/CCL8/APOE/BMP4/BRAF/CASR/FGA/FGF8/FGFR3/GATA4/HLA-DRB1/NODAL/NOTCH2/NTRK1/TEK/TNFSF11	24
BP	GO:0090596	sensory organ morphogenesis	26/520	244/18862	4.21382903352828e-09	1.67225971094351e-07	9.47543984083069e-08	EDN1/HPN/BMP4/CDON/CHD7/COL2A1/COL5A1/COL5A2/DLL1/FGF8/FOXE3/GATA2/GATA3/GLI2/GRHL3/NECTIN1/NF1/NIPBL/NOTCH2/PAX6/RBP4/ROR2/SIX3/STAT3/TBX2/WDR19	26
BP	GO:0002687	positive regulation of leukocyte migration	19/520	133/18862	4.40611523419115e-09	1.73490787346276e-07	9.83041992628338e-08	BDKRB1/CCL20/CSF1/CX3CL1/EDN1/ICAM1/IL6/MMP14/SERPINE1/THBS1/AGER/CCL8/CCR2/CXCL12/CXCL13/CXCL14/PLA2G7/ADAM17/NCKAP1L	19
BP	GO:0032102	negative regulation of response to external stimulus	34/520	394/18862	4.55926024390814e-09	1.78129237436411e-07	1.00932460560773e-07	CALCRL/CCL2/CX3CL1/EDN1/GP1BA/SERPINE1/TNFAIP6/THBS1/C5/CXCL13/SAA1/ADA/ADAR/APOA1/APOE/ELANE/FGA/GATA3/GJA1/HLA-A/HLA-B/HLA-DRB1/ITCH/MVK/OTULIN/PPARG/PSMB4/PTPN2/SAMHD1/SMAD3/SPINK5/SPP1/TEK/UFD1	34
BP	GO:0007369	gastrulation	22/520	179/18862	4.79700391364256e-09	1.85976151728911e-07	1.05378717552326e-07	ACVR2A/GPC3/ITGB3/MMP14/APOA1/BMP4/CDC73/COL5A1/COL5A2/FGF8/FOXC2/GJA1/IL1RN/ITGB4/LAMB3/NODAL/PRKAR1A/SETD2/SMAD3/TBX19/TGFBR2/TP53	22
BP	GO:2001252	positive regulation of chromosome organization	21/520	164/18862	5.11906468299372e-09	1.96947221391514e-07	1.11595198754214e-07	IL1B/BCL6/ATM/AUTS2/BRCA1/CCT5/CTNNB1/DKC1/DNMT1/DNMT3B/FMR1/GATA3/HNRNPA2B1/KMT2A/MORC2/NIPBL/NSMCE2/PARN/RAD21/RTEL1/TP53	21
BP	GO:0070372	regulation of ERK1 and ERK2 cascade	29/520	301/18862	5.49807160656888e-09	2.0992637043263e-07	1.18949507724253e-07	CCL2/CCL20/CCL22/CX3CL1/ICAM1/IL1B/RASGRP1/ROS1/AGER/ALOX15/CCL13/CCL8/APOE/BMP4/BRAF/CASR/DLG1/FGA/FGF8/FGFR3/GATA4/HLA-DRB1/NODAL/NOTCH2/NTRK1/PKHD1/PTPN2/TEK/TNFSF11	29
BP	GO:0006959	humoral immune response	33/520	380/18862	6.61089834293854e-09	2.50518252995566e-07	1.41949878942558e-07	CCL2/IL1B/IL6/CD28/C3/C4B/C5/CCL13/CXCL1/CXCL13/CXCL14/CXCL2/BLNK/C1QB/C1QC/C1S/C4A/CD19/CFB/CFI/ELANE/FCN3/FGA/FOXJ1/GATA3/HLA-A/HLA-DQB1/HLA-DRB1/IL7/MASP2/NOTCH2/POU2AF1/SPINK5	33
BP	GO:0032496	response to lipopolysaccharide	30/520	326/18862	8.69627497521466e-09	3.27083775187178e-07	1.85333809958817e-07	ATP2A2/BDKRB1/CCL2/CD40/CX3CL1/EDN1/ICAM1/IL1B/IL6/IRAK2/SELE/SERPINE1/CD80/CEBPB/CXCL1/CXCL13/CXCL2/FOS/ADAM17/CDC73/CLDN1/ELANE/FOXP1/GJA1/HPGD/IRAK1/IRGM/PLCG2/UMOD/WDR35	30
BP	GO:0090130	tissue migration	32/520	365/18862	8.95596769803004e-09	3.34356127393121e-07	1.89454505768074e-07	CD40/EDN1/HAS2/HBEGF/ITGB3/THBS1/CXCL13/PTGS2/ACTA1/ACTC1/ADAM17/APOA1/APOE/BMP4/CCBE1/FGF8/FGFR1/FOXC2/FOXP1/GATA2/GATA3/HYAL1/NF1/NR2F2/PIK3CA/PLCG2/PPARG/SOX18/TDGF1/TEK/TGFBR2/TNFSF12	32
BP	GO:0050921	positive regulation of chemotaxis	19/520	139/18862	9.29454304546323e-09	3.44444830508343e-07	1.95171016117196e-07	CSF1/EDN1/F3/IL6/LPAR1/SERPINE1/THBS1/AGER/CCR2/CXCL12/CXCL13/CXCL14/CXCR4/PLA2G7/ADAM17/CASR/FGFR1/NCKAP1L/SMAD3	19
BP	GO:0009952	anterior/posterior pattern specification	23/520	203/18862	1.03932240853403e-08	3.79838482587696e-07	2.1522594053058e-07	ACVR2A/BTG2/GPC3/ATM/BMP4/BPTF/CDON/DLL1/EP300/FGF8/FOXC2/GATA4/GLI2/NODAL/NR2F2/PRKDC/ROR2/SHH/SMAD3/TBX19/TDGF1/TP53/ZBTB16	23
BP	GO:0002822	regulation of adaptive immune response based on somatic recombination of immune receptors built from immunoglobulin superfamily domains	20/520	155/18862	1.04003394041869e-08	3.79838482587696e-07	2.1522594053058e-07	CD40/IL1B/IL6/CD28/CD80/AGER/BCL6/C3/CCR2/ADA/BTK/FOXJ1/GATA3/HLA-A/HLA-B/HLA-DRB1/MAP3K7/NSD2/TFRC/TRPM4	20
BP	GO:0002285	lymphocyte activation involved in immune response	22/520	189/18862	1.32278122778857e-08	4.79627150219741e-07	2.71768683906883e-07	CD40/ICAM1/IL6/CD28/CD40LG/CD80/BCL6/ADA/CD19/DLL1/FOXP1/GATA3/HLA-DRB1/NOTCH2/NSD2/PLCG2/POU2AF1/RNF168/STAT3/TFRC/TP53/UNG	22
BP	GO:0033209	tumor necrosis factor-mediated signaling pathway	21/520	174/18862	1.4887755388102e-08	5.35959193971671e-07	3.03687822315193e-07	CD40/CD40LG/ADAM17/APOA1/BIRC3/CARD14/EDAR/EDARADD/FAS/KRT18/KRT8/OTULIN/PSMB4/PSMB9/PSMD12/PTPN2/TNFRSF13C/TNFSF11/TNFSF12/TP53/UMOD	21
BP	GO:0045621	positive regulation of lymphocyte differentiation	16/520	101/18862	1.63276473489365e-08	5.78242376770913e-07	3.27646526353276e-07	MMP14/CD80/ZAP70/BCL6/ADA/BTK/GATA3/GLI2/HLA-DRB1/IL7/NCKAP1L/PNP/PRKDC/SHH/TGFBR2/ZBTB16	16
BP	GO:0045766	positive regulation of angiogenesis	21/520	175/18862	1.64911097693525e-08	5.78242376770913e-07	3.27646526353276e-07	CD40/F3/IL1B/SERPINE1/TLR3/THBS1/C3/C5/CXCR4/BRCA1/CCBE1/DLL1/FOXC2/GATA2/GATA4/HYAL1/NODAL/TEK/TERT/TGFBR2/TNFSF12	21
BP	GO:1904018	positive regulation of vasculature development	21/520	175/18862	1.64911097693525e-08	5.78242376770913e-07	3.27646526353276e-07	CD40/F3/IL1B/SERPINE1/TLR3/THBS1/C3/C5/CXCR4/BRCA1/CCBE1/DLL1/FOXC2/GATA2/GATA4/HYAL1/NODAL/TEK/TERT/TGFBR2/TNFSF12	21
BP	GO:0002562	somatic diversification of immune receptors via germline recombination within a single locus	13/520	64/18862	1.66359413951949e-08	5.78242376770913e-07	3.27646526353276e-07	CD40/CD28/CD40LG/BCL6/ATM/BCL11B/DCLRE1C/NSD2/PRKDC/RNF168/TCF3/TFRC/UNG	13
BP	GO:0016444	somatic cell DNA recombination	13/520	64/18862	1.66359413951949e-08	5.78242376770913e-07	3.27646526353276e-07	CD40/CD28/CD40LG/BCL6/ATM/BCL11B/DCLRE1C/NSD2/PRKDC/RNF168/TCF3/TFRC/UNG	13
BP	GO:0006310	DNA recombination	28/520	299/18862	1.88057772811613e-08	6.49185736281185e-07	3.6784480002733e-07	CD40/CD28/CD40LG/BCL6/ATM/BCL11B/BLM/BRCA1/DCLRE1C/ERCC2/ERCC4/ERCC6/NIPBL/NSD2/NSMCE2/NSMCE3/PRKDC/RAD21/REV3L/RNF168/RTEL1/SAMHD1/SETD2/SMARCAD1/TCF3/TFRC/UNG/WRAP53	28
BP	GO:0060348	bone development	22/520	193/18862	1.94568900237811e-08	6.67093372243925e-07	3.77991712384663e-07	HAS2/MMP14/THBS3/BMP4/COL2A1/EP300/FGF8/FGFR3/FOXP1/GJA1/GNAS/MBTPS2/NOTCH2/NSD2/RYR1/SH3PXD2B/TEK/TGFB3/TGFBR2/TNFSF11/TP53/XYLT1	22
BP	GO:0070371	ERK1 and ERK2 cascade	29/520	320/18862	2.17146159073624e-08	7.39470703872341e-07	4.19002510360414e-07	CCL2/CCL20/CCL22/CX3CL1/ICAM1/IL1B/RASGRP1/ROS1/AGER/ALOX15/CCL13/CCL8/APOE/BMP4/BRAF/CASR/DLG1/FGA/FGF8/FGFR3/GATA4/HLA-DRB1/NODAL/NOTCH2/NTRK1/PKHD1/PTPN2/TEK/TNFSF11	29
BP	GO:0046635	positive regulation of alpha-beta T cell activation	13/520	66/18862	2.46242113826847e-08	8.32926344756584e-07	4.71956803117087e-07	CD28/CD80/ZAP70/CCR2/ADA/CD3E/HLA-A/HLA-DRB1/NCKAP1L/PNP/SHH/TGFBR2/ZBTB16	13
BP	GO:0035050	embryonic heart tube development	14/520	78/18862	2.49890982502811e-08	8.38538473336704e-07	4.75136774887735e-07	CITED2/DLL1/DNAAF1/FGF8/FOXC2/GATA4/NKX2-5/NODAL/NOTCH2/SHH/SMAD3/SOX18/TBX2/TGFBR2	14
BP	GO:0043406	positive regulation of MAP kinase activity	24/520	230/18862	2.51228788638576e-08	8.38538473336704e-07	4.75136774887735e-07	ADORA2B/CD40/EDN1/IL1B/IRAK2/LPAR1/RASGRP1/CD40LG/THBS1/AGER/C5/CXCR4/SAA1/ELANE/ERCC6/FGFR1/INAVA/IRAK1/MAP3K7/ROR2/TDGF1/TGFB3/TNFSF11/UBB	24
BP	GO:0060333	interferon-gamma-mediated signaling pathway	15/520	91/18862	2.63846121362859e-08	8.74858191887375e-07	4.95716431618724e-07	ICAM1/IRF1/CIITA/HLA-A/HLA-B/HLA-C/HLA-DPA1/HLA-DQB1/HLA-DRB1/IRF5/IRF6/IRGM/PPARG/PTPN2/TP53	15
BP	GO:0048863	stem cell differentiation	25/520	251/18862	3.26176457249419e-08	1.07446362388044e-06	6.0881783867745e-07	EDN1/EIF2AK2/BMP4/ERCC2/ESR1/FOXC2/GATA2/GATA3/GATA4/ITCH/KMT2A/KRT18/NKX2-5/NSUN2/PRKDC/PSMB4/PSMB9/PSMD12/SETD2/SHH/SOX18/TBX2/TCF3/TP53/TP63	25
BP	GO:0072001	renal system development	27/520	288/18862	3.30447930331834e-08	1.08146595381327e-06	6.12785533144405e-07	GPC3/HAS2/BICC1/BMP4/CAT/COL4A3/COL4A4/CTNNB1/DLG1/DLL1/FGF8/FOXC2/FOXJ1/GATA3/GLI2/HPGD/NF1/NIPBL/NOTCH2/NUP107/PKHD1/RBP4/SHH/SMAD3/TEK/UMOD/ZBTB16	27
BP	GO:0010575	positive regulation of vascular endothelial growth factor production	9/520	28/18862	3.71728686149084e-08	1.20871779238154e-06	6.84889592884527e-07	IL1B/IL6/C3/C5/PTGS2/BRCA1/CCBE1/GATA4/NODAL	9
BP	GO:0002526	acute inflammatory response	16/520	107/18862	3.80168524475347e-08	1.22041360723296e-06	6.91516732753346e-07	F3/ICAM1/IL1B/IL6/OSMR/C3/CEBPB/PTGS2/SAA1/BTK/DNASE1L3/ELANE/GATA3/PPARG/SERPINA1/TNFSF11	16
BP	GO:0046632	alpha-beta T cell differentiation	16/520	107/18862	3.80168524475347e-08	1.22041360723296e-06	6.91516732753346e-07	IL6/IRF1/CD80/ZAP70/BCL6/ADA/BCL11B/FOXP1/GATA3/HLA-DRB1/NCKAP1L/PNP/SHH/STAT3/TGFBR2/ZBTB16	16
BP	GO:0031348	negative regulation of defense response	24/520	236/18862	4.13057306896945e-08	1.3176005232662e-06	7.46585258901673e-07	CALCRL/CX3CL1/TNFAIP6/SAA1/ADA/ADAR/APOA1/APOE/ELANE/GATA3/HLA-A/HLA-B/HLA-DRB1/ITCH/MVK/OTULIN/PPARG/PSMB4/PTPN2/SAMHD1/SMAD3/SPINK5/TEK/UFD1	24
BP	GO:0030522	intracellular receptor signaling pathway	26/520	274/18862	4.65768356282655e-08	1.47639780859407e-06	8.36563754117737e-07	AHR/DCBLD2/IRAK2/ALOX15/AXIN1/BIRC3/BRCA1/CITED2/EP300/ESR1/FOXP1/IFIH1/INAVA/IRAK1/IRGM/ITCH/KMT2D/MAP3K7/NODAL/NR2F2/OTULIN/PPARG/STAT3/TP63/UBB/UFD1	26
BP	GO:0042476	odontogenesis	17/520	123/18862	4.74776898212145e-08	1.49554722936826e-06	8.47414292664177e-07	CSF1/CSF3R/EDN1/SERPINE1/ANKRD11/BCL11B/BCOR/BMP4/EDAR/FGF8/GLI2/NECTIN1/SHH/TCIRG1/TGFB3/TNFSF11/TP63	17
BP	GO:0001763	morphogenesis of a branching structure	21/520	186/18862	4.8367709563727e-08	1.51411960373406e-06	8.57937862349732e-07	CSF1/EDN1/GPC3/MMP14/NFATC4/BMP4/CASR/CTNNB1/DLG1/ESR1/FGF8/FOXC2/GLI2/HOXA13/PKHD1/SETD2/SHH/ST14/TDGF1/TGFBR2/TP63	21
BP	GO:0002573	myeloid leukocyte differentiation	22/520	204/18862	5.33063753420219e-08	1.65842056619624e-06	9.39702380135837e-07	CSF1/GPC3/TLR3/CEBPB/FOS/BMP4/C1QC/FOXP1/GATA2/GATA3/GNAS/HLA-DRB1/LBR/NOTCH2/OSTM1/PPARG/PTPN2/ROR2/TCIRG1/TFRC/TGFBR2/TNFSF11	22
BP	GO:0045765	regulation of angiogenesis	29/520	335/18862	5.92882784008076e-08	1.83320811742374e-06	1.03874135809746e-06	CD40/F3/IL1B/IL6/SERPINE1/TLR3/THBS1/C3/C5/CCR2/CXCL13/CXCR4/BRCA1/CCBE1/COL4A3/CTNNB1/DLL1/FOXC2/GATA2/GATA4/HYAL1/NF1/NODAL/PPARG/SPINK5/TEK/TERT/TGFBR2/TNFSF12	29
BP	GO:0016064	immunoglobulin mediated immune response	23/520	223/18862	6.10117645248871e-08	1.87499569027702e-06	1.06241923720166e-06	CD40/CD28/CD40LG/BCL6/C3/C4B/C5/BTK/C1QB/C1QC/C1S/C4A/CD19/CFI/FOXJ1/HLA-DQB1/HLA-DRB1/MASP2/NSD2/RNF168/TCIRG1/TFRC/UNG	23
BP	GO:0043627	response to estrogen	13/520	71/18862	6.16974391447839e-08	1.88457632296794e-06	1.06784786219967e-06	MMP14/APOA1/ARPC1B/BRCA1/CITED2/EP300/ESR1/GATA3/KMT2D/PPARG/TEK/TGFB3/TGFBR2	13
BP	GO:0022612	gland morphogenesis	16/520	111/18862	6.46178799780794e-08	1.96189225957542e-06	1.11165699670596e-06	CSF1/HPN/IL6/CEBPB/BMP4/EDAR/ESR1/FGF8/GLI2/HOXA13/NOTCH2/SHH/TBX2/TGFB3/TGFBR2/TP63	16
BP	GO:0050920	regulation of chemotaxis	23/520	224/18862	6.6276172769886e-08	2.00019108239656e-06	1.13335806318752e-06	CCL2/CSF1/EDN1/F3/IL6/LPAR1/SERPINE1/THBS1/AGER/C5/CCR2/CXCL12/CXCL13/CXCL14/CXCR4/PLA2G7/ADAM17/CASR/ELANE/FGFR1/NCKAP1L/PTPN2/SMAD3	23
BP	GO:0002706	regulation of lymphocyte mediated immunity	19/520	157/18862	6.92859355991343e-08	2.07857806797403e-06	1.17777408070458e-06	CD40/IL1B/IL6/RASGRP1/CD28/AGER/BCL6/C3/CCR2/BTK/FOXJ1/GATA3/HLA-A/HLA-B/HLA-DRB1/MAP3K7/NSD2/TFRC/TRPM4	19
BP	GO:0001822	kidney development	26/520	280/18862	7.20764976351736e-08	2.14950028450458e-06	1.21796037423996e-06	GPC3/HAS2/BICC1/BMP4/CAT/COL4A3/COL4A4/CTNNB1/DLG1/DLL1/FGF8/FOXC2/FOXJ1/GATA3/GLI2/HPGD/NF1/NIPBL/NOTCH2/NUP107/PKHD1/SHH/SMAD3/TEK/UMOD/ZBTB16	26
BP	GO:0007548	sex differentiation	25/520	262/18862	7.58785123336982e-08	2.24808526964221e-06	1.27382108114856e-06	ACVR2A/ICAM1/MMP14/TLR3/TNFSF10/CEBPB/PTX3/ATM/CHD7/CITED2/ESR1/FGF8/GATA3/GATA4/HOXA13/LHCGR/NIPBL/NTRK1/NUP107/RBP4/ROR2/SHH/TP63/UBB/WDR19	25
BP	GO:0001935	endothelial cell proliferation	21/520	191/18862	7.67137306963988e-08	2.24808526964221e-06	1.27382108114856e-06	CCL2/F3/ITGB3/MMP14/VIP/THBS1/CXCL12/ADAM17/APOA1/APOE/BMP4/COL4A3/DLG1/FGFR1/GATA2/GJA1/NF1/NR2F2/PPARG/TEK/TNFSF12	21
BP	GO:0009615	response to virus	30/520	359/18862	7.67203703131866e-08	2.24808526964221e-06	1.27382108114856e-06	BST2/CCL22/CD40/EIF2AK2/IL6/IRF1/OPRK1/RTP4/TLR3/CCL8/CXCL12/CXCR4/ADAR/BIRC3/CCT5/FCN3/FMR1/GATA3/HYAL1/IFIH1/IRF5/IRGM/ITCH/NLRP1/POLR3A/POU2AF1/PRF1/SAMHD1/SETD2/UFD1	30
BP	GO:0019724	B cell mediated immunity	23/520	226/18862	7.8088198187839e-08	2.2749394154145e-06	1.28903730869247e-06	CD40/CD28/CD40LG/BCL6/C3/C4B/C5/BTK/C1QB/C1QC/C1S/C4A/CD19/CFI/FOXJ1/HLA-DQB1/HLA-DRB1/MASP2/NSD2/RNF168/TCIRG1/TFRC/UNG	23
BP	GO:0090132	epithelium migration	30/520	360/18862	8.15772630181374e-08	2.36292761845639e-06	1.33889361505267e-06	CD40/EDN1/HAS2/HBEGF/ITGB3/THBS1/CXCL13/PTGS2/ADAM17/APOA1/APOE/BMP4/CCBE1/FGF8/FGFR1/FOXC2/FOXP1/GATA2/GATA3/HYAL1/NF1/NR2F2/PIK3CA/PLCG2/PPARG/SOX18/TDGF1/TEK/TGFBR2/TNFSF12	30
BP	GO:0010634	positive regulation of epithelial cell migration	20/520	175/18862	8.23403569962229e-08	2.37140228149122e-06	1.34369557010979e-06	CD40/EDN1/HAS2/HBEGF/ITGB3/THBS1/PTGS2/ADAM17/BMP4/CCBE1/FGFR1/FOXC2/FOXP1/GATA2/GATA3/HYAL1/PLCG2/TDGF1/TEK/TGFBR2	20
BP	GO:0002824	positive regulation of adaptive immune response based on somatic recombination of immune receptors built from immunoglobulin superfamily domains	15/520	99/18862	8.46218682863824e-08	2.42326259183732e-06	1.37308091304399e-06	CD40/IL1B/IL6/CD28/C3/CCR2/ADA/BTK/GATA3/HLA-A/HLA-B/HLA-DRB1/MAP3K7/NSD2/TFRC	15
BP	GO:1901342	regulation of vasculature development	29/520	341/18862	8.70138055162405e-08	2.47768124181837e-06	1.40391587490669e-06	CD40/F3/IL1B/IL6/SERPINE1/TLR3/THBS1/C3/C5/CCR2/CXCL13/CXCR4/BRCA1/CCBE1/COL4A3/CTNNB1/DLL1/FOXC2/GATA2/GATA4/HYAL1/NF1/NODAL/PPARG/SPINK5/TEK/TERT/TGFBR2/TNFSF12	29
BP	GO:0007596	blood coagulation	29/520	342/18862	9.26703372768135e-08	2.62392415660191e-06	1.4867807512241e-06	CD40/EDN1/F3/GP1BA/IL6/IRF1/ITGB3/LCK/PDPN/RAF1/SERPINE1/CD40LG/THBS1/SAA1/APOE/F13B/FGA/GATA2/GATA3/GATA4/GNAS/GP1BB/JMJD1C/PIK3CA/PLCG2/PRKAR1A/SERPINA1/SHH/SLC4A1	29
BP	GO:0007568	aging	27/520	304/18862	1.01093534748655e-07	2.84643248677777e-06	1.61285951057395e-06	ATP2B1/CX3CL1/EDN1/ICAM1/SERPINE1/TACR3/AGER/BCL6/FOS/ADA/ATM/CAT/CLDN1/ERCC2/GSN/IRAK1/KAT6A/NPM1/NSMCE2/NTRK1/PRKDC/TBX2/TERT/TGFB3/TGFBR2/TP53/TP63	27
BP	GO:0003206	cardiac chamber morphogenesis	16/520	115/18862	1.07224145225098e-07	3.00227606630275e-06	1.7011643625479e-06	BMP4/CHD7/CITED2/FGF8/FOXC2/GATA3/GATA4/MYH6/NKX2-5/NOTCH2/NSD2/RBP4/TBX2/TEK/TGFBR2/TP53	16
BP	GO:1902893	regulation of pri-miRNA transcription by RNA polymerase II	11/520	51/18862	1.10466469538703e-07	3.07597241146443e-06	1.7429225464292e-06	FOS/NFATC4/BMP4/GATA2/GATA3/HDAC4/PPARG/SMAD3/STAT3/TERT/TP53	11
BP	GO:0071900	regulation of protein serine/threonine kinase activity	36/520	492/18862	1.12729610795253e-07	3.12174306817624e-06	1.7688573400088e-06	ADORA2B/CD40/EDN1/IL1B/IRAK2/LPAR1/RASGRP1/CD40LG/THBS1/AGER/C5/CXCR4/SAA1/ADAM17/APC/APOE/BLM/BMP4/CCNO/CDKN1B/ELANE/ERCC6/FGFR1/INAVA/IRAK1/IRGM/MAP3K7/MEN1/NF1/NR2F2/PRKAR1A/ROR2/TDGF1/TGFB3/TNFSF11/UBB	36
BP	GO:0048872	homeostasis of number of cells	24/520	249/18862	1.14496670165369e-07	3.15287444902685e-06	1.7864971554323e-06	ACVR2A/CSF1/IL6/BCL6/ADA/ADAM17/ADAR/BAP1/BMP4/CARD11/EPB42/ERCC2/FAS/FLVCR1/GATA2/GATA3/IL7/NCKAP1L/PRKDC/PTPN2/SLC4A1/SPTA1/STAT3/TCIRG1	24
BP	GO:0009411	response to UV	18/520	146/18862	1.15104940202568e-07	3.15287444902685e-06	1.7864971554323e-06	NFATC4/CAT/CREBBP/DDB2/ELANE/EP300/ERCC2/ERCC3/ERCC4/ERCC6/ERCC8/FMR1/HYAL1/MEN1/NPM1/NSMCE3/TAF1/TP53	18
BP	GO:0007599	hemostasis	29/520	346/18862	1.18900952342571e-07	3.23924756652194e-06	1.8354383141132e-06	CD40/EDN1/F3/GP1BA/IL6/IRF1/ITGB3/LCK/PDPN/RAF1/SERPINE1/CD40LG/THBS1/SAA1/APOE/F13B/FGA/GATA2/GATA3/GATA4/GNAS/GP1BB/JMJD1C/PIK3CA/PLCG2/PRKAR1A/SERPINA1/SHH/SLC4A1	29
BP	GO:0043405	regulation of MAP kinase activity	27/520	307/18862	1.23509632239707e-07	3.34671261552755e-06	1.89633068628368e-06	ADORA2B/CD40/EDN1/IL1B/IRAK2/LPAR1/RASGRP1/CD40LG/THBS1/AGER/C5/CXCR4/SAA1/APOE/BMP4/ELANE/ERCC6/FGFR1/INAVA/IRAK1/MAP3K7/NF1/ROR2/TDGF1/TGFB3/TNFSF11/UBB	27
BP	GO:0001947	heart looping	12/520	63/18862	1.26137151881808e-07	3.39024636526492e-06	1.92099799268248e-06	DLL1/DNAAF1/FGF8/GATA4/NKX2-5/NODAL/NOTCH2/SHH/SMAD3/SOX18/TBX2/TGFBR2	12
BP	GO:0050817	coagulation	29/520	347/18862	1.26461570767819e-07	3.39024636526492e-06	1.92099799268248e-06	CD40/EDN1/F3/GP1BA/IL6/IRF1/ITGB3/LCK/PDPN/RAF1/SERPINE1/CD40LG/THBS1/SAA1/APOE/F13B/FGA/GATA2/GATA3/GATA4/GNAS/GP1BB/JMJD1C/PIK3CA/PLCG2/PRKAR1A/SERPINA1/SHH/SLC4A1	29
BP	GO:0001667	ameboidal-type cell migration	35/520	473/18862	1.29581889161409e-07	3.45551704430423e-06	1.95798198437706e-06	CD40/EDN1/GPC3/HAS2/HBEGF/ITGB3/THBS1/CXCL13/PTGS2/ADAM17/APOA1/APOE/BMP4/CCBE1/FGF8/FGFR1/FOXC2/FOXP1/GATA2/GATA3/GJA1/HYAL1/ITGB4/NF1/NODAL/NR2F2/PIK3CA/PLCG2/PPARG/SHH/SOX18/TDGF1/TEK/TGFBR2/TNFSF12	35
BP	GO:0097305	response to alcohol	23/520	233/18862	1.36511004119613e-07	3.605993944926e-06	2.04324594247791e-06	AHR/ATP2B1/ICAM1/PTGER2/FOS/ACTC1/BLM/BRCA1/CAT/CDH1/CFTR/CLDN1/CTNNB1/CYP7A1/GATA3/GSN/HPGD/HSD3B2/PPARG/RBP4/SCNN1B/SCNN1G/TGFBR2	23
BP	GO:0061614	pri-miRNA transcription by RNA polymerase II	11/520	52/18862	1.3665572291287e-07	3.605993944926e-06	2.04324594247791e-06	FOS/NFATC4/BMP4/GATA2/GATA3/HDAC4/PPARG/SMAD3/STAT3/TERT/TP53	11
BP	GO:0007492	endoderm development	13/520	76/18862	1.43006874598275e-07	3.75393045820473e-06	2.12707045386579e-06	MMP14/LAMC1/BMP4/BPTF/CDC73/COL5A1/COL5A2/FGF8/GATA4/LAMB3/NODAL/SETD2/SMAD3	13
BP	GO:0043010	camera-type eye development	27/520	310/18862	1.50471899587114e-07	3.91327987923221e-06	2.21736180291499e-06	ATP2B1/ATOH7/BCL11B/BMP4/CACNA1C/CDON/CHD7/DLG1/DLL1/FOXC2/FOXE3/GATA3/GRHL3/MAB21L1/MAF/NECTIN1/NF1/NOTCH2/PAX6/RBP4/SHH/SIX3/SMAD3/TBX2/TCIRG1/TGFBR2/WDR19	27
BP	GO:0048247	lymphocyte chemotaxis	12/520	64/18862	1.51406661994103e-07	3.91327987923221e-06	2.21736180291499e-06	CCL2/CCL20/CCL22/CX3CL1/CCL13/CCL8/CCR2/CXCL13/CXCL14/SAA1/ADAM17/HSD3B7	12
BP	GO:0072577	endothelial cell apoptotic process	12/520	64/18862	1.51406661994103e-07	3.91327987923221e-06	2.21736180291499e-06	CCL2/CD40/ICAM1/SERPINE1/CD40LG/THBS1/COL4A3/FGA/GATA2/GATA3/TEK/TERT	12
BP	GO:0072676	lymphocyte migration	16/520	118/18862	1.5447696375089e-07	3.96231004659735e-06	2.24514351637816e-06	CCL2/CCL20/CCL22/CX3CL1/ICAM1/ZAP70/CCL13/CCL8/CCR2/CXCL12/CXCL13/CXCL14/SAA1/ADAM17/GATA3/HSD3B7	16
BP	GO:0048806	genitalia development	10/520	42/18862	1.54876007773746e-07	3.96231004659735e-06	2.24514351637816e-06	CHD7/ESR1/FGF8/HOXA13/LHCGR/NIPBL/RBP4/ROR2/SHH/TP63	10
BP	GO:0002821	positive regulation of adaptive immune response	15/520	104/18862	1.65209229165445e-07	4.20532583330224e-06	2.38284231114223e-06	CD40/IL1B/IL6/CD28/C3/CCR2/ADA/BTK/GATA3/HLA-A/HLA-B/HLA-DRB1/MAP3K7/NSD2/TFRC	15
BP	GO:0033044	regulation of chromosome organization	25/520	273/18862	1.68154742797392e-07	4.23749951849429e-06	2.40107272215434e-06	IL1B/BCL6/ANAPC1/APC/ATM/AUTS2/BRCA1/CCT5/CTNNB1/DKC1/DNMT1/DNMT3B/ERCC4/FMR1/GATA3/HDAC8/HNRNPA2B1/KMT2A/MORC2/NIPBL/NSMCE2/PARN/RAD21/RTEL1/TP53	25
BP	GO:0043491	protein kinase B signaling	25/520	273/18862	1.68154742797392e-07	4.23749951849429e-06	2.40107272215434e-06	CCL2/CD40/CX3CL1/F3/HBEGF/IL1B/LCK/CD28/CD80/THBS1/CD19/DLG1/ESR1/FGF3/FGF8/FGFR1/FGFR3/GATA3/GATA4/ICOS/NTRK1/PIK3CA/PKHD1/TEK/TNFSF11	25
BP	GO:0030198	extracellular matrix organization	31/520	393/18862	1.70045602936515e-07	4.26383004378127e-06	2.41599225329545e-06	HAS2/HPN/ICAM1/IL6/ITGB3/MMP14/PDPN/SERPINE1/LAMC1/THBS1/PTX3/ADAMTS3/CDH1/COL11A2/COL2A1/COL4A3/COL4A4/COL5A1/COL5A2/ELANE/ERCC2/FGA/FOXC2/ITGB4/LAMB3/NF1/SH3PXD2B/SLC2A10/SMAD3/SPINK5/SPP1	31
BP	GO:0043062	extracellular structure organization	31/520	394/18862	1.79897050137523e-07	4.48852045887682e-06	2.54330743628505e-06	HAS2/HPN/ICAM1/IL6/ITGB3/MMP14/PDPN/SERPINE1/LAMC1/THBS1/PTX3/ADAMTS3/CDH1/COL11A2/COL2A1/COL4A3/COL4A4/COL5A1/COL5A2/ELANE/ERCC2/FGA/FOXC2/ITGB4/LAMB3/NF1/SH3PXD2B/SLC2A10/SMAD3/SPINK5/SPP1	31
BP	GO:0003205	cardiac chamber development	18/520	151/18862	1.92952043554744e-07	4.79053349515226e-06	2.71443554142608e-06	BMP4/CHD7/CITED2/FGF8/FOXC2/GATA3/GATA4/HOXA13/MDM4/MYH6/NKX2-5/NOTCH2/NSD2/RBP4/TBX2/TEK/TGFBR2/TP53	18
BP	GO:0045229	external encapsulating structure organization	31/520	396/18862	2.01214870430561e-07	4.97119091651975e-06	2.81680053394279e-06	HAS2/HPN/ICAM1/IL6/ITGB3/MMP14/PDPN/SERPINE1/LAMC1/THBS1/PTX3/ADAMTS3/CDH1/COL11A2/COL2A1/COL4A3/COL4A4/COL5A1/COL5A2/ELANE/ERCC2/FGA/FOXC2/ITGB4/LAMB3/NF1/SH3PXD2B/SLC2A10/SMAD3/SPINK5/SPP1	31
BP	GO:0002381	immunoglobulin production involved in immunoglobulin-mediated immune response	11/520	54/18862	2.06034807445216e-07	5.06544111962872e-06	2.87020504543708e-06	CD40/CD28/CD40LG/BCL6/BTK/HLA-DQB1/HLA-DRB1/NSD2/RNF168/TFRC/UNG	11
BP	GO:0090287	regulation of cellular response to growth factor stimulus	26/520	296/18862	2.16918135415264e-07	5.30067350599204e-06	3.0034935717954e-06	GPC3/IL1B/ITGB3/THBS1/CXCL13/ADAM17/ADAMTS3/BMP4/CCBE1/CITED2/CREBBP/DLL1/EP300/FGFR1/GATA3/GATA4/HOXA13/MEN1/NOTCH2/PPARG/SLC2A10/SMAD3/TGFB3/TGFBR2/TP53/UBB	26
BP	GO:0050679	positive regulation of epithelial cell proliferation	21/520	203/18862	2.17706233281816e-07	5.30067350599204e-06	3.0034935717954e-06	F3/HAS2/HPN/ITGB3/VIP/LAMC1/CXCL12/ADAM17/BMP4/CLDN1/FGFR1/FOXE3/GATA2/HYAL1/NODAL/NOTCH2/PKHD1/SHH/TEK/TNFSF12/TP63	21
BP	GO:0010631	epithelial cell migration	29/520	357/18862	2.30963844466429e-07	5.59643161591731e-06	3.17107747994646e-06	CD40/EDN1/HAS2/HBEGF/ITGB3/THBS1/CXCL13/PTGS2/ADAM17/APOA1/APOE/BMP4/CCBE1/FGFR1/FOXC2/FOXP1/GATA2/GATA3/HYAL1/NF1/NR2F2/PIK3CA/PLCG2/PPARG/SOX18/TDGF1/TEK/TGFBR2/TNFSF12	29
BP	GO:0034968	histone lysine methylation	15/520	107/18862	2.42043705313134e-07	5.83684341999137e-06	3.30730079332426e-06	AUTS2/BCOR/BRCA1/CTNNB1/DNMT1/DNMT3B/GATA3/KDM6A/KMT2A/KMT2D/MEN1/NSD1/NSD2/SETD2/SETD5	15
BP	GO:0002367	cytokine production involved in immune response	14/520	93/18862	2.47965678937655e-07	5.95117629450372e-06	3.3720846464053e-06	BST2/IL1B/IL6/TLR3/BCL6/CCR2/APOA1/BTK/GATA3/HLA-A/INAVA/MAP3K7/TGFB3/TRPM4	14
BP	GO:0050766	positive regulation of phagocytosis	12/520	67/18862	2.56465844776485e-07	6.09711253619568e-06	3.45477575411422e-06	CCL2/IL15RA/IL1B/IL2RG/C3/C4B/PTX3/APOA1/C4A/GATA2/NCKAP1L/PPARG	12
BP	GO:0061371	determination of heart left/right asymmetry	12/520	67/18862	2.56465844776485e-07	6.09711253619568e-06	3.45477575411422e-06	DLL1/DNAAF1/FGF8/GATA4/NKX2-5/NODAL/NOTCH2/SHH/SMAD3/SOX18/TBX2/TGFBR2	12
BP	GO:0007498	mesoderm development	16/520	123/18862	2.76600636402786e-07	6.5449164669955e-06	3.70851260964051e-06	ACVR2A/ITGB3/BMP4/BTK/CITED2/FGF8/FOXC2/GJA1/ITGB4/NODAL/PRKAR1A/SETD2/SHH/SMAD3/TBX19/TP63	16
BP	GO:1904035	regulation of epithelial cell apoptotic process	14/520	94/18862	2.84105423771803e-07	6.69108100845742e-06	3.79133307768274e-06	CCL2/CD40/ICAM1/IL6/SERPINE1/CD40LG/THBS1/FGA/GATA2/GATA3/GSN/PKHD1/TEK/TERT	14
BP	GO:0061448	connective tissue development	23/520	243/18862	2.91476244192789e-07	6.83274544526352e-06	3.87160367439431e-06	CSF1/EDN1/THBS3/BMP4/CASR/COL11A2/COL2A1/COL5A1/FGFR3/FOXC2/GLI2/GNAS/HYAL1/MAF/PIK3CA/ROR2/RUNX2/SH3PXD2B/SMAD3/TGFBR2/TRPM4/UBB/ZBTB16	23
BP	GO:0060759	regulation of response to cytokine stimulus	20/520	189/18862	2.92851513800061e-07	6.83320198866809e-06	3.87186236325324e-06	CSF1/EDN1/IL6/IRAK2/CXCR4/ADAM17/ADAR/AGPAT2/APOA1/BIRC3/IFIH1/IL1RN/IL7/IRAK1/IRGM/OTULIN/PPARG/PTPN2/RNF113A/SAMHD1	20
BP	GO:0002064	epithelial cell development	21/520	207/18862	3.02547217384598e-07	7.02191664689393e-06	3.97879278676342e-06	ICAM1/IL1B/ROS1/CXCR4/BCL11B/BMP4/CLDN1/DLL1/ESR1/FOXC2/FOXJ1/HOXA13/KDF1/NOTCH2/NTRK1/PAX6/PKHD1/SIX3/SOX18/ST14/TP63	21
BP	GO:0002548	monocyte chemotaxis	12/520	68/18862	3.03725759726761e-07	7.02191664689393e-06	3.97879278676342e-06	CCL2/CCL20/CCL22/CX3CL1/IL6/SERPINE1/CCL13/CCL8/CCR2/CXCL12/PLA2G7/TNFSF11	12
BP	GO:0061138	morphogenesis of a branching epithelium	19/520	173/18862	3.24878231932047e-07	7.47664972117588e-06	4.23645586749168e-06	CSF1/EDN1/GPC3/MMP14/NFATC4/BMP4/CASR/CTNNB1/DLG1/ESR1/FGF8/FOXC2/GLI2/HOXA13/PKHD1/SHH/ST14/TGFBR2/TP63	19
BP	GO:0031056	regulation of histone modification	17/520	141/18862	3.5745611683126e-07	8.17761793916199e-06	4.63364191080754e-06	IL1B/BCL6/ATM/AUTS2/BCOR/BRCA1/CTNNB1/DNMT1/DNMT3B/FMR1/GATA2/GATA3/KMT2A/NIPBL/NSD1/SETD5/TP53	17
BP	GO:0003143	embryonic heart tube morphogenesis	12/520	69/18862	3.58582056459286e-07	8.17761793916199e-06	4.63364191080754e-06	DLL1/DNAAF1/FGF8/GATA4/NKX2-5/NODAL/NOTCH2/SHH/SMAD3/SOX18/TBX2/TGFBR2	12
BP	GO:0003279	cardiac septum development	14/520	96/18862	3.70918865261175e-07	8.38309901756197e-06	4.750072605398e-06	BMP4/CHD7/CITED2/FGF8/GATA3/GATA4/HOXA13/MDM4/NKX2-5/NOTCH2/NSD2/TBX2/TGFBR2/TP53	14
BP	GO:0042100	B cell proliferation	14/520	96/18862	3.70918865261175e-07	8.38309901756197e-06	4.750072605398e-06	AHR/CD40/RASGRP1/CD40LG/BCL6/ADA/ATM/BTK/CARD11/CD19/IL7/NCKAP1L/TFRC/TNFRSF13C	14
BP	GO:0048771	tissue remodeling	19/520	175/18862	3.88804418441306e-07	8.74809941492938e-06	4.95689091744015e-06	IL6/ITGB3/MMP14/AGER/CCR2/CHD7/FGF8/FOXC2/GJA1/IL7/NF1/NOTCH2/SPP1/TCIRG1/TFRC/TGFB3/TNFSF11/TP53/UMOD	19
BP	GO:1901654	response to ketone	20/520	193/18862	4.11129471250738e-07	9.20930015601652e-06	5.2182187391965e-06	AHR/ATP2B1/EDN1/ICAM1/KIF1B/PTGER2/THBS1/FOS/ABCB4/CFTR/CLDN1/DNMT3B/HSD3B2/MTAP/PPARG/PSPH/SCNN1B/SCNN1G/SPP1/TGFB3	20
BP	GO:0060485	mesenchyme development	25/520	287/18862	4.3431535747178e-07	9.68561682149457e-06	5.48811162003232e-06	EDN1/HAS2/HPN/IL1B/IL6/PDPN/ACTA1/ACTC1/BMP4/BNC2/CITED2/CTNNB1/FGF8/FGFR1/FOXC2/GATA3/GATA4/MDM4/NODAL/SHH/SMAD3/TBX2/TGFB3/TGFBR2/ZNF750	25
BP	GO:0035116	embryonic hindlimb morphogenesis	8/520	27/18862	4.42289801436339e-07	9.80644581746638e-06	5.55657633725695e-06	GPC3/BMP4/CHD7/FGF8/GNAS/SHH/TP63/ZBTB16	8
BP	GO:2000351	regulation of endothelial cell apoptotic process	11/520	58/18862	4.43624929837765e-07	9.80644581746638e-06	5.55657633725695e-06	CCL2/CD40/ICAM1/SERPINE1/CD40LG/THBS1/FGA/GATA2/GATA3/TEK/TERT	11
BP	GO:0019058	viral life cycle	28/520	348/18862	4.53411999583278e-07	9.97902392095948e-06	5.65436338712679e-06	BST2/CCL2/CXCR6/EIF2AK2/ICAM1/ITGB3/LY6E/CD28/CD80/CCL8/CXCR4/PTX3/ADAR/APOE/CIITA/CLDN1/FCN3/FMR1/GSN/HLA-DRB1/HYAL1/ITCH/MORC2/NECTIN1/NUP107/RANBP2/TFRC/UBB	28
BP	GO:0001959	regulation of cytokine-mediated signaling pathway	19/520	177/18862	4.6402573248004e-07	1.0168216050867e-05	5.76156435797871e-06	CSF1/EDN1/IL6/IRAK2/CXCR4/ADAM17/ADAR/AGPAT2/APOA1/BIRC3/IL1RN/IL7/IRAK1/IRGM/OTULIN/PPARG/PTPN2/RNF113A/SAMHD1	19
BP	GO:0002718	regulation of cytokine production involved in immune response	13/520	84/18862	4.79272987587225e-07	1.04117924889639e-05	5.89958083177923e-06	BST2/IL1B/IL6/TLR3/BCL6/CCR2/APOA1/BTK/GATA3/HLA-A/MAP3K7/TGFB3/TRPM4	13
BP	GO:0042475	odontogenesis of dentin-containing tooth	13/520	84/18862	4.79272987587225e-07	1.04117924889639e-05	5.89958083177923e-06	CSF1/CSF3R/SERPINE1/ANKRD11/BCL11B/BMP4/EDAR/FGF8/GLI2/NECTIN1/SHH/TCIRG1/TP63	13
BP	GO:0000723	telomere maintenance	18/520	161/18862	5.07978917113625e-07	1.09880418122432e-05	6.22609804440598e-06	ATM/BLM/CCT5/DCLRE1C/DKC1/ERCC4/HDAC8/HNRNPA2B1/NHP2/NSMCE2/PARN/POLA1/POLE/PRKDC/RFC2/RTEL1/TERT/WRAP53	18
BP	GO:0060537	muscle tissue development	29/520	371/18862	5.15087286962309e-07	1.10941877191882e-05	6.2862429578441e-06	BTG2/EDN1/FOS/ACTA1/ACTC1/BMP4/CDON/CHD7/DLG1/DLL1/EP300/FGF3/FGF8/FOXC2/GATA4/GJA1/HDAC4/MYH6/NF1/NKX2-5/NR2F2/PRKAR1A/RBP4/RYR1/SGCG/SHH/SMAD3/TBX2/TGFBR2	29
BP	GO:0002262	myeloid cell homeostasis	17/520	145/18862	5.34792549873216e-07	1.14695934100469e-05	6.49895716822413e-06	ACVR2A/IL6/BCL6/ADAM17/ADAR/BAP1/BMP4/EPB42/ERCC2/FLVCR1/GATA2/GATA3/NCKAP1L/PRKDC/PTPN2/SLC4A1/STAT3	17
BP	GO:0071902	positive regulation of protein serine/threonine kinase activity	26/520	311/18862	5.65016728454771e-07	1.20664589466612e-05	6.83715604057893e-06	ADORA2B/CD40/EDN1/IL1B/IRAK2/LPAR1/RASGRP1/CD40LG/THBS1/AGER/C5/CXCR4/SAA1/ADAM17/ELANE/ERCC6/FGFR1/INAVA/IRAK1/IRGM/MAP3K7/ROR2/TDGF1/TGFB3/TNFSF11/UBB	26
BP	GO:0050891	multicellular organismal water homeostasis	12/520	72/18862	5.79766665938635e-07	1.23292151743912e-05	6.9860402606774e-06	HAS2/ABCA12/CFTR/CLDN1/GRHL3/KDF1/PRKAR1A/SCNN1A/SCNN1B/SCNN1G/TP63/UMOD	12
BP	GO:0045058	T cell selection	10/520	48/18862	5.93440948386452e-07	1.25414020039689e-05	7.10627060082864e-06	IL6/CD28/ZAP70/BCL11B/CARD11/CD3E/GATA3/PTPN2/SHH/STAT3	10
BP	GO:0016571	histone methylation	16/520	130/18862	5.94721245823127e-07	1.25414020039689e-05	7.10627060082864e-06	AUTS2/BCOR/BRCA1/CREBBP/CTNNB1/DNMT1/DNMT3B/GATA3/KDM6A/KMT2A/KMT2D/MEN1/NSD1/NSD2/SETD2/SETD5	16
BP	GO:0051569	regulation of histone H3-K4 methylation	8/520	28/18862	6.04336574564912e-07	1.26910680658632e-05	7.19107511752021e-06	AUTS2/BCOR/BRCA1/CTNNB1/DNMT1/DNMT3B/GATA3/KMT2A	8
BP	GO:1905269	positive regulation of chromatin organization	14/520	100/18862	6.19237475335657e-07	1.29500285298411e-05	7.33780856337907e-06	IL1B/BCL6/ATM/AUTS2/BRCA1/CTNNB1/DNMT1/DNMT3B/FMR1/GATA3/KMT2A/MORC2/NIPBL/TP53	14
BP	GO:0001704	formation of primary germ layer	15/520	115/18862	6.28493528072602e-07	1.3089286700355e-05	7.41671570970409e-06	ITGB3/MMP14/BMP4/CDC73/COL5A1/COL5A2/FOXC2/GJA1/ITGB4/LAMB3/NODAL/PRKAR1A/SETD2/SMAD3/TBX19	15
BP	GO:0031058	positive regulation of histone modification	13/520	86/18862	6.33915232687141e-07	1.31478714927703e-05	7.44991131158854e-06	IL1B/BCL6/ATM/AUTS2/BRCA1/CTNNB1/DNMT1/DNMT3B/FMR1/GATA3/KMT2A/NIPBL/TP53	13
BP	GO:0010632	regulation of epithelial cell migration	25/520	293/18862	6.39175502851344e-07	1.32026415343065e-05	7.48094538065443e-06	CD40/EDN1/HAS2/HBEGF/ITGB3/THBS1/CXCL13/PTGS2/ADAM17/APOE/BMP4/CCBE1/FGFR1/FOXC2/FOXP1/GATA2/GATA3/HYAL1/NF1/NR2F2/PLCG2/PPARG/TDGF1/TEK/TGFBR2	25
BP	GO:0008544	epidermis development	33/520	463/18862	6.94978047350624e-07	1.42966912597843e-05	8.10086119210416e-06	ATP2A2/ATP2C1/ABCA12/AGPAT2/ASAH1/BCL11B/BMP4/CERS3/CST6/CTNNB1/DLL1/EDAR/ERCC2/ERCC3/GLI2/GORAB/GRHL3/HLA-DRB1/IRF6/KDF1/KRT18/KRT8/KRT9/LAMB3/NSUN2/PLOD1/SHH/SOX18/SPINK5/ST14/SULT2B1/TP63/ZNF750	33
BP	GO:0030888	regulation of B cell proliferation	11/520	61/18862	7.55992089207429e-07	1.54886184130302e-05	8.77623679084191e-06	AHR/CD40/BCL6/ADA/ATM/BTK/CARD11/IL7/NCKAP1L/TFRC/TNFRSF13C	11
BP	GO:0035265	organ growth	18/520	166/18862	8.00053067152348e-07	1.62789160979944e-05	9.22403913405574e-06	EDN1/THBS3/BNC2/DLL1/ESR1/FGF8/FGFR3/FLVCR1/FOXC2/GATA4/GJA1/IL7/MYH6/PRKAR1A/RBP4/SHH/TBX2/TGFBR2	18
BP	GO:0007178	transmembrane receptor protein serine/threonine kinase signaling pathway	28/520	358/18862	8.01026030218773e-07	1.62789160979944e-05	9.22403913405574e-06	ACVR2A/GPC3/THBS1/FOS/ADAM17/BMP4/CITED2/CREBBP/EP300/GATA4/HOXA13/HPGD/LRRC32/MAP3K7/MEN1/NODAL/NOTCH2/PPARG/ROR2/RUNX2/SHH/SLC2A10/SMAD3/TDGF1/TGFB3/TGFBR2/TP53/UBB	28
BP	GO:0045582	positive regulation of T cell differentiation	13/520	88/18862	8.31632675262606e-07	1.6833046920978e-05	9.53802345376221e-06	CD80/ZAP70/BCL6/ADA/GATA3/GLI2/HLA-DRB1/IL7/NCKAP1L/PNP/SHH/TGFBR2/ZBTB16	13
BP	GO:0043583	ear development	20/520	202/18862	8.52369050378081e-07	1.71837600556221e-05	9.73674624705572e-06	EDN1/HPN/CXCL14/BMP4/CDH23/CHD7/COL2A1/DLL1/FGF8/GATA2/GATA3/GLI2/GRHL3/HOXA13/MAF/NIPBL/ROR2/SHH/TGFB3/WDR19	20
BP	GO:0043542	endothelial cell migration	24/520	278/18862	8.67626978822198e-07	1.74216732002545e-05	9.87155375778831e-06	CD40/EDN1/ITGB3/THBS1/CXCL13/PTGS2/ADAM17/APOA1/APOE/BMP4/CCBE1/FGFR1/FOXC2/FOXP1/GATA2/GATA3/NF1/NR2F2/PIK3CA/PPARG/SOX18/TDGF1/TEK/TNFSF12	24
BP	GO:0010573	vascular endothelial growth factor production	11/520	62/18862	8.96466745272335e-07	1.79293349054467e-05	1.01592075184789e-05	IL1B/IL6/C3/C5/CCR2/PTGS2/ADAMTS3/BRCA1/CCBE1/GATA4/NODAL	11
BP	GO:1902275	regulation of chromatin organization	19/520	185/18862	9.16948461942578e-07	1.82664831944292e-05	1.0350244132516e-05	IL1B/BCL6/ATM/AUTS2/BCOR/BRCA1/CTNNB1/DNMT1/DNMT3B/FMR1/GATA2/GATA3/KMT2A/MORC2/NIPBL/NSD1/SETD5/TLK2/TP53	19
BP	GO:0031349	positive regulation of defense response	28/520	361/18862	9.45725931993432e-07	1.87655854222319e-05	1.06330478802245e-05	CX3CL1/IL1B/IL6/OSMR/RAF1/RASGRP1/SERPINE1/TLR3/CD28/C3/CCR2/CEBPB/PLA2G7/PTGS2/BTK/CARD11/CREBBP/EP300/GJA1/IRGM/LPL/MAP3K7/PLCG2/PRKDC/PSMB4/PSMB9/PSMD12/TNFSF11	28
BP	GO:0070423	nucleotide-binding oligomerization domain containing signaling pathway	9/520	40/18862	1.09594562720488e-06	2.16610429847553e-05	1.22736862192233e-05	IRAK2/BIRC3/INAVA/IRAK1/IRGM/ITCH/MAP3K7/OTULIN/UBB	9
BP	GO:0044409	entry into host	17/520	153/18862	1.14693290731154e-06	2.2580241612696e-05	1.27945270457904e-05	ICAM1/ITGB3/LY6E/CD80/CXCR4/PTX3/CDH1/CIITA/CLDN1/CTNNB1/FCN3/GSN/HLA-DRB1/HYAL1/ITCH/NECTIN1/TFRC	17
BP	GO:0051480	regulation of cytosolic calcium ion concentration	27/520	344/18862	1.17758609223059e-06	2.30935171394637e-05	1.30853617375449e-05	ATP2B1/BDKRB1/CCRL2/CX3CL1/CXCR6/EDN1/LCK/LPAR1/PTGER2/TACR1/BDKRB2/CCR2/CXCL13/CXCR4/SAA1/CACNA1C/CD19/CDH23/CHD7/ESR1/GATA2/GJA1/GPR35/PLCG2/RYR1/SMAD3/TRPM4	27
BP	GO:0032481	positive regulation of type I interferon production	12/520	77/18862	1.22384609447563e-06	2.3907691147896e-05	1.35466930000505e-05	IRF1/TLR3/CREBBP/CTNNB1/EP300/IFIH1/IRAK1/IRF5/PLCG2/POLR3A/PRKDC/SETD2	12
BP	GO:0016445	somatic diversification of immunoglobulins	11/520	64/18862	1.24787690542549e-06	2.41896138590171e-05	1.3706437426799e-05	CD40/CD28/CD40LG/BCL6/NSD2/PRKDC/RNF168/SAMHD1/TCF3/TFRC/UNG	11
BP	GO:0060411	cardiac septum morphogenesis	11/520	64/18862	1.24787690542549e-06	2.41896138590171e-05	1.3706437426799e-05	BMP4/CHD7/CITED2/FGF8/GATA4/NKX2-5/NOTCH2/NSD2/TBX2/TGFBR2/TP53	11
BP	GO:0000187	activation of MAPK activity	17/520	154/18862	1.25695962459579e-06	2.42723237852979e-05	1.37533029301406e-05	ADORA2B/IL1B/IRAK2/LPAR1/CD40LG/THBS1/C5/CXCR4/SAA1/ERCC6/INAVA/IRAK1/MAP3K7/TDGF1/TGFB3/TNFSF11/UBB	17
BP	GO:1905952	regulation of lipid localization	19/520	189/18862	1.26982855650298e-06	2.44272363541031e-05	1.38410802482627e-05	EDN1/IL1B/IL6/ITGB3/MSR1/THBS1/C3/ABCA12/ABCB4/APOA1/APOC2/APOE/LPL/PNPLA2/PPARG/PTPN2/SHH/SPP1/TNFSF11	19
BP	GO:0035196	production of miRNAs involved in gene silencing by miRNA	10/520	52/18862	1.30019705587436e-06	2.49163238083909e-05	1.41182093759742e-05	IL6/ADAR/BMP4/ESR1/HNRNPA2B1/MYCN/SMAD3/STAT3/TERT/TP53	10
BP	GO:0072006	nephron development	16/520	138/18862	1.33818419315796e-06	2.55471527784701e-05	1.44756527752693e-05	GPC3/BMP4/COL4A3/COL4A4/CTNNB1/DLG1/DLL1/FGF8/FOXC2/FOXJ1/GATA3/NOTCH2/NUP107/SHH/TEK/UMOD	16
BP	GO:0035872	nucleotide-binding domain, leucine rich repeat containing receptor signaling pathway	9/520	41/18862	1.37016046163512e-06	2.60589008552491e-05	1.47656219758335e-05	IRAK2/BIRC3/INAVA/IRAK1/IRGM/ITCH/MAP3K7/OTULIN/UBB	9
BP	GO:0045061	thymic T cell selection	7/520	22/18862	1.38369671078e-06	2.62174113621474e-05	1.48554379752519e-05	CD28/ZAP70/CARD11/CD3E/GATA3/PTPN2/SHH	7
BP	GO:0090100	positive regulation of transmembrane receptor protein serine/threonine kinase signaling pathway	14/520	107/18862	1.42892693392374e-06	2.69730027976616e-05	1.52835748934954e-05	ACVR2A/GPC3/THBS1/ADAM17/BMP4/CITED2/CREBBP/EP300/GATA4/MEN1/NODAL/NOTCH2/SLC2A10/TGFB3	14
BP	GO:0018108	peptidyl-tyrosine phosphorylation	28/520	369/18862	1.45777285081765e-06	2.74148327168692e-05	1.55339267253271e-05	CD40/EIF2AK2/HBEGF/ICAM1/IL6/ITGB3/LCK/ROS1/CD80/ZAP70/ADAM17/BAZ1B/BTK/CD3E/ERCC6/FGF8/FGFR1/FGFR3/IL7/NTRK1/PTPN2/ROR2/SPINK1/STAT3/TDGF1/TEK/TP53/UNC119	28
BP	GO:2001233	regulation of apoptotic signaling pathway	27/520	348/18862	1.47041886566204e-06	2.75277159512305e-05	1.55978891762089e-05	CX3CL1/GNAI3/ICAM1/IL1B/LCK/RAF1/SERPINE1/TNFSF10/THBS1/BDKRB2/CXCL12/NFATC4/BMP4/BRCA1/COL2A1/FAS/FGA/FGFR1/GATA4/IL7/PTPN2/RPL11/TERT/TNFSF12/TP53/TP63/UBB	27
BP	GO:0051896	regulation of protein kinase B signaling	22/520	247/18862	1.47469906881592e-06	2.75277159512305e-05	1.55978891762089e-05	CX3CL1/F3/HBEGF/LCK/CD28/CD80/THBS1/CD19/DLG1/ESR1/FGF3/FGF8/FGFR1/FGFR3/GATA3/GATA4/ICOS/NTRK1/PIK3CA/PKHD1/TEK/TNFSF11	22
BP	GO:0018022	peptidyl-lysine methylation	15/520	123/18862	1.50228657139801e-06	2.79343676647612e-05	1.58283081609225e-05	AUTS2/BCOR/BRCA1/CTNNB1/DNMT1/DNMT3B/GATA3/KDM6A/KMT2A/KMT2D/MEN1/NSD1/NSD2/SETD2/SETD5	15
BP	GO:0019932	second-messenger-mediated signaling	25/520	307/18862	1.50756904857441e-06	2.79343676647612e-05	1.58283081609225e-05	AHR/ATP2A2/CCL20/CCRL2/CXCR6/EDN1/LPAR1/SELE/THBS1/ZAP70/CCR2/CXCR4/NFATC4/ADA/APOE/BTK/CACNA1C/CD3E/HDAC4/IRGM/PLCG2/PRKAR1A/SPINK1/TNFSF11/TRPM4	25
BP	GO:0051568	histone H3-K4 methylation	10/520	53/18862	1.56345146524587e-06	2.88637193583853e-05	1.63549019672722e-05	AUTS2/BCOR/BRCA1/CTNNB1/DNMT1/DNMT3B/GATA3/KDM6A/KMT2A/KMT2D	10
BP	GO:0032200	telomere organization	18/520	174/18862	1.59419716752912e-06	2.93239187019955e-05	1.66156623722877e-05	ATM/BLM/CCT5/DCLRE1C/DKC1/ERCC4/HDAC8/HNRNPA2B1/NHP2/NSMCE2/PARN/POLA1/POLE/PRKDC/RFC2/RTEL1/TERT/WRAP53	18
BP	GO:0002708	positive regulation of lymphocyte mediated immunity	14/520	108/18862	1.60092761944012e-06	2.93406370981026e-05	1.66251354317361e-05	CD40/IL1B/IL6/RASGRP1/CD28/C3/BTK/GATA3/HLA-A/HLA-B/HLA-DRB1/MAP3K7/NSD2/TFRC	14
BP	GO:0030104	water homeostasis	12/520	79/18862	1.6222735473231e-06	2.95323279392103e-05	1.67337522345609e-05	HAS2/ABCA12/CFTR/CLDN1/GRHL3/KDF1/PRKAR1A/SCNN1A/SCNN1B/SCNN1G/TP63/UMOD	12
BP	GO:0061008	hepaticobiliary system development	16/520	140/18862	1.6231061188812e-06	2.95323279392103e-05	1.67337522345609e-05	HPN/IL6/CEBPB/ADA/CITED2/CLDN1/DNAAF1/IGF2R/KRT18/NF1/NIPBL/NODAL/NOTCH2/PIK3CA/SMAD3/WDR35	16
BP	GO:0071621	granulocyte chemotaxis	15/520	124/18862	1.66641337169849e-06	3.0211235227915e-05	1.71184380061264e-05	CCL2/CCL20/CCL22/CSF1/CSF3R/CX3CL1/EDN1/THBS1/CCL13/CCL8/CXCL1/CXCL13/CXCL2/SAA1/NCKAP1L	15
BP	GO:0018212	peptidyl-tyrosine modification	28/520	372/18862	1.7082758457429e-06	3.08547356425461e-05	1.74830613613675e-05	CD40/EIF2AK2/HBEGF/ICAM1/IL6/ITGB3/LCK/ROS1/CD80/ZAP70/ADAM17/BAZ1B/BTK/CD3E/ERCC6/FGF8/FGFR1/FGFR3/IL7/NTRK1/PTPN2/ROR2/SPINK1/STAT3/TDGF1/TEK/TP53/UNC119	28
BP	GO:0071214	cellular response to abiotic stimulus	26/520	330/18862	1.72995957686362e-06	3.08547356425461e-05	1.74830613613675e-05	CD40/IL1B/IRF1/TLR3/BDKRB2/NFATC4/ATM/BLM/CREBBP/DDB2/EP300/ERCC4/FAS/FMR1/GATA3/GJA1/HDAC4/HYAL1/NIPBL/NPM1/NSMCE3/PIEZO1/PIK3CA/TAF1/TLK2/TP53	26
BP	GO:0104004	cellular response to environmental stimulus	26/520	330/18862	1.72995957686362e-06	3.08547356425461e-05	1.74830613613675e-05	CD40/IL1B/IRF1/TLR3/BDKRB2/NFATC4/ATM/BLM/CREBBP/DDB2/EP300/ERCC4/FAS/FMR1/GATA3/GJA1/HDAC4/HYAL1/NIPBL/NPM1/NSMCE3/PIEZO1/PIK3CA/TAF1/TLK2/TP53	26
BP	GO:0051897	positive regulation of protein kinase B signaling	18/520	175/18862	1.732395062329e-06	3.08547356425461e-05	1.74830613613675e-05	CX3CL1/F3/HBEGF/LCK/CD28/CD80/THBS1/CD19/ESR1/FGF3/FGF8/FGFR1/FGFR3/GATA3/ICOS/PIK3CA/TEK/TNFSF11	18
BP	GO:0014706	striated muscle tissue development	27/520	351/18862	1.7325178942144e-06	3.08547356425461e-05	1.74830613613675e-05	BTG2/EDN1/FOS/ACTA1/ACTC1/BMP4/CDON/CHD7/DLL1/EP300/FGF3/FGF8/FOXC2/GATA4/GJA1/HDAC4/MYH6/NKX2-5/NR2F2/PRKAR1A/RBP4/RYR1/SGCG/SHH/SMAD3/TBX2/TGFBR2	27
BP	GO:0050764	regulation of phagocytosis	13/520	94/18862	1.79477087036281e-06	3.18508633331991e-05	1.80474921100604e-05	CCL2/IL15RA/IL1B/IL2RG/ALOX15/C3/C4B/PTX3/APOA1/C4A/GATA2/NCKAP1L/PPARG	13
BP	GO:0016447	somatic recombination of immunoglobulin gene segments	10/520	54/18862	1.87195525110966e-06	3.31040507564656e-05	1.87575793029013e-05	CD40/CD28/CD40LG/BCL6/NSD2/PRKDC/RNF168/TCF3/TFRC/UNG	10
BP	GO:0060149	negative regulation of posttranscriptional gene silencing	7/520	23/18862	1.94196124584249e-06	3.41027340733315e-05	1.93234581330302e-05	IL6/ADAR/ESR1/PPARG/STAT3/TERT/TP53	7
BP	GO:0060967	negative regulation of gene silencing by RNA	7/520	23/18862	1.94196124584249e-06	3.41027340733315e-05	1.93234581330302e-05	IL6/ADAR/ESR1/PPARG/STAT3/TERT/TP53	7
BP	GO:0046637	regulation of alpha-beta T cell differentiation	11/520	67/18862	2.00155445281272e-06	3.50272029242226e-05	1.98472851991261e-05	CD80/ZAP70/BCL6/ADA/GATA3/HLA-DRB1/NCKAP1L/PNP/SHH/TGFBR2/ZBTB16	11
BP	GO:0001936	regulation of endothelial cell proliferation	18/520	177/18862	2.04180226387431e-06	3.56079010724101e-05	2.01763232267019e-05	CCL2/F3/ITGB3/VIP/THBS1/CXCL12/ADAM17/APOE/BMP4/COL4A3/FGFR1/GATA2/GJA1/NF1/NR2F2/PPARG/TEK/TNFSF12	18
BP	GO:0031214	biomineral tissue development	17/520	160/18862	2.14240190782743e-06	3.71055175788669e-05	2.10249100232803e-05	ACVR2A/ATP2B1/GPC3/SGMS2/ALOX15/CEBPB/BCOR/BMP4/ERCC2/FGFR3/NECTIN1/ROR2/SMAD3/SPP1/TCIRG1/TGFB3/TRPM4	17
BP	GO:0050728	negative regulation of inflammatory response	17/520	160/18862	2.14240190782743e-06	3.71055175788669e-05	2.10249100232803e-05	CALCRL/CX3CL1/TNFAIP6/SAA1/ADA/APOA1/APOE/ELANE/GATA3/HLA-DRB1/MVK/OTULIN/PPARG/PSMB4/PTPN2/SMAD3/TEK	17
BP	GO:0048754	branching morphogenesis of an epithelial tube	16/520	143/18862	2.15345194730925e-06	3.71691705973926e-05	2.10609774082552e-05	CSF1/EDN1/GPC3/MMP14/NFATC4/BMP4/CASR/CTNNB1/DLG1/ESR1/FGF8/FOXC2/GLI2/PKHD1/SHH/TGFBR2	16
BP	GO:0002244	hematopoietic progenitor cell differentiation	17/520	161/18862	2.33535462200894e-06	4.01712876959899e-05	2.27620516957436e-05	EIF2AK2/ADAR/BMP4/DPF2/ERCC2/GATA2/GATA3/ITCH/KMT2A/PRKDC/PSMB4/PSMB9/PSMD12/SHH/TCF3/TP53/ZBTB24	17
BP	GO:0032479	regulation of type I interferon production	15/520	128/18862	2.49582471547106e-06	4.27855665509325e-05	2.42433671789223e-05	IRF1/TLR3/CREBBP/CTNNB1/EP300/IFIH1/IRAK1/IRF5/ITCH/PLCG2/POLA1/POLR3A/PRKDC/SETD2/UFD1	15
BP	GO:0110148	biomineralization	17/520	162/18862	2.54383615713637e-06	4.33437664803044e-05	2.45596571556111e-05	ACVR2A/ATP2B1/GPC3/SGMS2/ALOX15/CEBPB/BCOR/BMP4/ERCC2/FGFR3/NECTIN1/ROR2/SMAD3/SPP1/TCIRG1/TGFB3/TRPM4	17
BP	GO:0019722	calcium-mediated signaling	19/520	198/18862	2.55418623901794e-06	4.33437664803044e-05	2.45596571556111e-05	ATP2A2/CCL20/CCRL2/CXCR6/EDN1/SELE/ZAP70/CCR2/CXCR4/NFATC4/ADA/BTK/CACNA1C/CD3E/HDAC4/IRGM/PLCG2/TNFSF11/TRPM4	19
BP	GO:0051054	positive regulation of DNA metabolic process	19/520	198/18862	2.55418623901794e-06	4.33437664803044e-05	2.45596571556111e-05	CD40/IL6/CD28/ATM/BRCA1/CCT5/DKC1/ERCC2/ERCC6/ERCC8/HNRNPA2B1/NSD2/PARN/PRKDC/RFC2/RNF168/RTEL1/TFRC/WRAP53	19
BP	GO:0045807	positive regulation of endocytosis	13/520	97/18862	2.57587908727858e-06	4.35652033553155e-05	2.46851288017901e-05	GPC3/SELE/SERPINE1/C3/APOE/ATAD1/CD151/DLL1/FMR1/GATA2/NCKAP1L/PLCG2/PPARG	13
BP	GO:0097191	extrinsic apoptotic signaling pathway	20/520	217/18862	2.61183039637044e-06	4.40255023334682e-05	2.49459456622179e-05	ICAM1/IL1B/RAF1/SERPINE1/TLR3/TNFSF10/THBS1/BMP4/BRCA1/COL2A1/FAS/FGA/FGFR1/FGFR3/IL7/KRT18/KRT8/SMAD3/TERT/TNFSF12	20
BP	GO:0031050	dsRNA processing	10/520	56/18862	2.65107685663115e-06	4.43901241110332e-05	2.5152549438854e-05	IL6/ADAR/BMP4/ESR1/HNRNPA2B1/MYCN/SMAD3/STAT3/TERT/TP53	10
BP	GO:0070918	production of small RNA involved in gene silencing by RNA	10/520	56/18862	2.65107685663115e-06	4.43901241110332e-05	2.5152549438854e-05	IL6/ADAR/BMP4/ESR1/HNRNPA2B1/MYCN/SMAD3/STAT3/TERT/TP53	10
BP	GO:0032606	type I interferon production	15/520	129/18862	2.75384064629741e-06	4.59581352892018e-05	2.604102360894e-05	IRF1/TLR3/CREBBP/CTNNB1/EP300/IFIH1/IRAK1/IRF5/ITCH/PLCG2/POLA1/POLR3A/PRKDC/SETD2/UFD1	15
BP	GO:0030324	lung development	17/520	163/18862	2.76894260946353e-06	4.60576592465221e-05	2.60974163608635e-05	GPC3/MMP14/PDPN/ABCA12/ADA/BMP4/CCBE1/DNAAF1/EP300/FGF8/FOXJ1/GLI2/NODAL/RBP4/SHH/TGFB3/TGFBR2	17
BP	GO:0071695	anatomical structure maturation	20/520	218/18862	2.80333763231057e-06	4.64763870619911e-05	2.63346779655768e-05	CX3CL1/THBS3/C3/BTK/CFTR/EPB42/ERCC2/FGFR3/FLVCR1/GATA2/GATA3/MBTPS2/NSUN2/PPARG/RYR1/SIX3/SOX18/SPINK1/SPINK5/XYLT1	20
BP	GO:0048638	regulation of developmental growth	25/520	319/18862	3.00695190486376e-06	4.96886478705356e-05	2.81548249107692e-05	CSF1/EDN1/CXCL12/CXCR4/APOE/BMP4/CDKN1B/CHD7/DLL1/FGF8/FGFR3/FLVCR1/FOXC2/GJA1/IL7/LIMK1/MYH6/NIPBL/PIK3CA/PRKDC/RAI1/RBP4/SPP1/TBX2/TGFBR2	25
BP	GO:0043123	positive regulation of I-kappaB kinase/NF-kappaB signaling	18/520	182/18862	3.04555377654729e-06	5.00990181718799e-05	2.83873509399144e-05	ATP2C1/BST2/CD40/CX3CL1/LPAR1/TLR3/TNFSF10/BIRC3/CARD11/CASP10/EDAR/GJA1/HLA-DRB1/INAVA/IRAK1/MAP3K7/TFRC/TNFSF11	18
BP	GO:0035137	hindlimb morphogenesis	8/520	34/18862	3.05166638467602e-06	5.00990181718799e-05	2.83873509399144e-05	GPC3/BMP4/CHD7/FGF8/GNAS/SHH/TP63/ZBTB16	8
BP	GO:0031295	T cell costimulation	10/520	57/18862	3.13672067081808e-06	5.13281564315687e-05	2.90838112779544e-05	ICOSLG/LCK/CD28/CD40LG/CD80/CARD11/CD3E/ICOS/PIK3CA/TNFRSF13C	10
BP	GO:0061053	somite development	12/520	84/18862	3.15927015505635e-06	5.15298433057734e-05	2.9198092081989e-05	ATM/DLL1/EP300/FOXC2/MTHFD1/PRKDC/ROR2/SHH/SMAD3/TBX19/TP53/WDR19	12
BP	GO:0097530	granulocyte migration	16/520	148/18862	3.39059255771603e-06	5.51244725512541e-05	3.12348985028305e-05	CCL2/CCL20/CCL22/CSF1/CSF3R/CX3CL1/EDN1/THBS1/CCL13/CCL8/CXCL1/CXCL13/CXCL2/SAA1/NCKAP1L/UMOD	16
BP	GO:0030218	erythrocyte differentiation	14/520	115/18862	3.41945625707827e-06	5.54149824298215e-05	3.13995086324364e-05	ACVR2A/BCL6/ADAR/BMP4/EPB42/ERCC2/FLVCR1/GATA2/GATA3/NCKAP1L/PRKDC/PTPN2/SLC4A1/STAT3	14
BP	GO:1903798	regulation of production of miRNAs involved in gene silencing by miRNA	7/520	25/18862	3.62965745499217e-06	5.86329281191043e-05	3.32228767725836e-05	IL6/BMP4/ESR1/MYCN/STAT3/TERT/TP53	7
BP	GO:0051403	stress-activated MAPK cascade	22/520	261/18862	3.6590841618676e-06	5.89194382613825e-05	3.33852205520323e-05	ADORA2B/EIF2AK2/IL1B/IRAK2/RASGRP1/TLR3/CD40LG/AGER/AXIN1/CASR/DLG1/EDAR/ERCC6/FAS/INAVA/IRAK1/ITCH/MAP3K7/MEN1/ROR2/TNFSF11/UBB	22
BP	GO:0010595	positive regulation of endothelial cell migration	15/520	132/18862	3.67715143883017e-06	5.90217937952359e-05	3.34432177457132e-05	CD40/EDN1/ITGB3/THBS1/PTGS2/ADAM17/BMP4/CCBE1/FGFR1/FOXC2/FOXP1/GATA2/GATA3/TDGF1/TEK	15
BP	GO:0010574	regulation of vascular endothelial growth factor production	10/520	58/18862	3.69778228352233e-06	5.91645165363573e-05	3.35240880039969e-05	IL1B/IL6/C3/C5/CCR2/PTGS2/BRCA1/CCBE1/GATA4/NODAL	10
BP	GO:0007249	I-kappaB kinase/NF-kappaB signaling	23/520	282/18862	3.84553512402784e-06	6.13338513452542e-05	3.47532871135494e-05	ATP2C1/BST2/CD40/CX3CL1/IL1B/IRAK2/LPAR1/TLR3/TNFSF10/BIRC3/BTK/CARD11/CASP10/EDAR/ESR1/GJA1/HLA-DRB1/INAVA/IRAK1/MAP3K7/TFRC/TNFSF11/UBB	23
BP	GO:0030323	respiratory tube development	17/520	167/18862	3.85991661444141e-06	6.13690212516869e-05	3.47732152581091e-05	GPC3/MMP14/PDPN/ABCA12/ADA/BMP4/CCBE1/DNAAF1/EP300/FGF8/FOXJ1/GLI2/NODAL/RBP4/SHH/TGFB3/TGFBR2	17
BP	GO:0050852	T cell receptor signaling pathway	19/520	204/18862	3.97261295678052e-06	6.29621676168989e-05	3.56759316509287e-05	ICOSLG/LCK/CD28/ZAP70/ADA/CARD11/CD3E/GATA3/HLA-A/HLA-DPA1/HLA-DQB1/HLA-DRB1/MAP3K7/PIK3CA/PLCG2/PSMB4/PSMB9/PSMD12/PTPN2	19
BP	GO:0050729	positive regulation of inflammatory response	15/520	133/18862	4.04133807512991e-06	6.38506078327735e-05	3.61793439954709e-05	CX3CL1/IL1B/IL6/OSMR/SERPINE1/TLR3/CD28/C3/CCR2/CEBPB/PLA2G7/PTGS2/BTK/LPL/TNFSF11	15
BP	GO:0060021	roof of mouth development	12/520	86/18862	4.06692401369692e-06	6.40540532157264e-05	3.62946212143412e-05	BCOR/BNC2/CHD7/COL11A2/COL2A1/DLG1/IRF6/LRRC32/SHH/TBX2/TGFB3/TGFBR2	12
BP	GO:0002753	cytoplasmic pattern recognition receptor signaling pathway	11/520	72/18862	4.15746665569222e-06	6.50733911325738e-05	3.68722034550277e-05	IRAK2/BIRC3/IFIH1/INAVA/IRAK1/IRGM/ITCH/MAP3K7/OTULIN/UBB/UFD1	11
BP	GO:0033627	cell adhesion mediated by integrin	11/520	72/18862	4.15746665569222e-06	6.50733911325738e-05	3.68722034550277e-05	ICAM1/ITGB3/SERPINE1/CXCL13/ADA/ADAM17/CD3E/FOXC2/ITGB4/NCKAP1L/PIEZO1	11
BP	GO:0031294	lymphocyte costimulation	10/520	59/18862	4.34388400990603e-06	6.77807288233015e-05	3.84062483913152e-05	ICOSLG/LCK/CD28/CD40LG/CD80/CARD11/CD3E/ICOS/PIK3CA/TNFRSF13C	10
BP	GO:0003151	outflow tract morphogenesis	11/520	73/18862	4.77502512763124e-06	7.42781686520415e-05	4.2087859555762e-05	BMP4/CITED2/CTNNB1/FGF8/FOXC2/NIPBL/NKX2-5/RYR1/SOX18/TBX2/TGFBR2	11
BP	GO:0060541	respiratory system development	18/520	188/18862	4.82511966276522e-06	7.47116747213297e-05	4.23334948870024e-05	GPC3/MMP14/PDPN/ABCA12/ADA/BMP4/CCBE1/CHD7/DNAAF1/EP300/FGF8/FOXJ1/GLI2/NODAL/RBP4/SHH/TGFB3/TGFBR2	18
BP	GO:0034114	regulation of heterotypic cell-cell adhesion	7/520	26/18862	4.84940982436128e-06	7.47116747213297e-05	4.23334948870024e-05	IL1B/LCK/AGER/ALOX15/APOA1/FGA/IL1RN	7
BP	GO:0070920	regulation of production of small RNA involved in gene silencing by RNA	7/520	26/18862	4.84940982436128e-06	7.47116747213297e-05	4.23334948870024e-05	IL6/BMP4/ESR1/MYCN/STAT3/TERT/TP53	7
BP	GO:0043588	skin development	29/520	415/18862	4.86218835488019e-06	7.47116747213297e-05	4.23334948870024e-05	ABCA12/ASAH1/BCL11B/CERS3/CLDN1/COL5A1/COL5A2/DLL1/EDAR/ERCC2/GJB3/GLI2/GNAS/GORAB/GRHL3/IRF6/ITGB4/KDF1/KRT18/KRT8/KRT9/NSUN2/RYR1/SHH/SLC2A10/SOX18/SPINK5/ST14/TP63	29
BP	GO:0006479	protein methylation	17/520	170/18862	4.91694594672797e-06	7.50951744591181e-05	4.25507953858787e-05	BTG2/AUTS2/BCOR/BRCA1/CREBBP/CTNNB1/DNMT1/DNMT3B/GATA3/KDM6A/KMT2A/KMT2D/MEN1/NSD1/NSD2/SETD2/SETD5	17
BP	GO:0008213	protein alkylation	17/520	170/18862	4.91694594672797e-06	7.50951744591181e-05	4.25507953858787e-05	BTG2/AUTS2/BCOR/BRCA1/CREBBP/CTNNB1/DNMT1/DNMT3B/GATA3/KDM6A/KMT2A/KMT2D/MEN1/NSD1/NSD2/SETD2/SETD5	17
BP	GO:0030593	neutrophil chemotaxis	13/520	103/18862	5.0894763009058e-06	7.72619293872447e-05	4.37785326707592e-05	CCL2/CCL20/CCL22/CSF3R/CX3CL1/EDN1/CCL13/CCL8/CXCL1/CXCL13/CXCL2/SAA1/NCKAP1L	13
BP	GO:2001237	negative regulation of extrinsic apoptotic signaling pathway	13/520	103/18862	5.0894763009058e-06	7.72619293872447e-05	4.37785326707592e-05	ICAM1/IL1B/RAF1/SERPINE1/TNFSF10/THBS1/BMP4/BRCA1/COL2A1/FAS/FGA/IL7/TERT	13
BP	GO:0002688	regulation of leukocyte chemotaxis	14/520	119/18862	5.13662662635547e-06	7.77435381286234e-05	4.40514241735495e-05	CCL2/CSF1/EDN1/IL6/SERPINE1/THBS1/C5/CCR2/CXCL12/CXCL13/CXCL14/PLA2G7/ADAM17/NCKAP1L	14
BP	GO:0060218	hematopoietic stem cell differentiation	12/520	88/18862	5.1965617652492e-06	7.79904124776816e-05	4.41913093258041e-05	EIF2AK2/ERCC2/GATA2/GATA3/ITCH/KMT2A/PRKDC/PSMB4/PSMB9/PSMD12/TCF3/TP53	12
BP	GO:0070664	negative regulation of leukocyte proliferation	12/520	88/18862	5.1965617652492e-06	7.79904124776816e-05	4.41913093258041e-05	CD80/CCL8/CEBPB/ATM/BMP4/BTK/DLG1/FOXJ1/HLA-DRB1/LRRC32/PRKAR1A/SHH	12
BP	GO:0007254	JNK cascade	18/520	189/18862	5.19936083184544e-06	7.79904124776816e-05	4.41913093258041e-05	ADORA2B/IL1B/IRAK2/RASGRP1/TLR3/CD40LG/AGER/AXIN1/CASR/EDAR/ERCC6/IRAK1/ITCH/MAP3K7/MEN1/ROR2/TNFSF11/UBB	18
BP	GO:0046661	male sex differentiation	16/520	153/18862	5.23123817253148e-06	7.82357281589277e-05	4.43303112980725e-05	ACVR2A/ICAM1/MMP14/TLR3/TNFSF10/CITED2/ESR1/FGF8/GATA3/GATA4/HOXA13/LHCGR/NTRK1/ROR2/SHH/UBB	16
BP	GO:0048545	response to steroid hormone	25/520	330/18862	5.47495310606489e-06	8.16383540075947e-05	4.62583238142449e-05	ATP2B1/EDN1/ICAM1/IL6/THBS1/FOS/ACTA1/AXIN1/BMP4/BRCA1/CLDN1/DNMT3B/EP300/ESR1/FOXP1/HSD3B2/IL1RN/KMT2D/NODAL/SCNN1B/SCNN1G/SPP1/TGFB3/TGFBR2/TP63	25
BP	GO:0002673	regulation of acute inflammatory response	9/520	48/18862	5.52523402579351e-06	8.21450722418859e-05	4.65454429808347e-05	IL1B/IL6/OSMR/C3/PTGS2/BTK/DNASE1L3/PPARG/TNFSF11	9
BP	GO:0007204	positive regulation of cytosolic calcium ion concentration	24/520	310/18862	5.83064210748952e-06	8.63343719458606e-05	4.89192044881202e-05	BDKRB1/CCRL2/CX3CL1/CXCR6/EDN1/LCK/LPAR1/PTGER2/TACR1/BDKRB2/CCR2/CXCL13/CXCR4/SAA1/CACNA1C/CD19/CHD7/ESR1/GATA2/GJA1/GPR35/PLCG2/RYR1/TRPM4	24
BP	GO:0003158	endothelium development	15/520	137/18862	5.8416635883873e-06	8.63343719458606e-05	4.89192044881202e-05	ICAM1/IL1B/PDPN/CXCR4/BMP4/CLDN1/CTNNB1/DLL1/FOXC2/FOXP1/GJA1/HOXA13/NR2F2/SOX18/ZEB1	15
BP	GO:0097306	cellular response to alcohol	12/520	89/18862	5.85840381061197e-06	8.63343719458606e-05	4.89192044881202e-05	AHR/ATP2B1/PTGER2/BLM/BRCA1/CDH1/CFTR/CTNNB1/CYP7A1/PPARG/SCNN1B/SCNN1G	12
BP	GO:0051571	positive regulation of histone H3-K4 methylation	6/520	18/18862	5.97091674631767e-06	8.7735919537729e-05	4.97133562460023e-05	AUTS2/BRCA1/CTNNB1/DNMT1/DNMT3B/KMT2A	6
BP	GO:1903522	regulation of blood circulation	23/520	290/18862	6.12363682488841e-06	8.97183999925512e-05	5.08366790266899e-05	ATP2A2/ATP2B1/EDN1/HBEGF/ICAM1/PTGER2/TACR3/AGER/BDKRB2/ADA/CACNA1C/CACNA1G/CASR/DLG1/FGA/GATA4/GJA1/HDAC4/MYH6/NKX2-5/RYR1/TBX2/TRPM4	23
BP	GO:0034101	erythrocyte homeostasis	14/520	121/18862	6.25340239664183e-06	9.13540524031154e-05	5.17634804030184e-05	ACVR2A/BCL6/ADAR/BMP4/EPB42/ERCC2/FLVCR1/GATA2/GATA3/NCKAP1L/PRKDC/PTPN2/SLC4A1/STAT3	14
BP	GO:0051402	neuron apoptotic process	20/520	230/18862	6.32979403320738e-06	9.22027801368936e-05	5.22443906665398e-05	BTG2/CCL2/CX3CL1/CEBPB/NFATC4/APOE/ATM/CTNNB1/FAS/FGF8/GATA3/HDAC4/NF1/NLRP1/NTRK1/PIK3CA/TERT/TGFB3/TP53/TP63	20
BP	GO:0001889	liver development	15/520	138/18862	6.39086839268353e-06	9.25723713655759e-05	5.24538102578963e-05	HPN/IL6/CEBPB/ADA/CITED2/CLDN1/DNAAF1/IGF2R/KRT18/NF1/NODAL/NOTCH2/PIK3CA/SMAD3/WDR35	15
BP	GO:0002675	positive regulation of acute inflammatory response	7/520	27/18862	6.391901832385e-06	9.25723713655759e-05	5.24538102578963e-05	IL1B/IL6/OSMR/C3/PTGS2/BTK/TNFSF11	7
BP	GO:0046638	positive regulation of alpha-beta T cell differentiation	9/520	49/18862	6.60474858710693e-06	9.53808965014869e-05	5.40451905197439e-05	CD80/ZAP70/ADA/HLA-DRB1/NCKAP1L/PNP/SHH/TGFBR2/ZBTB16	9
BP	GO:0010594	regulation of endothelial cell migration	20/520	231/18862	6.75562108743163e-06	9.70037899733773e-05	5.49647623637787e-05	CD40/EDN1/ITGB3/THBS1/CXCL13/PTGS2/ADAM17/APOE/BMP4/CCBE1/FGFR1/FOXC2/FOXP1/GATA2/GATA3/NF1/NR2F2/PPARG/TDGF1/TEK	20
BP	GO:0071453	cellular response to oxygen levels	20/520	231/18862	6.75562108743163e-06	9.70037899733773e-05	5.49647623637787e-05	EDN1/ICAM1/LPAR1/PTGS2/CASR/CITED2/CREBBP/DNMT3B/EP300/FAS/IRAK1/MDM4/PPARG/PSMB4/PSMB9/PSMD12/TBL2/TERT/TP53/UBB	20
BP	GO:0090092	regulation of transmembrane receptor protein serine/threonine kinase signaling pathway	21/520	251/18862	6.81433028886783e-06	9.7568820045153e-05	5.52849224691939e-05	ACVR2A/GPC3/THBS1/ADAM17/BMP4/CITED2/CREBBP/EP300/GATA4/HOXA13/MEN1/NODAL/NOTCH2/PPARG/SHH/SLC2A10/SMAD3/TGFB3/TGFBR2/TP53/UBB	21
BP	GO:0002437	inflammatory response to antigenic stimulus	10/520	62/18862	6.90341093505972e-06	9.85642807725241e-05	5.58489752998868e-05	ICAM1/CD28/C3/BTK/ELANE/GATA3/HLA-DRB1/IL1RN/NOTCH2/PSMB4	10
BP	GO:0050864	regulation of B cell activation	18/520	193/18862	6.97180993155279e-06	9.92596668221075e-05	5.62429983476144e-05	AHR/CD40/IL6/MMP14/CD28/BCL6/ADA/ATM/BTK/CARD11/CD19/FOXJ1/IL7/NCKAP1L/NSD2/SH3KBP1/TFRC/TNFRSF13C	18
BP	GO:0035082	axoneme assembly	11/520	76/18862	7.13357000403064e-06	0.000101276599493843	5.7385842612113e-05	DNAAF1/DNAAF2/DNAH5/DNAI1/DNAI2/DNAJB13/DNAL1/FOXJ1/RSPH1/RSPH9/SPAG1	11
BP	GO:0052126	movement in host environment	17/520	175/18862	7.26624922172402e-06	0.000102870494599688	5.82889832600156e-05	ICAM1/ITGB3/LY6E/CD80/CXCR4/PTX3/CDH1/CIITA/CLDN1/CTNNB1/FCN3/GSN/HLA-DRB1/HYAL1/ITCH/NECTIN1/TFRC	17
BP	GO:0002690	positive regulation of leukocyte chemotaxis	12/520	91/18862	7.4075449870412e-06	0.000104577105699405	5.92559915961751e-05	CSF1/EDN1/IL6/SERPINE1/THBS1/CCR2/CXCL12/CXCL13/CXCL14/PLA2G7/ADAM17/NCKAP1L	12
BP	GO:0071897	DNA biosynthetic process	18/520	194/18862	7.49228698334292e-06	0.000105478006692872	5.97664645275194e-05	ATM/CCT5/DKC1/GJA1/HNRNPA2B1/MEN1/NHP2/PARN/POLA1/POLE/PPARG/REV3L/RFC2/TERT/TP53/UBB/UFD1/WRAP53	18
BP	GO:1990266	neutrophil migration	14/520	123/18862	7.58049232402776e-06	0.000106422510621448	6.03016439674162e-05	CCL2/CCL20/CCL22/CSF3R/CX3CL1/EDN1/CCL13/CCL8/CXCL1/CXCL13/CXCL2/SAA1/NCKAP1L/UMOD	14
BP	GO:0046718	viral entry into host cell	15/520	140/18862	7.62909406999512e-06	0.000106807316979932	6.05196848301075e-05	ICAM1/ITGB3/LY6E/CD80/CXCR4/PTX3/CIITA/CLDN1/FCN3/GSN/HLA-DRB1/HYAL1/ITCH/NECTIN1/TFRC	15
BP	GO:0071216	cellular response to biotic stimulus	20/520	233/18862	7.68577695875093e-06	0.000107302814050151	6.08004458057771e-05	CCL2/CD40/CX3CL1/ICAM1/IL1B/IL6/IRAK2/SERPINE1/TLR1/CD80/CEBPB/CXCL1/CXCL13/CXCL2/BTK/CDC73/IRAK1/IRGM/SMC1A/TP53	20
BP	GO:0048839	inner ear development	17/520	176/18862	7.84199311948815e-06	0.000109181340669117	6.18648657550781e-05	HPN/CXCL14/BMP4/CDH23/CHD7/COL2A1/DLL1/FGF8/GATA2/GATA3/GLI2/GRHL3/HOXA13/MAF/ROR2/SHH/TGFB3	17
BP	GO:0032675	regulation of interleukin-6 production	16/520	158/18862	7.91992955262483e-06	0.00010996265825132	6.23075797485028e-05	CX3CL1/IL1B/IL6/TLR1/TLR3/AGER/CEBPB/IL1RAP/FOXJ1/HLA-B/IFIH1/INAVA/LPL/NCKAP1L/POU2AF1/STAT3	16
BP	GO:0052548	regulation of endopeptidase activity	29/520	426/18862	8.04349443471886e-06	0.0001113714614038	6.31058426876584e-05	BST2/F3/LCK/RAF1/SERPINE1/TNFSF10/THBS1/AGER/C3/C4B/C5/BIRC3/C4A/CASP10/COL4A3/CST6/FAS/GSN/NLRP1/NODAL/PPARG/PSMB9/SERPINA1/SMAD3/SPINK1/SPINK5/STAT3/TP63/WDR35	29
BP	GO:0030316	osteoclast differentiation	12/520	92/18862	8.30885177043827e-06	0.000114730446364408	6.50091271901919e-05	CSF1/GPC3/TLR3/CEBPB/FOS/FOXP1/GNAS/NOTCH2/OSTM1/TCIRG1/TFRC/TNFSF11	12
BP	GO:0060972	left/right pattern formation	6/520	19/18862	8.52396218404089e-06	0.000117379151386793	6.65099493969023e-05	CITED2/DLL1/DNAAF1/FOXJ1/MNS1/NOTCH2	6
BP	GO:0034284	response to monosaccharide	18/520	196/18862	8.63920220302989e-06	0.000118641904913544	6.72254569821314e-05	ICAM1/RAF1/THBS1/AGER/CASR/CAT/CFTR/COL4A3/CYP7A1/GATA4/GJA1/HLA-DRB1/KRT18/LPL/PIK3CA/TGFBR2/TRPM4/WDR35	18
BP	GO:0031098	stress-activated protein kinase signaling cascade	22/520	276/18862	8.97784465334459e-06	0.000122957437643632	6.96707452646564e-05	ADORA2B/EIF2AK2/IL1B/IRAK2/RASGRP1/TLR3/CD40LG/AGER/AXIN1/CASR/DLG1/EDAR/ERCC6/FAS/INAVA/IRAK1/ITCH/MAP3K7/MEN1/ROR2/TNFSF11/UBB	22
BP	GO:0010212	response to ionizing radiation	15/520	142/18862	9.07637605182187e-06	0.000123970014366347	7.02444964444237e-05	ICAM1/ATM/BLM/BRCA1/DCLRE1C/DNMT3B/ERCC6/ERCC8/GATA3/MEN1/NIPBL/PRKDC/RNF168/TLK2/TP53	15
BP	GO:0002705	positive regulation of leukocyte mediated immunity	14/520	125/18862	9.15134199632597e-06	0.000124656118004008	7.06332598464648e-05	CD40/IL1B/IL6/RASGRP1/CD28/C3/BTK/GATA3/HLA-A/HLA-B/HLA-DRB1/MAP3K7/NSD2/TFRC	14
BP	GO:0048592	eye morphogenesis	15/520	143/18862	9.88765622031937e-06	0.000134322876955282	7.61106861277527e-05	BMP4/CDON/COL5A1/COL5A2/DLL1/FOXE3/NECTIN1/NF1/NIPBL/NOTCH2/PAX6/RBP4/SIX3/STAT3/TBX2	15
BP	GO:1903793	positive regulation of anion transport	31/520	478/18862	1.03868040905525e-05	0.000140578010306399	7.96550004096198e-05	EDN1/GPC3/IL1B/P2RY2/VIP/C3/CEBPB/CXCL12/ABCA12/ABCB1/ABCB4/APOA1/APOE/BAP1/BRAF/CASR/CDH1/CFTR/FGA/GJA1/HLA-DRB1/RBP4/SHH/SMAD3/SPP1/TERT/TGFB3/TNFSF11/TP53/TP63/TRPM4	31
BP	GO:0045666	positive regulation of neuron differentiation	12/520	94/18862	1.0403888461168e-05	0.000140578010306399	7.96550004096198e-05	BCL6/CXCL12/BMP4/CDON/DNMT3B/FGFR1/GATA2/GLI2/NKX2-5/TCF3/TCF4/ZEB1	12
BP	GO:0052547	regulation of peptidase activity	30/520	455/18862	1.04910626504474e-05	0.000141376887054158	8.01076638633939e-05	BST2/F3/GPC3/LCK/RAF1/SERPINE1/TNFSF10/THBS1/AGER/C3/C4B/C5/BIRC3/C4A/CASP10/COL4A3/CST6/FAS/GSN/NLRP1/NODAL/PPARG/PSMB9/SERPINA1/SMAD3/SPINK1/SPINK5/STAT3/TP63/WDR35	30
BP	GO:0060047	heart contraction	22/520	279/18862	1.06503027704596e-05	0.000143140069234977	8.11067267824756e-05	ATP2A2/ATP2B1/EDN1/HBEGF/TACR3/CXCR4/ACTC1/ADA/CACNA1C/CACNA1G/DLG1/GATA4/GJA1/GSN/HDAC4/MYH6/NKX2-5/PIK3CA/RYR1/SGCG/TBX2/TRPM4	22
BP	GO:0030511	positive regulation of transforming growth factor beta receptor signaling pathway	7/520	29/18862	1.07095427332106e-05	0.0001431726667782	8.11251973620002e-05	THBS1/ADAM17/CITED2/CREBBP/EP300/MEN1/SLC2A10	7
BP	GO:1903846	positive regulation of cellular response to transforming growth factor beta stimulus	7/520	29/18862	1.07095427332106e-05	0.0001431726667782	8.11251973620002e-05	THBS1/ADAM17/CITED2/CREBBP/EP300/MEN1/SLC2A10	7
BP	GO:0032635	interleukin-6 production	16/520	162/18862	1.08960001621329e-05	0.000145280002161772	8.23192660536525e-05	CX3CL1/IL1B/IL6/TLR1/TLR3/AGER/CEBPB/IL1RAP/FOXJ1/HLA-B/IFIH1/INAVA/LPL/NCKAP1L/POU2AF1/STAT3	16
BP	GO:0051701	biological process involved in interaction with host	19/520	219/18862	1.11034574122714e-05	0.000147655475878226	8.36652686001728e-05	EIF2AK2/ICAM1/ITGB3/LY6E/CD80/CXCR4/PTX3/CDH1/CIITA/CLDN1/CTNNB1/FCN3/GSN/HLA-DRB1/HYAL1/IRGM/ITCH/NECTIN1/TFRC	19
BP	GO:0030890	positive regulation of B cell proliferation	8/520	40/18862	1.11765542476071e-05	0.00014784733177937	8.37739789301233e-05	CD40/BCL6/ADA/CARD11/IL7/NCKAP1L/TFRC/TNFRSF13C	8
BP	GO:1902895	positive regulation of pri-miRNA transcription by RNA polymerase II	8/520	40/18862	1.11765542476071e-05	0.00014784733177937	8.37739789301233e-05	FOS/GATA2/GATA3/PPARG/SMAD3/STAT3/TERT/TP53	8
BP	GO:0050851	antigen receptor-mediated signaling pathway	24/520	323/18862	1.16422906853948e-05	0.000153247582775302	8.68338955867576e-05	ICOSLG/LCK/CD28/ZAP70/ADA/BLNK/BTK/CARD11/CD19/CD3E/FOXP1/GATA3/HLA-A/HLA-DPA1/HLA-DQB1/HLA-DRB1/MAP3K7/NCKAP1L/PIK3CA/PLCG2/PSMB4/PSMB9/PSMD12/PTPN2	24
BP	GO:0032970	regulation of actin filament-based process	27/520	389/18862	1.1645600040266e-05	0.000153247582775302	8.68338955867576e-05	ATP2A2/BST2/CX3CL1/EDN1/ICAM1/LPAR1/PDPN/ALOX15/CXCL12/ALMS1/APOA1/ARPC1B/CACNA1C/DLG1/GATA4/GRHL3/GSN/LIMK1/NCKAP1L/NOTCH2/PIK3CA/SMAD3/SPTA1/SPTB/TEK/TGFB3/TRPM4	27
BP	GO:0001894	tissue homeostasis	21/520	260/18862	1.17065876224839e-05	0.000153434885626454	8.69400260452315e-05	CSF1/IL6/ITGB3/LAMC1/ABCA12/CDH23/CLDN1/COL2A1/ERCC6/GATA2/GJA1/GNAS/HOXA13/IL7/INAVA/NF1/RBP4/SPP1/TCIRG1/TFRC/TNFSF11	21
BP	GO:0002429	immune response-activating cell surface receptor signaling pathway	31/520	481/18862	1.17511638594863e-05	0.000153434885626454	8.69400260452315e-05	ICOSLG/LCK/RAF1/CD28/ZAP70/ADA/ARPC1B/BLNK/BTK/CARD11/CD19/CD3E/CREBBP/EP300/FCGR3A/FOXP1/GATA3/HLA-A/HLA-DPA1/HLA-DQB1/HLA-DRB1/LIMK1/MAP3K7/NCKAP1L/PIK3CA/PLCG2/PSMB4/PSMB9/PSMD12/PTPN2/WIPF1	31
BP	GO:0002757	immune response-activating signal transduction	31/520	481/18862	1.17511638594863e-05	0.000153434885626454	8.69400260452315e-05	ICOSLG/LCK/RAF1/CD28/ZAP70/ADA/ARPC1B/BLNK/BTK/CARD11/CD19/CD3E/CREBBP/EP300/FCGR3A/FOXP1/GATA3/HLA-A/HLA-DPA1/HLA-DQB1/HLA-DRB1/LIMK1/MAP3K7/NCKAP1L/PIK3CA/PLCG2/PSMB4/PSMB9/PSMD12/PTPN2/WIPF1	31
BP	GO:0061515	myeloid cell development	10/520	66/18862	1.2274237893025e-05	0.000159850540002187	9.0575295535909e-05	BCL6/EP300/EPB42/ERCC2/FLVCR1/FOXP1/NCKAP1L/NOTCH2/SLC4A1/TNFSF11	10
BP	GO:0009743	response to carbohydrate	19/520	221/18862	1.2637467778539e-05	0.000164156797948032	9.30153284947811e-05	CALCRL/ICAM1/RAF1/THBS1/AGER/CASR/CAT/CFTR/COL4A3/CYP7A1/GATA4/GJA1/HLA-DRB1/KRT18/LPL/PIK3CA/TGFBR2/TRPM4/WDR35	19
BP	GO:2000736	regulation of stem cell differentiation	13/520	112/18862	1.28948452135445e-05	0.000166952280051909	9.45993182499641e-05	EIF2AK2/GATA2/GATA3/GATA4/ITCH/KMT2A/NKX2-5/NSUN2/PRKDC/PSMB4/PSMB9/PSMD12/TCF3	13
BP	GO:1905517	macrophage migration	9/520	53/18862	1.29189264325882e-05	0.000166952280051909	9.45993182499641e-05	CCL2/CSF1/CX3CL1/MMP14/THBS1/C5/CCR2/SAA1/ROR2	9
BP	GO:0050672	negative regulation of lymphocyte proliferation	11/520	81/18862	1.33399992893701e-05	0.000171952932016432	9.74328121471556e-05	CD80/CEBPB/ATM/BMP4/BTK/DLG1/FOXJ1/HLA-DRB1/LRRC32/PRKAR1A/SHH	11
BP	GO:0032743	positive regulation of interleukin-2 production	7/520	30/18862	1.36390375247284e-05	0.000175359053889365	9.93628055977124e-05	IL1B/CD28/CD80/CCR2/CARD11/CD3E/MAP3K7	7
BP	GO:0030282	bone mineralization	13/520	113/18862	1.42110343644613e-05	0.000182248379635839	0.000103266469079372	ACVR2A/ATP2B1/GPC3/SGMS2/ALOX15/BCOR/BMP4/ERCC2/FGFR3/ROR2/SMAD3/TGFB3/TRPM4	13
BP	GO:0001649	osteoblast differentiation	19/520	223/18862	1.43591488163882e-05	0.000183680482321311	0.000104077934113976	ACVR2A/IL6/CEBPB/ADAR/BMP4/CAT/GLI2/GNAS/HDAC4/MEN1/NF1/PPARG/RUNX2/SHH/SMAD3/SPP1/TCIRG1/TP63/TRPM4	19
BP	GO:0009798	axis specification	11/520	82/18862	1.50294965103848e-05	0.000191284501041262	0.000108386560427098	GPC3/BCOR/BMP4/CITED2/DLL1/MNS1/NODAL/NOTCH2/SHH/SIX3/TDGF1	11
BP	GO:0032945	negative regulation of mononuclear cell proliferation	11/520	82/18862	1.50294965103848e-05	0.000191284501041262	0.000108386560427098	CD80/CEBPB/ATM/BMP4/BTK/DLG1/FOXJ1/HLA-DRB1/LRRC32/PRKAR1A/SHH	11
BP	GO:0043122	regulation of I-kappaB kinase/NF-kappaB signaling	20/520	244/18862	1.51956063599802e-05	0.000192911476207305	0.000109308445060655	ATP2C1/BST2/CD40/CX3CL1/IL1B/LPAR1/TLR3/TNFSF10/BIRC3/CARD11/CASP10/EDAR/ESR1/GJA1/HLA-DRB1/INAVA/IRAK1/MAP3K7/TFRC/TNFSF11	20
BP	GO:0032392	DNA geometric change	13/520	114/18862	1.56437820603042e-05	0.000198102164783752	0.000112249618433233	BLM/CHD7/DDB2/ERCC2/ERCC3/ERCC6/ERCC8/HNRNPA2B1/RFC2/RTEL1/SMARCAD1/TP53/UBB	13
BP	GO:0072073	kidney epithelium development	14/520	131/18862	1.57280475394335e-05	0.000198670074182318	0.00011257141003689	GPC3/BMP4/CAT/CTNNB1/DLG1/DLL1/FGF8/FOXC2/FOXJ1/GATA3/NOTCH2/SHH/SMAD3/UMOD	14
BP	GO:0036158	outer dynein arm assembly	6/520	21/18862	1.62654849535497e-05	0.000203925482999728	0.000115549255509244	DNAAF1/DNAAF2/DNAH5/DNAI1/DNAI2/DNAL1	6
BP	GO:0046641	positive regulation of alpha-beta T cell proliferation	6/520	21/18862	1.62654849535497e-05	0.000203925482999728	0.000115549255509244	CD28/ZAP70/CCR2/CD3E/HLA-A/TGFBR2	6
BP	GO:0060965	negative regulation of gene silencing by miRNA	6/520	21/18862	1.62654849535497e-05	0.000203925482999728	0.000115549255509244	IL6/ESR1/PPARG/STAT3/TERT/TP53	6
BP	GO:0006936	muscle contraction	25/520	352/18862	1.66260251828082e-05	0.00020792845389914	0.000117817438477102	ATP2A2/ATP2B1/CALCRL/EDN1/TACR1/TACR3/BDKRB2/CXCR4/ACTA1/ACTC1/ADA/CACNA1C/CACNA1G/DLG1/GATA4/GJA1/GSN/HDAC4/MYH6/NKX2-5/PIK3CA/RYR1/SCNN1B/TBX2/TRPM4	25
BP	GO:0002335	mature B cell differentiation	7/520	31/18862	1.72011535430625e-05	0.000214058799647001	0.000121291044996306	IL6/ADA/CD19/DLL1/NOTCH2/PLCG2/POU2AF1	7
BP	GO:1904837	beta-catenin-TCF complex assembly	7/520	31/18862	1.72011535430625e-05	0.000214058799647001	0.000121291044996306	CDC73/CREBBP/CTNNB1/EP300/KMT2D/MEN1/TERT	7
BP	GO:0003015	heart process	22/520	289/18862	1.84589895673476e-05	0.000228643338538311	0.000129555007822564	ATP2A2/ATP2B1/EDN1/HBEGF/TACR3/CXCR4/ACTC1/ADA/CACNA1C/CACNA1G/DLG1/GATA4/GJA1/GSN/HDAC4/MYH6/NKX2-5/PIK3CA/RYR1/SGCG/TBX2/TRPM4	22
BP	GO:0006302	double-strand break repair	21/520	268/18862	1.85092226435775e-05	0.000228643338538311	0.000129555007822564	ATM/BLM/BRCA1/DCLRE1C/ERCC4/ERCC6/ERCC8/NIPBL/NSD2/NSMCE2/POLA1/PRKDC/RAD21/REV3L/RNF168/RTEL1/SAMHD1/SETD2/SMARCAD1/TP53/WRAP53	21
BP	GO:0021700	developmental maturation	21/520	268/18862	1.85092226435775e-05	0.000228643338538311	0.000129555007822564	CX3CL1/THBS3/C3/NFATC4/BTK/CFTR/EPB42/ERCC2/FGFR3/FLVCR1/GATA2/GATA3/MBTPS2/NSUN2/PPARG/RYR1/SIX3/SOX18/SPINK1/SPINK5/XYLT1	21
BP	GO:0098773	skin epidermis development	11/520	84/18862	1.89722415735221e-05	0.00023378996951235	0.000132471217060778	DLL1/EDAR/ERCC2/GLI2/GORAB/KDF1/NSUN2/SHH/SOX18/SPINK5/TP63	11
BP	GO:0002221	pattern recognition receptor signaling pathway	18/520	208/18862	1.94808140429593e-05	0.000239315019485898	0.000135601847925071	CD40/IRAK2/IRF1/TLR1/TLR3/BIRC3/BTK/ESR1/FGA/IFIH1/INAVA/IRAK1/IRGM/ITCH/MAP3K7/OTULIN/UBB/UFD1	18
BP	GO:0016049	cell growth	30/520	470/18862	1.95155700414095e-05	0.000239315019485898	0.000135601847925071	BDKRB1/BST2/DCBLD2/EDN1/HBEGF/HPN/MMP14/ROS1/BCL6/CXCL12/CXCR4/ADAM17/APOE/AUTS2/BAP1/CDC73/CDKN1B/CTNNB1/EXTL3/GATA4/GJA1/HYAL1/ITCH/KMT2D/LIMK1/PPARG/SMAD3/SPP1/TGFBR2/TP53	30
BP	GO:0055123	digestive system development	14/520	134/18862	2.03650088294581e-05	0.000249125350729293	0.00014116062584139	ADA/BMP4/DNAAF1/GATA4/GLI2/NIPBL/NODAL/SHH/SMAD3/TBX2/TGFB3/TGFBR2/TP63/WDR19	14
BP	GO:0048332	mesoderm morphogenesis	10/520	70/18862	2.09136307055198e-05	0.00025521718827075	0.000144612412652161	ITGB3/BMP4/FOXC2/GJA1/ITGB4/NODAL/PRKAR1A/SETD2/SMAD3/TBX19	10
BP	GO:0019915	lipid storage	11/520	85/18862	2.12591032282499e-05	0.000258806474083042	0.00014664619135073	IL1B/IL6/ITGB3/MSR1/C3/APOA1/APOE/LPL/PNPLA2/PPARG/PTPN2	11
BP	GO:0009746	response to hexose	17/520	190/18862	2.14756451986566e-05	0.00026045469036	0.000147580111726541	ICAM1/RAF1/THBS1/AGER/CASR/CFTR/COL4A3/CYP7A1/GATA4/GJA1/HLA-DRB1/KRT18/LPL/PIK3CA/TGFBR2/TRPM4/WDR35	17
BP	GO:0010165	response to X-ray	7/520	32/18862	2.14978474582857e-05	0.00026045469036	0.000147580111726541	ATM/BLM/ERCC6/ERCC8/GATA3/NIPBL/TP53	7
BP	GO:0034340	response to type I interferon	12/520	101/18862	2.18137907394614e-05	0.000262153866535059	0.000148542907249293	BST2/IRF1/ADAR/HLA-A/HLA-B/HLA-C/IRAK1/IRF5/IRF6/PTPN2/SAMHD1/SETD2	12
BP	GO:0030878	thyroid gland development	6/520	22/18862	2.18461555445883e-05	0.000262153866535059	0.000148542907249293	RAF1/FGF8/NKX2-5/SHH/SMAD3/TG	6
BP	GO:0033081	regulation of T cell differentiation in thymus	6/520	22/18862	2.18461555445883e-05	0.000262153866535059	0.000148542907249293	ADA/BMP4/FOXJ1/GLI2/PTPN2/SHH	6
BP	GO:0035994	response to muscle stretch	6/520	22/18862	2.18461555445883e-05	0.000262153866535059	0.000148542907249293	EDN1/RAF1/FOS/CTNNB1/GSN/PIK3CA	6
BP	GO:0001890	placenta development	14/520	135/18862	2.21580820306623e-05	0.000264636809086583	0.000149949804313262	CEBPB/ADA/BPTF/GATA2/GJA1/GJB3/KRT8/NODAL/NOTCH2/NR2F2/PPARG/SETD2/SPP1/ST14	14
BP	GO:0060048	cardiac muscle contraction	14/520	135/18862	2.21580820306623e-05	0.000264636809086583	0.000149949804313262	ATP2A2/CXCR4/ACTC1/CACNA1C/CACNA1G/DLG1/GATA4/GJA1/GSN/HDAC4/MYH6/NKX2-5/PIK3CA/TRPM4	14
BP	GO:0002761	regulation of myeloid leukocyte differentiation	13/520	118/18862	2.27222162552339e-05	0.000270732789424064	0.000153403938535398	CSF1/TLR3/CEBPB/FOS/C1QC/FOXP1/GATA2/GNAS/HLA-DRB1/NOTCH2/PTPN2/ROR2/TNFSF11	13
BP	GO:0048546	digestive tract morphogenesis	8/520	44/18862	2.3380802405549e-05	0.000277922745575394	0.000157477946688814	BMP4/GATA4/GLI2/NIPBL/NODAL/SHH/SMAD3/TP63	8
BP	GO:0032755	positive regulation of interleukin-6 production	11/520	86/18862	2.37806228463843e-05	0.00028201020975477	0.000159794005652609	IL1B/IL6/TLR1/TLR3/AGER/IL1RAP/IFIH1/INAVA/LPL/POU2AF1/STAT3	11
BP	GO:2001236	regulation of extrinsic apoptotic signaling pathway	15/520	154/18862	2.40946826391975e-05	0.00028462781062612	0.000161277203472988	ICAM1/IL1B/RAF1/SERPINE1/TNFSF10/THBS1/BMP4/BRCA1/COL2A1/FAS/FGA/FGFR1/IL7/TERT/TNFSF12	15
BP	GO:0045639	positive regulation of myeloid cell differentiation	12/520	102/18862	2.41143006224907e-05	0.00028462781062612	0.000161277203472988	ACVR2A/CSF1/FOS/GATA2/GNAS/HLA-DRB1/NCKAP1L/NOTCH2/PRKDC/ROR2/STAT3/TNFSF11	12
BP	GO:0008406	gonad development	18/520	212/18862	2.51690707521228e-05	0.000296383449978269	0.000167938241393284	ACVR2A/ICAM1/MMP14/TLR3/TNFSF10/CEBPB/PTX3/ATM/CITED2/ESR1/FGF8/GATA3/GATA4/LHCGR/NTRK1/NUP107/UBB/WDR19	18
BP	GO:0002467	germinal center formation	5/520	14/18862	2.54471985917291e-05	0.000298264839307708	0.000169004283425608	BCL6/CXCL13/ADA/ADAM17/FOXJ1	5
BP	GO:0072498	embryonic skeletal joint development	5/520	14/18862	2.54471985917291e-05	0.000298264839307708	0.000169004283425608	BMP4/COL2A1/CTNNB1/HYAL1/SLC2A10	5
BP	GO:0032760	positive regulation of tumor necrosis factor production	11/520	87/18862	2.65565710770089e-05	0.000310545517930684	0.000175962821667909	IL6/RASGRP1/TLR1/TLR3/THBS1/AGER/CCR2/NFATC4/IFIH1/LPL/STAT3	11
BP	GO:0002724	regulation of T cell cytokine production	7/520	33/18862	2.66420146183915e-05	0.000310823503881234	0.000176120335428109	IL1B/IL6/CCR2/GATA3/HLA-A/MAP3K7/TRPM4	7
BP	GO:0070252	actin-mediated cell contraction	13/520	120/18862	2.72126559401095e-05	0.00031674777352922	0.000179477174098741	ATP2A2/PDPN/ACTA1/ACTC1/CACNA1C/CACNA1G/DLG1/GATA4/GJA1/GSN/MYH6/PIK3CA/TRPM4	13
BP	GO:0002920	regulation of humoral immune response	14/520	138/18862	2.83981169179186e-05	0.000328722527222021	0.000186262367659428	IL1B/C3/C4B/C5/CXCL13/C1QB/C1QC/C1S/C4A/CD19/CFB/CFI/FOXJ1/SPINK5	14
BP	GO:0009416	response to light stimulus	23/520	319/18862	2.8437107513651e-05	0.000328722527222021	0.000186262367659428	FOS/NFATC4/ATOH7/CAT/CREBBP/DDB2/ELANE/EP300/ERCC2/ERCC3/ERCC4/ERCC6/ERCC8/FMR1/HYAL1/MEIS2/MEN1/NF1/NPM1/NSMCE3/TAF1/TP53/UNC119	23
BP	GO:0051235	maintenance of location	23/520	319/18862	2.8437107513651e-05	0.000328722527222021	0.000186262367659428	BDKRB1/CX3CL1/IL1B/IL6/ITGB3/LCK/MSR1/C3/APOA1/APOE/ATP7B/CACNA1C/CD19/CHD7/GJA1/GSN/LPL/PLCG2/PNPLA2/PPARG/PTPN2/RYR1/SLC30A2	23
BP	GO:0000018	regulation of DNA recombination	12/520	104/18862	2.93557367701911e-05	0.000337792039547405	0.00019140137913369	CD40/CD28/BCL6/BLM/ERCC2/ERCC6/NSD2/RTEL1/SETD2/SMARCAD1/TFRC/WRAP53	12
BP	GO:0002456	T cell mediated immunity	12/520	104/18862	2.93557367701911e-05	0.000337792039547405	0.00019140137913369	ICAM1/IL1B/IL6/AGER/CCR2/GATA3/HLA-A/HLA-B/HLA-DRB1/MAP3K7/PRF1/TRPM4	12
BP	GO:0001708	cell fate specification	11/520	88/18862	2.96080009786888e-05	0.000339146193028617	0.000192168676208571	APC/APC2/CDON/DLL1/GLI2/HOXA13/NODAL/SHH/SOX18/TBX19/TBX2	11
BP	GO:0034644	cellular response to UV	11/520	88/18862	2.96080009786888e-05	0.000339146193028617	0.000192168676208571	NFATC4/CREBBP/DDB2/EP300/ERCC4/FMR1/HYAL1/NPM1/NSMCE3/TAF1/TP53	11
BP	GO:0030168	platelet activation	15/520	157/18862	3.02587167527558e-05	0.000345813905745781	0.00019594676823064	CD40/GP1BA/IL6/ITGB3/LCK/PDPN/RAF1/CD40LG/SAA1/APOE/FGA/GNAS/GP1BB/PIK3CA/PLCG2	15
BP	GO:0001569	branching involved in blood vessel morphogenesis	7/520	34/18862	3.27580308271327e-05	0.000369943892745714	0.000209619419594637	EDN1/NFATC4/CTNNB1/FGF8/FOXC2/SHH/TGFBR2	7
BP	GO:0046640	regulation of alpha-beta T cell proliferation	7/520	34/18862	3.27580308271327e-05	0.000369943892745714	0.000209619419594637	IRF1/CD28/ZAP70/CCR2/CD3E/HLA-A/TGFBR2	7
BP	GO:2000352	negative regulation of endothelial cell apoptotic process	7/520	34/18862	3.27580308271327e-05	0.000369943892745714	0.000209619419594637	ICAM1/SERPINE1/FGA/GATA2/GATA3/TEK/TERT	7
BP	GO:0010171	body morphogenesis	8/520	46/18862	3.27977971493164e-05	0.000369943892745714	0.000209619419594637	GPC3/ANKRD11/CDON/EP300/FLVCR1/GNAS/NIPBL/TGFB3	8
BP	GO:0032642	regulation of chemokine production	11/520	89/18862	3.29573031434178e-05	0.000369943892745714	0.000209619419594637	EIF2AK2/IL1B/IL6/TLR3/AGER/C5/ADAM17/ELANE/FOXP1/IL7/LPL	11
BP	GO:0033273	response to vitamin	11/520	89/18862	3.29573031434178e-05	0.000369943892745714	0.000209619419594637	ATP2B1/CD40/ADA/CASR/CAT/DNMT3B/GATA4/GSN/HLCS/PPARG/SPP1	11
BP	GO:0046849	bone remodeling	11/520	89/18862	3.29573031434178e-05	0.000369943892745714	0.000209619419594637	IL6/ITGB3/GJA1/IL7/NF1/NOTCH2/SPP1/TCIRG1/TFRC/TGFB3/TNFSF11	11
BP	GO:1901532	regulation of hematopoietic progenitor cell differentiation	11/520	89/18862	3.29573031434178e-05	0.000369943892745714	0.000209619419594637	EIF2AK2/DPF2/GATA2/GATA3/ITCH/KMT2A/PRKDC/PSMB4/PSMB9/PSMD12/TCF3	11
BP	GO:0043523	regulation of neuron apoptotic process	17/520	197/18862	3.41895156284994e-05	0.000382833462634409	0.00021692297078679	BTG2/CCL2/CX3CL1/CEBPB/NFATC4/APOE/ATM/CTNNB1/FGF8/GATA3/HDAC4/NF1/NTRK1/PIK3CA/TERT/TGFB3/TP53	17
BP	GO:1902036	regulation of hematopoietic stem cell differentiation	10/520	74/18862	3.43226253678776e-05	0.000382833462634409	0.00021692297078679	EIF2AK2/GATA2/GATA3/ITCH/KMT2A/PRKDC/PSMB4/PSMB9/PSMD12/TCF3	10
BP	GO:0045137	development of primary sexual characteristics	18/520	217/18862	3.43334772045144e-05	0.000382833462634409	0.00021692297078679	ACVR2A/ICAM1/MMP14/TLR3/TNFSF10/CEBPB/PTX3/ATM/CITED2/ESR1/FGF8/GATA3/GATA4/LHCGR/NTRK1/NUP107/UBB/WDR19	18
BP	GO:0072009	nephron epithelium development	12/520	106/18862	3.55599674713794e-05	0.000395634075178261	0.000224176116532711	GPC3/BMP4/CTNNB1/DLG1/DLL1/FGF8/FOXC2/FOXJ1/GATA3/NOTCH2/SHH/UMOD	12
BP	GO:0032615	interleukin-12 production	9/520	60/18862	3.63220835003067e-05	0.000401454607108653	0.000227474174829945	CD40/IRF1/TLR3/CD40LG/THBS1/AGER/FOXP1/HLA-B/IRF5	9
BP	GO:0032655	regulation of interleukin-12 production	9/520	60/18862	3.63220835003067e-05	0.000401454607108653	0.000227474174829945	CD40/IRF1/TLR3/CD40LG/THBS1/AGER/FOXP1/HLA-B/IRF5	9
BP	GO:0032722	positive regulation of chemokine production	9/520	60/18862	3.63220835003067e-05	0.000401454607108653	0.000227474174829945	EIF2AK2/IL1B/IL6/TLR3/AGER/C5/ADAM17/IL7/LPL	9
BP	GO:0030001	metal ion transport	30/520	486/18862	3.65065978695919e-05	0.00040261105746771	0.00022812944839388	ATP2A2/ATP2B1/ATP2C1/BDKRB1/CALCRL/CCL2/CX3CL1/ICAM1/LCK/SLC4A4/CCL8/CXCL12/CXCR4/ATP7B/CACNA1C/CACNA1G/CASR/CD19/CDH23/CHD7/CTNNB1/DLG1/FMR1/GJA1/GPR35/PLCG2/RYR1/SLC30A2/SPINK1/TRPM4	30
BP	GO:1903557	positive regulation of tumor necrosis factor superfamily cytokine production	11/520	90/18862	3.66282615502583e-05	0.000403070825793235	0.000228389964573318	IL6/RASGRP1/TLR1/TLR3/THBS1/AGER/CCR2/NFATC4/IFIH1/LPL/STAT3	11
BP	GO:0010452	histone H3-K36 methylation	5/520	15/18862	3.7307019162602e-05	0.000406985663592022	0.000230608209132238	BCOR/NSD1/NSD2/SETD2/SETD5	5
BP	GO:0042481	regulation of odontogenesis	5/520	15/18862	3.7307019162602e-05	0.000406985663592022	0.000230608209132238	CSF1/EDN1/BMP4/FGF8/SHH	5
BP	GO:0060099	regulation of phagocytosis, engulfment	5/520	15/18862	3.7307019162602e-05	0.000406985663592022	0.000230608209132238	ALOX15/C3/GATA2/NCKAP1L/PPARG	5
BP	GO:1903799	negative regulation of production of miRNAs involved in gene silencing by miRNA	5/520	15/18862	3.7307019162602e-05	0.000406985663592022	0.000230608209132238	IL6/ESR1/STAT3/TERT/TP53	5
BP	GO:1903901	negative regulation of viral life cycle	6/520	24/18862	3.76026560740043e-05	0.000409324809099313	0.000231933627211035	BST2/LY6E/PTX3/CIITA/FCN3/GSN	6
BP	GO:0050680	negative regulation of epithelial cell proliferation	15/520	160/18862	3.77726669887946e-05	0.000409949144174949	0.000232287391008069	CCL2/GPC3/HPN/THBS1/APOE/BMP4/CDC73/COL4A3/DLG1/GATA3/GJA1/KDF1/NF1/NR2F2/PPARG	15
BP	GO:0051607	defense response to virus	20/520	260/18862	3.79040280130012e-05	0.000409949144174949	0.000232287391008069	BST2/CD40/EIF2AK2/IL6/IRF1/OPRK1/RTP4/TLR3/ADAR/BIRC3/FCN3/IFIH1/IRF5/ITCH/NLRP1/POLR3A/PRF1/SAMHD1/SETD2/UFD1	20
BP	GO:0140546	defense response to symbiont	20/520	260/18862	3.79040280130012e-05	0.000409949144174949	0.000232287391008069	BST2/CD40/EIF2AK2/IL6/IRF1/OPRK1/RTP4/TLR3/ADAR/BIRC3/FCN3/IFIH1/IRF5/ITCH/NLRP1/POLR3A/PRF1/SAMHD1/SETD2/UFD1	20
BP	GO:0002699	positive regulation of immune effector process	18/520	219/18862	3.87605823190926e-05	0.00041831549226601	0.000237027972121488	CD40/IL1B/IL6/RASGRP1/CD28/CD80/C3/CCR2/BTK/GATA2/GATA3/HLA-A/HLA-B/HLA-DRB1/MAP3K7/NSD2/RBP4/TFRC	18
BP	GO:0002755	MyD88-dependent toll-like receptor signaling pathway	7/520	35/18862	3.99822721799529e-05	0.000429660238351732	0.000243456187687604	IRAK2/IRF1/TLR1/BTK/IRAK1/MAP3K7/UBB	7
BP	GO:0070286	axonemal dynein complex assembly	7/520	35/18862	3.99822721799529e-05	0.000429660238351732	0.000243456187687604	DNAAF1/DNAAF2/DNAH5/DNAI1/DNAI2/DNAL1/SPAG1	7
BP	GO:0001823	mesonephros development	11/520	91/18862	4.06461100777007e-05	0.000435864669769386	0.000246971772991718	GPC3/BMP4/CAT/DLG1/FGF8/FOXC2/FOXJ1/GATA3/SHH/SMAD3/ZBTB16	11
BP	GO:0016579	protein deubiquitination	21/520	283/18862	4.14242898235146e-05	0.000442132027349158	0.00025052301382587	APC/BAP1/BIRC3/BRCA1/CFTR/DDB2/EP300/ESR1/GATA3/IFIH1/ITCH/MAP3K7/MDM4/OTULIN/PSMB4/PSMB9/PSMD12/SMAD3/TP53/UBB/UFD1	21
BP	GO:0050866	negative regulation of cell activation	17/520	200/18862	4.14288919760375e-05	0.000442132027349158	0.00025052301382587	CX3CL1/IRF1/CD80/BCL6/CCR2/CEBPB/APOE/ATM/BMP4/BTK/DLG1/FOXJ1/HLA-DRB1/LRRC32/PRKAR1A/PTPN2/SHH	17
BP	GO:0031060	regulation of histone methylation	9/520	61/18862	4.15814644768851e-05	0.000442132027349158	0.00025052301382587	AUTS2/BCOR/BRCA1/CTNNB1/DNMT1/DNMT3B/GATA3/KMT2A/NSD1	9
BP	GO:0032623	interleukin-2 production	9/520	61/18862	4.15814644768851e-05	0.000442132027349158	0.00025052301382587	IL1B/CD28/CD80/CCR2/CARD11/CD3E/GATA3/MAP3K7/PNP	9
BP	GO:0048565	digestive tract development	13/520	125/18862	4.19855673463913e-05	0.000445488967212237	0.000252425139525229	ADA/BMP4/DNAAF1/GATA4/GLI2/NIPBL/NODAL/SHH/SMAD3/TBX2/TGFB3/TGFBR2/TP63	13
BP	GO:0002831	regulation of response to biotic stimulus	27/520	420/18862	4.47835123733444e-05	0.000474178366305999	0.000268681267290764	CX3CL1/IRF1/RAF1/RASGRP1/ADAR/APOE/BIRC3/CARD11/CREBBP/EP300/FOXP1/HLA-A/HLA-B/HLA-DRB1/IRGM/ITCH/MAP3K7/PLCG2/PPARG/PRKDC/PSMB4/PSMB9/PSMD12/PTPN2/SAMHD1/SPINK5/UFD1	27
BP	GO:0002204	somatic recombination of immunoglobulin genes involved in immune response	8/520	48/18862	4.51931773003069e-05	0.000475519026291329	0.000269440918614949	CD40/CD28/CD40LG/BCL6/NSD2/RNF168/TFRC/UNG	8
BP	GO:0002208	somatic diversification of immunoglobulins involved in immune response	8/520	48/18862	4.51931773003069e-05	0.000475519026291329	0.000269440918614949	CD40/CD28/CD40LG/BCL6/NSD2/RNF168/TFRC/UNG	8
BP	GO:0045190	isotype switching	8/520	48/18862	4.51931773003069e-05	0.000475519026291329	0.000269440918614949	CD40/CD28/CD40LG/BCL6/NSD2/RNF168/TFRC/UNG	8
BP	GO:0002695	negative regulation of leukocyte activation	16/520	182/18862	4.61938372231533e-05	0.000485035290843109	0.00027483307102284	CX3CL1/IRF1/CD80/BCL6/CCR2/CEBPB/ATM/BMP4/BTK/DLG1/FOXJ1/HLA-DRB1/LRRC32/PRKAR1A/PTPN2/SHH	16
BP	GO:0007179	transforming growth factor beta receptor signaling pathway	17/520	202/18862	4.69794602324013e-05	0.000492176091393677	0.000278879226389107	THBS1/FOS/ADAM17/CITED2/CREBBP/EP300/HPGD/LRRC32/MAP3K7/MEN1/NODAL/SLC2A10/SMAD3/TGFB3/TGFBR2/TP53/UBB	17
BP	GO:0010038	response to metal ion	24/520	352/18862	4.70692214388397e-05	0.000492176091393677	0.000278879226389107	EDN1/ICAM1/THBS1/ALOX15/FOS/NFATC4/ACTA1/ATP7B/BRAF/CACNA1G/CASR/CAT/CDH1/CDKN1B/CLDN1/FGA/GSN/RYR1/SHH/SLC25A13/SLC25A24/SLC30A2/TCIRG1/TERT	24
BP	GO:0060740	prostate gland epithelium morphogenesis	6/520	25/18862	4.83309714273768e-05	0.000502585588941072	0.00028477750684986	BMP4/ESR1/GLI2/HOXA13/SHH/TP63	6
BP	GO:0062009	secondary palate development	6/520	25/18862	4.83309714273768e-05	0.000502585588941072	0.00028477750684986	CHD7/COL11A2/DLG1/LRRC32/TGFB3/TGFBR2	6
BP	GO:0002369	T cell cytokine production	7/520	36/18862	4.84636103621748e-05	0.000502585588941072	0.00028477750684986	IL1B/IL6/CCR2/GATA3/HLA-A/MAP3K7/TRPM4	7
BP	GO:0043368	positive T cell selection	7/520	36/18862	4.84636103621748e-05	0.000502585588941072	0.00028477750684986	IL6/ZAP70/BCL11B/CD3E/PTPN2/SHH/STAT3	7
BP	GO:0002088	lens development in camera-type eye	10/520	77/18862	4.86827167075649e-05	0.000503821133893485	0.000285477597379496	BMP4/CDON/DLG1/FOXE3/GATA3/MAF/NECTIN1/SIX3/SMAD3/TGFBR2	10
BP	GO:0042471	ear morphogenesis	12/520	110/18862	5.14499335187409e-05	0.000531368165849292	0.00030108643148478	EDN1/HPN/CHD7/COL2A1/FGF8/GATA2/GATA3/GLI2/GRHL3/NIPBL/ROR2/WDR19	12
BP	GO:2001234	negative regulation of apoptotic signaling pathway	18/520	224/18862	5.21221128979177e-05	0.000537209507168723	0.000304396280899905	CX3CL1/GNAI3/ICAM1/IL1B/RAF1/SERPINE1/TNFSF10/THBS1/BDKRB2/CXCL12/BMP4/BRCA1/COL2A1/FAS/FGA/GATA4/IL7/TERT	18
BP	GO:0072132	mesenchyme morphogenesis	8/520	49/18862	5.27226268053216e-05	0.000541112190584894	0.000306607638483045	ACTA1/ACTC1/FGF8/FOXC2/MDM4/SMAD3/TBX2/TGFBR2	8
BP	GO:0003018	vascular process in circulatory system	19/520	245/18862	5.27921693944008e-05	0.000541112190584894	0.000306607638483045	ATP2B1/EDN1/ICAM1/P2RY2/SLC4A4/SLC7A2/AGER/BDKRB2/ABCB1/APOE/CASR/FGA/FOXC2/GJA1/SCNN1B/SLC2A10/TEK/TFRC/TRPM4	19
BP	GO:0033151	V(D)J recombination	5/520	16/18862	5.30375837597099e-05	0.000541112190584894	0.000306607638483045	ATM/BCL11B/DCLRE1C/PRKDC/TCF3	5
BP	GO:0034116	positive regulation of heterotypic cell-cell adhesion	5/520	16/18862	5.30375837597099e-05	0.000541112190584894	0.000306607638483045	IL1B/LCK/AGER/ALOX15/FGA	5
BP	GO:1905153	regulation of membrane invagination	5/520	16/18862	5.30375837597099e-05	0.000541112190584894	0.000306607638483045	ALOX15/C3/GATA2/NCKAP1L/PPARG	5
BP	GO:0019827	stem cell population maintenance	14/520	146/18862	5.31570149790726e-05	0.000541235061605103	0.000306677260262039	RAF1/CDC73/CTNNB1/DLL1/FOXP1/GATA2/NIPBL/NODAL/NOTCH2/SMC1A/SMC3/STAT3/TDGF1/TP63	14
BP	GO:0045667	regulation of osteoblast differentiation	13/520	128/18862	5.38592656527911e-05	0.000546987224877554	0.000309936579175606	ACVR2A/IL6/CEBPB/BMP4/GNAS/HDAC4/MEN1/PPARG/RUNX2/SMAD3/TCIRG1/TP63/TRPM4	13
BP	GO:0007584	response to nutrient	15/520	165/18862	5.39776991758425e-05	0.000546987224877554	0.000309936579175606	ATP2B1/CD40/ADA/APOA1/CASR/CAT/CD3E/DNMT3B/GATA4/GSN/HLCS/LPL/PPARG/SPP1/TGFBR2	15
BP	GO:0071677	positive regulation of mononuclear cell migration	9/520	63/18862	5.4047547220044e-05	0.000546987224877554	0.000309936579175606	CCL20/SERPINE1/AGER/CCR2/CXCL12/CXCL13/CXCL14/PLA2G7/ADAM17	9
BP	GO:0002709	regulation of T cell mediated immunity	10/520	78/18862	5.44860847102935e-05	0.000550320374629016	0.000311825224805456	IL1B/IL6/AGER/CCR2/GATA3/HLA-A/HLA-B/HLA-DRB1/MAP3K7/TRPM4	10
BP	GO:0009749	response to glucose	16/520	185/18862	5.62684312558517e-05	0.000564938630147653	0.000320108292312152	ICAM1/RAF1/THBS1/AGER/CASR/CFTR/COL4A3/CYP7A1/GATA4/GJA1/HLA-DRB1/LPL/PIK3CA/TGFBR2/TRPM4/WDR35	16
BP	GO:0046660	female sex differentiation	12/520	111/18862	5.6269681018675e-05	0.000564938630147653	0.000320108292312152	ICAM1/MMP14/CEBPB/PTX3/ATM/CHD7/ESR1/LHCGR/NUP107/RBP4/TP63/UBB	12
BP	GO:0071675	regulation of mononuclear cell migration	12/520	111/18862	5.6269681018675e-05	0.000564938630147653	0.000320108292312152	CCL2/CCL20/CSF1/SERPINE1/THBS1/AGER/CCR2/CXCL12/CXCL13/CXCL14/PLA2G7/ADAM17	12
BP	GO:0046633	alpha-beta T cell proliferation	7/520	37/18862	5.83638810175049e-05	0.000583638810175049	0.000330704279867357	IRF1/CD28/ZAP70/CCR2/CD3E/HLA-A/TGFBR2	7
BP	GO:0060969	negative regulation of gene silencing	7/520	37/18862	5.83638810175049e-05	0.000583638810175049	0.000330704279867357	IL6/ADAR/ESR1/PPARG/STAT3/TERT/TP53	7
BP	GO:0030100	regulation of endocytosis	17/520	206/18862	6.00877942848622e-05	0.00059968808553605	0.000339798198842795	GPC3/ITGB3/SELE/SERPINE1/ALOX15/C3/APOC2/APOE/ATAD1/CD151/DLL1/FMR1/GATA2/NCKAP1L/PLCG2/PPARG/UNC119	17
BP	GO:0032602	chemokine production	11/520	95/18862	6.07450404884758e-05	0.000601483308569583	0.0003408154169067	EIF2AK2/IL1B/IL6/TLR3/AGER/C5/ADAM17/ELANE/FOXP1/IL7/LPL	11
BP	GO:0035282	segmentation	11/520	95/18862	6.07450404884758e-05	0.000601483308569583	0.0003408154169067	ATM/BMP4/DLL1/EP300/FOXC2/PRKDC/ROR2/SMAD3/TBX19/TDGF1/TP53	11
BP	GO:0060337	type I interferon signaling pathway	11/520	95/18862	6.07450404884758e-05	0.000601483308569583	0.0003408154169067	BST2/IRF1/ADAR/HLA-A/HLA-B/HLA-C/IRAK1/IRF5/IRF6/PTPN2/SAMHD1	11
BP	GO:0060840	artery development	11/520	95/18862	6.07450404884758e-05	0.000601483308569583	0.0003408154169067	APOE/BMP4/CHD7/FGF8/FOXC2/HOXA13/HPGD/NF1/SHH/SLC2A10/TBX2	11
BP	GO:1904036	negative regulation of epithelial cell apoptotic process	8/520	50/18862	6.12679163014051e-05	0.000603178611177282	0.000341776017569751	ICAM1/SERPINE1/FGA/GATA2/GATA3/PKHD1/TEK/TERT	8
BP	GO:0002313	mature B cell differentiation involved in immune response	6/520	26/18862	6.13754399082813e-05	0.000603178611177282	0.000341776017569751	IL6/ADA/DLL1/NOTCH2/PLCG2/POU2AF1	6
BP	GO:0003281	ventricular septum development	9/520	64/18862	6.13768171746567e-05	0.000603178611177282	0.000341776017569751	BMP4/CITED2/GATA3/GATA4/HOXA13/MDM4/NKX2-5/NSD2/TGFBR2	9
BP	GO:0006909	phagocytosis	25/520	381/18862	6.13949657805447e-05	0.000603178611177282	0.000341776017569751	CCL2/IL15RA/IL1B/ITGB3/MSR1/IL2RG/THBS1/ALOX15/C3/C4B/PTX3/APOA1/ARPC1B/C4A/ELANE/FCGR3A/FCN3/GATA2/GSN/LIMK1/NCKAP1L/PIK3CA/PLCG2/PPARG/WIPF1	25
BP	GO:0098727	maintenance of cell number	14/520	148/18862	6.17185115437438e-05	0.0006051776229192	0.000342908707389262	RAF1/CDC73/CTNNB1/DLL1/FOXP1/GATA2/NIPBL/NODAL/NOTCH2/SMC1A/SMC3/STAT3/TDGF1/TP63	14
BP	GO:0035264	multicellular organism growth	13/520	130/18862	6.33085568675512e-05	0.00061956335264555	0.000351060019993186	CSF1/ATM/CHD7/EP300/ERCC2/ERCC6/FLVCR1/GNAS/NIPBL/NOTCH2/PIK3CA/RAI1/TP53	13
BP	GO:0003012	muscle system process	28/520	453/18862	6.46016758538794e-05	0.00063099311299138	0.000357536406755559	ATP2A2/ATP2B1/CALCRL/EDN1/IL1B/TACR1/TACR3/BDKRB2/CXCR4/ACTA1/ACTC1/ADA/CACNA1C/CACNA1G/DLG1/GATA4/GJA1/GSN/GTF2IRD1/HDAC4/MYH6/NKX2-5/PIK3CA/RYR1/SCNN1B/SMAD3/TBX2/TRPM4	28
BP	GO:0071357	cellular response to type I interferon	11/520	96/18862	6.69306173193524e-05	0.00065247642415771	0.000369709385701727	BST2/IRF1/ADAR/HLA-A/HLA-B/HLA-C/IRAK1/IRF5/IRF6/PTPN2/SAMHD1	11
BP	GO:0048738	cardiac muscle tissue development	17/520	208/18862	6.77784099886581e-05	0.000659137856243485	0.000373483918961691	EDN1/ACTC1/BMP4/CHD7/DLL1/FGF3/FGF8/FOXC2/GATA4/GJA1/MYH6/NKX2-5/PRKAR1A/RBP4/SGCG/TBX2/TGFBR2	17
BP	GO:0010833	telomere maintenance via telomere lengthening	10/520	80/18862	6.78755054345969e-05	0.000659137856243485	0.000373483918961691	ATM/CCT5/DKC1/ERCC4/HNRNPA2B1/NHP2/PARN/RTEL1/TERT/WRAP53	10
BP	GO:0007224	smoothened signaling pathway	13/520	131/18862	6.85504773867507e-05	0.00066313705571828	0.000375749964946469	GPC3/CD3E/CDON/CREBBP/DCDC2/GAS1/GLI2/GORAB/KIAA0586/ROR2/SHH/TGFBR2/WDR19	13
BP	GO:0061041	regulation of wound healing	13/520	131/18862	6.85504773867507e-05	0.00066313705571828	0.000375749964946469	EDN1/F3/GP1BA/HBEGF/SERPINE1/THBS1/CXCR4/APOE/CLDN1/FGA/FOXC2/GJA1/SMAD3	13
BP	GO:0001756	somitogenesis	9/520	65/18862	6.95254262765368e-05	0.000671279977842424	0.000380363947344715	ATM/DLL1/EP300/FOXC2/PRKDC/ROR2/SMAD3/TBX19/TP53	9
BP	GO:0010718	positive regulation of epithelial to mesenchymal transition	8/520	51/18862	7.09338641735157e-05	0.000679670485616956	0.000385118217936258	IL1B/IL6/PDPN/BMP4/CTNNB1/SMAD3/TGFB3/TGFBR2	8
BP	GO:0032964	collagen biosynthetic process	8/520	51/18862	7.09338641735157e-05	0.000679670485616956	0.000385118217936258	IL6/ADAMTS3/BMP4/CIITA/COL5A1/CYP7A1/PPARG/TGFB3	8
BP	GO:0042733	embryonic digit morphogenesis	8/520	51/18862	7.09338641735157e-05	0.000679670485616956	0.000385118217936258	BMP4/CREBBP/FLVCR1/GLI2/ROR2/SHH/TBX2/ZBTB16	8
BP	GO:0043277	apoptotic cell clearance	8/520	51/18862	7.09338641735157e-05	0.000679670485616956	0.000385118217936258	CCL2/ITGB3/THBS1/ALOX15/C3/C4B/C4A/FCN3	8
BP	GO:0030048	actin filament-based movement	14/520	150/18862	7.14592007234262e-05	0.000682110552359978	0.000386500820499712	ATP2A2/PDPN/ACTA1/ACTC1/CACNA1C/CACNA1G/DLG1/GATA4/GJA1/GSN/MYH6/PIK3CA/TRPM4/WIPF1	14
BP	GO:0050871	positive regulation of B cell activation	14/520	150/18862	7.14592007234262e-05	0.000682110552359978	0.000386500820499712	CD40/IL6/MMP14/CD28/BCL6/ADA/BTK/CARD11/IL7/NCKAP1L/NSD2/SH3KBP1/TFRC/TNFRSF13C	14
BP	GO:0071219	cellular response to molecule of bacterial origin	17/520	209/18862	7.19394490330591e-05	0.000685396641071111	0.000388362800172499	CCL2/CD40/CX3CL1/ICAM1/IL1B/IL6/IRAK2/SERPINE1/TLR1/CD80/CEBPB/CXCL1/CXCL13/CXCL2/CDC73/IRAK1/IRGM	17
BP	GO:0022408	negative regulation of cell-cell adhesion	16/520	189/18862	7.26838909691573e-05	0.000691182661291609	0.000391641303275717	IRF1/CD80/BCL6/CEBPB/CXCL12/APOA1/BMP4/CDH1/DLG1/FOXJ1/HLA-DRB1/IL1RN/LRRC32/PRKAR1A/PTPN2/SHH	16
BP	GO:0071560	cellular response to transforming growth factor beta stimulus	19/520	251/18862	7.30746366416088e-05	0.000692930412465964	0.000392631622602373	EDN1/THBS1/FOS/ADAM17/CITED2/CLDN1/CREBBP/EP300/HPGD/LRRC32/MAP3K7/MEN1/NODAL/SLC2A10/SMAD3/TGFB3/TGFBR2/TP53/UBB	19
BP	GO:0003231	cardiac ventricle development	12/520	114/18862	7.31426546491851e-05	0.000692930412465964	0.000392631622602373	BMP4/CHD7/CITED2/FOXC2/GATA3/GATA4/HOXA13/MDM4/MYH6/NKX2-5/NSD2/TGFBR2	12
BP	GO:0002076	osteoblast development	5/520	17/18862	7.34385162037003e-05	0.000694427995622232	0.000393480190501904	GLI2/HDAC4/MEN1/SHH/SMAD3	5
BP	GO:0006816	calcium ion transport	26/520	409/18862	7.42637714524638e-05	0.000700916494607524	0.000397156735561866	ATP2A2/ATP2B1/ATP2C1/BDKRB1/CALCRL/CCL2/CX3CL1/ICAM1/LCK/CCL8/CXCL12/CXCR4/CACNA1C/CACNA1G/CASR/CD19/CDH23/CHD7/CTNNB1/FMR1/GJA1/GPR35/PLCG2/RYR1/SPINK1/TRPM4	26
BP	GO:0007162	negative regulation of cell adhesion	21/520	295/18862	7.53735521089394e-05	0.000710061126409447	0.000402338311601677	CX3CL1/IRF1/MMP14/SERPINE1/CD80/THBS1/BCL6/CEBPB/CXCL12/APOA1/BMP4/CDH1/DLG1/FOXJ1/HLA-DRB1/IL1RN/LRRC32/PRKAR1A/PTPN2/SHH/TBCD	21
BP	GO:0002360	T cell lineage commitment	6/520	27/18862	7.70850222156804e-05	0.000720795012925843	0.000408420398928114	IL6/IL7/PRKDC/SHH/STAT3/TP53	6
BP	GO:0048799	animal organ maturation	6/520	27/18862	7.70850222156804e-05	0.000720795012925843	0.000408420398928114	THBS3/FGFR3/GATA3/MBTPS2/RYR1/XYLT1	6
BP	GO:0060512	prostate gland morphogenesis	6/520	27/18862	7.70850222156804e-05	0.000720795012925843	0.000408420398928114	BMP4/ESR1/GLI2/HOXA13/SHH/TP63	6
BP	GO:0070199	establishment of protein localization to chromosome	6/520	27/18862	7.70850222156804e-05	0.000720795012925843	0.000408420398928114	ATM/CCT5/DKC1/NIPBL/TERT/WRAP53	6
BP	GO:0045664	regulation of neuron differentiation	16/520	190/18862	7.73926951779391e-05	0.000722331821660765	0.000409291193017054	BCL6/CXCL12/BCL11B/BMP4/CDON/DLL1/DNMT3B/FGFR1/GATA2/GLI2/NKX2-5/SHH/SIX3/TCF3/TCF4/ZEB1	16
BP	GO:0042130	negative regulation of T cell proliferation	9/520	66/18862	7.85650876002492e-05	0.00073191874585075	0.000414723382935064	CD80/CEBPB/BMP4/DLG1/FOXJ1/HLA-DRB1/LRRC32/PRKAR1A/SHH	9
BP	GO:0007569	cell aging	12/520	115/18862	7.96600375945005e-05	0.000740750165085392	0.000419727484936648	ICAM1/SERPINE1/BCL6/ATM/KAT6A/NPM1/NSMCE2/PRKDC/TBX2/TERT/TP53/TP63	12
BP	GO:0006303	double-strand break repair via nonhomologous end joining	11/520	98/18862	8.09346851371659e-05	0.000751216967018998	0.000425658235489253	ATM/BRCA1/DCLRE1C/ERCC4/ERCC6/ERCC8/NSD2/POLA1/PRKDC/RNF168/WRAP53	11
BP	GO:0045927	positive regulation of growth	19/520	253/18862	8.12263571171157e-05	0.000752538308585042	0.000426406940516128	CSF1/EDN1/HBEGF/HPN/MMP14/CXCL12/CXCR4/ADAM17/CHD7/DLL1/EXTL3/FGF8/HYAL1/IL7/LIMK1/NIPBL/PRKDC/TBX2/TGFBR2	19
BP	GO:0060350	endochondral bone morphogenesis	8/520	52/18862	8.18326325267754e-05	0.000756764161348528	0.000428801413896942	MMP14/THBS3/BMP4/COL2A1/FGFR3/GNAS/TEK/TGFBR2	8
BP	GO:0071478	cellular response to radiation	16/520	191/18862	8.23671153714683e-05	0.000760311834198169	0.000430811613654894	NFATC4/ATM/BLM/CREBBP/DDB2/EP300/ERCC4/FMR1/GATA3/HYAL1/NIPBL/NPM1/NSMCE3/TAF1/TLK2/TP53	16
BP	GO:0070997	neuron death	23/520	342/18862	8.2972101700474e-05	0.000764496147295044	0.000433182549626453	BTG2/CCL2/CSF1/CX3CL1/CEBPB/FOS/NFATC4/APOE/ATM/CTNNB1/FAS/FGF8/GATA3/HDAC4/NF1/NLRP1/NTRK1/PIK3CA/TERT/TGFB3/TP53/TP63/UBB	23
BP	GO:0016202	regulation of striated muscle tissue development	7/520	39/18862	8.3135986543734e-05	0.000764608343394926	0.000433246122729831	BMP4/CDON/DLL1/FGF3/FGF8/SHH/SMAD3	7
BP	GO:0001656	metanephros development	10/520	82/18862	8.39630996003401e-05	0.000768010929193674	0.000435174112552723	GPC3/BMP4/FGF8/FOXC2/FOXJ1/GATA3/NF1/NIPBL/SHH/UMOD	10
BP	GO:0002065	columnar/cuboidal epithelial cell differentiation	10/520	82/18862	8.39630996003401e-05	0.000768010929193674	0.000435174112552723	ROS1/SERPINE1/CEBPB/BMP4/DLL1/FGF8/GATA4/NODAL/PAX6/TP63	10
BP	GO:2000177	regulation of neural precursor cell proliferation	10/520	82/18862	8.39630996003401e-05	0.000768010929193674	0.000435174112552723	BTG2/CX3CL1/CDON/CTNNB1/GATA2/GLI2/NF1/SHH/SIX3/TP53	10
BP	GO:0002637	regulation of immunoglobulin production	9/520	67/18862	8.85719431326711e-05	0.000802932133936242	0.000454961336543238	CD40/IL6/CD28/CD40LG/BCL6/NSD2/PRKDC/RBP4/TFRC	9
BP	GO:1901224	positive regulation of NIK/NF-kappaB signaling	9/520	67/18862	8.85719431326711e-05	0.000802932133936242	0.000454961336543238	EDN1/EIF2AK2/IL1B/TLR3/AGER/EDAR/EDARADD/EP300/IRAK1	9
BP	GO:0001837	epithelial to mesenchymal transition	14/520	153/18862	8.85774338231251e-05	0.000802932133936242	0.000454961336543238	HAS2/HPN/IL1B/IL6/PDPN/BMP4/CTNNB1/FGF8/FGFR1/GATA3/SMAD3/TGFB3/TGFBR2/ZNF750	14
BP	GO:0016573	histone acetylation	14/520	153/18862	8.85774338231251e-05	0.000802932133936242	0.000454961336543238	IL1B/AUTS2/BRCA1/CREBBP/EP300/GATA2/GATA3/KANSL1/KAT6A/KMT2A/MAP3K7/SETD5/SRCAP/TAF1	14
BP	GO:0051250	negative regulation of lymphocyte activation	14/520	153/18862	8.85774338231251e-05	0.000802932133936242	0.000454961336543238	IRF1/CD80/BCL6/CEBPB/ATM/BMP4/BTK/DLG1/FOXJ1/HLA-DRB1/LRRC32/PRKAR1A/PTPN2/SHH	14
BP	GO:0045930	negative regulation of mitotic cell cycle	22/520	321/18862	8.95197312371929e-05	0.00081001695769381	0.000458975774065018	BTG2/CCL2/BCL6/APC/ATM/BLM/BMP4/BRCA1/CDC73/CDKN1B/CTNNB1/DLG1/EP300/GAS1/MDM4/PRKDC/PSMB4/PSMB9/PSMD12/RAD21/SMAD3/TP53	22
BP	GO:0070646	protein modification by small protein removal	21/520	300/18862	9.56540910384991e-05	0.000862549396580087	0.000488741961763111	APC/BAP1/BIRC3/BRCA1/CFTR/DDB2/EP300/ESR1/GATA3/IFIH1/ITCH/MAP3K7/MDM4/OTULIN/PSMB4/PSMB9/PSMD12/SMAD3/TP53/UBB/UFD1	21
BP	GO:0001958	endochondral ossification	6/520	28/18862	9.58388218422319e-05	0.000862549396580087	0.000488741961763111	MMP14/BMP4/COL2A1/FGFR3/GNAS/TEK	6
BP	GO:0036075	replacement ossification	6/520	28/18862	9.58388218422319e-05	0.000862549396580087	0.000488741961763111	MMP14/BMP4/COL2A1/FGFR3/GNAS/TEK	6
BP	GO:0010717	regulation of epithelial to mesenchymal transition	11/520	100/18862	9.73723103059998e-05	0.000873232106658788	0.000494795051245884	HPN/IL1B/IL6/PDPN/BMP4/CTNNB1/GATA3/SMAD3/TGFB3/TGFBR2/ZNF750	11
BP	GO:0035710	CD4-positive, alpha-beta T cell activation	11/520	100/18862	9.73723103059998e-05	0.000873232106658788	0.000494795051245884	IL6/CD80/AGER/BCL6/FOXP1/GATA3/HLA-DRB1/NCKAP1L/STAT3/TCIRG1/TGFBR2	11
BP	GO:1903524	positive regulation of blood circulation	7/520	40/18862	9.84001085459429e-05	0.000880881966379311	0.000499129652211168	ATP2A2/EDN1/PTGER2/TACR3/ADA/NKX2-5/TRPM4	7
BP	GO:0070200	establishment of protein localization to telomere	5/520	18/18862	9.93875929180786e-05	0.000888144447353043	0.000503244754734504	ATM/CCT5/DKC1/TERT/WRAP53	5
BP	GO:0001707	mesoderm formation	9/520	68/18862	9.96267027551562e-05	0.000888705454665464	0.00050356263544432	ITGB3/BMP4/FOXC2/GJA1/ITGB4/NODAL/PRKAR1A/SMAD3/TBX19	9
BP	GO:0071559	response to transforming growth factor beta	19/520	257/18862	9.99793752204674e-05	0.000890275708676953	0.000504452380459602	EDN1/THBS1/FOS/ADAM17/CITED2/CLDN1/CREBBP/EP300/HPGD/LRRC32/MAP3K7/MEN1/NODAL/SLC2A10/SMAD3/TGFB3/TGFBR2/TP53/UBB	19
BP	GO:0046879	hormone secretion	21/520	302/18862	0.000105035579334349	0.000930620532589756	0.000527312762096075	EDN1/IL1B/IL6/RAF1/VIP/BTK/CACNA1C/CASR/CFTR/CHD7/FGA/GATA3/GJA1/GNAS/HLA-DRB1/IL1RN/RBP4/SPP1/TCIRG1/TNFSF11/TRPM4	21
BP	GO:0060272	embryonic skeletal joint morphogenesis	4/520	10/18862	0.000105064103778486	0.000930620532589756	0.000527312762096075	BMP4/COL2A1/CTNNB1/HYAL1	4
BP	GO:0060513	prostatic bud formation	4/520	10/18862	0.000105064103778486	0.000930620532589756	0.000527312762096075	BMP4/GLI2/SHH/TP63	4
BP	GO:2000379	positive regulation of reactive oxygen species metabolic process	11/520	101/18862	0.000106607240475243	0.000942632442096888	0.000534119009066177	EDN1/GNAI3/ICAM1/IL1B/THBS1/PTGS2/PTX3/HDAC4/SMAD3/TGFBR2/TP53	11
BP	GO:0002712	regulation of B cell mediated immunity	8/520	54/18862	0.000107815373252152	0.000949981610473509	0.000538283230830123	CD40/CD28/BCL6/C3/BTK/FOXJ1/NSD2/TFRC	8
BP	GO:0002889	regulation of immunoglobulin mediated immune response	8/520	54/18862	0.000107815373252152	0.000949981610473509	0.000538283230830123	CD40/CD28/BCL6/C3/BTK/FOXJ1/NSD2/TFRC	8
BP	GO:0030856	regulation of epithelial cell differentiation	14/520	156/18862	0.000109155335904801	0.000960109760838039	0.000544022092972765	IL1B/SERPINE1/CEBPB/BMP4/CTNNB1/DLL1/FOXE3/FOXJ1/GATA3/KDF1/NODAL/SULT2B1/TP63/ZEB1	14
BP	GO:0090068	positive regulation of cell cycle process	21/520	303/18862	0.000110025368764831	0.000966076408666813	0.000547402944175661	BTG2/EDN1/IL1B/CD28/ADAM17/ATM/BRCA1/CDC73/CDKN1B/CSPP1/EP300/FGF8/HOXA13/HYAL1/MDM4/NIPBL/NPM1/NSMCE2/RAD21/TERT/TP53	21
BP	GO:0050868	negative regulation of T cell activation	12/520	119/18862	0.000110982969077441	0.000972789850696177	0.00055120694756448	IRF1/CD80/BCL6/CEBPB/BMP4/DLG1/FOXJ1/HLA-DRB1/LRRC32/PRKAR1A/PTPN2/SHH	12
BP	GO:0021983	pituitary gland development	7/520	41/18862	0.000115868453457619	0.00101034083983807	0.000572484272865637	BMP4/CDH1/FGF8/GATA2/GLI2/SIX3/TBX19	7
BP	GO:1901861	regulation of muscle tissue development	7/520	41/18862	0.000115868453457619	0.00101034083983807	0.000572484272865637	BMP4/CDON/DLL1/FGF3/FGF8/SHH/SMAD3	7
BP	GO:1902042	negative regulation of extrinsic apoptotic signaling pathway via death domain receptors	7/520	41/18862	0.000115868453457619	0.00101034083983807	0.000572484272865637	ICAM1/RAF1/SERPINE1/TNFSF10/BRCA1/FAS/FGA	7
BP	GO:0000724	double-strand break repair via homologous recombination	13/520	138/18862	0.000116966049870317	0.00101639464025241	0.000575914506893232	ATM/BLM/BRCA1/ERCC4/ERCC6/NIPBL/NSMCE2/RAD21/REV3L/RTEL1/SAMHD1/SETD2/WRAP53	13
BP	GO:1903038	negative regulation of leukocyte cell-cell adhesion	13/520	138/18862	0.000116966049870317	0.00101639464025241	0.000575914506893232	IRF1/CD80/BCL6/CEBPB/CXCL12/BMP4/DLG1/FOXJ1/HLA-DRB1/LRRC32/PRKAR1A/PTPN2/SHH	13
BP	GO:2000637	positive regulation of gene silencing by miRNA	6/520	29/18862	0.000118046459870672	0.00102401748321547	0.000580233799491138	IL6/BMP4/FMR1/MYCN/STAT3/TP53	6
BP	GO:0071222	cellular response to lipopolysaccharide	16/520	197/18862	0.000118532142550654	0.00102646391487164	0.00058162000857284	CCL2/CD40/CX3CL1/ICAM1/IL1B/IL6/IRAK2/SERPINE1/CD80/CEBPB/CXCL1/CXCL13/CXCL2/CDC73/IRAK1/IRGM	16
BP	GO:0043414	macromolecule methylation	21/520	305/18862	0.000120639411067505	0.0010420415622471	0.000590446691390223	BTG2/FOS/AUTS2/BCOR/BRCA1/CREBBP/CTNNB1/DNMT1/DNMT3B/GATA3/GNAS/KDM6A/KMT2A/KMT2D/MEN1/NSD1/NSD2/NSUN2/PIK3CA/SETD2/SETD5	21
BP	GO:0010810	regulation of cell-substrate adhesion	17/520	218/18862	0.000120744498482601	0.0010420415622471	0.000590446691390223	CSF1/CX3CL1/HAS2/MMP14/PDPN/SERPINE1/THBS1/ALOX15/BCL6/APOA1/CD3E/FGA/NF1/PKHD1/SMAD3/TBCD/TEK	17
BP	GO:0042063	gliogenesis	20/520	283/18862	0.000122576032933746	0.00105603966835228	0.000598378366800277	CCL2/CSF1/CX3CL1/IL1B/IL6/LPAR1/MMP14/AGER/CCR2/CXCR4/DLL1/ERCC2/GSN/ITGB4/NF1/PHGDH/PPARG/ROR2/SHH/STAT3	20
BP	GO:0018393	internal peptidyl-lysine acetylation	14/520	158/18862	0.000125073129601125	0.00107519792614334	0.000609233912620484	IL1B/AUTS2/BRCA1/CREBBP/EP300/GATA2/GATA3/KANSL1/KAT6A/KMT2A/MAP3K7/SETD5/SRCAP/TAF1	14
BP	GO:0048844	artery morphogenesis	9/520	70/18862	0.000125226425128202	0.00107519792614334	0.000609233912620484	APOE/BMP4/CHD7/FGF8/FOXC2/HOXA13/HPGD/NF1/TBX2	9
BP	GO:0002377	immunoglobulin production	16/520	198/18862	0.00012574666322328	0.00107782854191383	0.000610724485006727	CD40/IL6/CD28/CD40LG/BCL6/BTK/HLA-DQB1/HLA-DRB1/NSD2/PRKDC/RBP4/RNF168/SAMHD1/TCF3/TFRC/UNG	16
BP	GO:0001657	ureteric bud development	10/520	86/18862	0.000125979062019339	0.0010779872199957	0.000610814395958299	GPC3/BMP4/CAT/DLG1/FGF8/FOXC2/FOXJ1/GATA3/SHH/SMAD3	10
BP	GO:0070498	interleukin-1-mediated signaling pathway	11/520	103/18862	0.000127334504789066	0.00108773882057101	0.000616339895615945	IL1B/IL6/IRAK2/IL1RAP/IL1RN/IRAK1/MAP3K7/PSMB4/PSMB9/PSMD12/UBB	11
BP	GO:0038092	nodal signaling pathway	5/520	19/18862	0.000131838889608806	0.00111675294727459	0.000632780022129484	CITED2/NODAL/SHH/SMAD3/TDGF1	5
BP	GO:0090670	RNA localization to Cajal body	5/520	19/18862	0.000131838889608806	0.00111675294727459	0.000632780022129484	CCT5/DKC1/NHP2/PARN/WRAP53	5
BP	GO:0090671	telomerase RNA localization to Cajal body	5/520	19/18862	0.000131838889608806	0.00111675294727459	0.000632780022129484	CCT5/DKC1/NHP2/PARN/WRAP53	5
BP	GO:0090672	telomerase RNA localization	5/520	19/18862	0.000131838889608806	0.00111675294727459	0.000632780022129484	CCT5/DKC1/NHP2/PARN/WRAP53	5
BP	GO:0090685	RNA localization to nucleus	5/520	19/18862	0.000131838889608806	0.00111675294727459	0.000632780022129484	CCT5/DKC1/NHP2/PARN/WRAP53	5
BP	GO:0000725	recombinational repair	13/520	140/18862	0.000135323660994096	0.00114434773726551	0.000648415917126428	ATM/BLM/BRCA1/ERCC4/ERCC6/NIPBL/NSMCE2/RAD21/REV3L/RTEL1/SAMHD1/SETD2/WRAP53	13
BP	GO:0072163	mesonephric epithelium development	10/520	87/18862	0.000138891073830031	0.00117058697676147	0.000663283723465719	GPC3/BMP4/CAT/DLG1/FGF8/FOXC2/FOXJ1/GATA3/SHH/SMAD3	10
BP	GO:0072164	mesonephric tubule development	10/520	87/18862	0.000138891073830031	0.00117058697676147	0.000663283723465719	GPC3/BMP4/CAT/DLG1/FGF8/FOXC2/FOXJ1/GATA3/SHH/SMAD3	10
BP	GO:0021536	diencephalon development	9/520	71/18862	0.00013995685241501	0.00117629771872633	0.000666519572035198	BMP4/CDH1/FGF8/GATA2/GLI2/SHH/SIX3/TBX19/UBB	9
BP	GO:0010883	regulation of lipid storage	8/520	56/18862	0.000140268835110024	0.00117629771872633	0.000666519572035198	IL6/ITGB3/MSR1/C3/LPL/PNPLA2/PPARG/PTPN2	8
BP	GO:0060760	positive regulation of response to cytokine stimulus	8/520	56/18862	0.000140268835110024	0.00117629771872633	0.000666519572035198	CSF1/EDN1/CXCR4/ADAM17/AGPAT2/IFIH1/IL7/IRGM	8
BP	GO:0006475	internal protein amino acid acetylation	14/520	160/18862	0.000142964095448852	0.00119690870608341	0.000678198270594046	IL1B/AUTS2/BRCA1/CREBBP/EP300/GATA2/GATA3/KANSL1/KAT6A/KMT2A/MAP3K7/SETD5/SRCAP/TAF1	14
BP	GO:0060148	positive regulation of posttranscriptional gene silencing	6/520	30/18862	0.000144148315457158	0.00120482174113446	0.000682681993253504	IL6/BMP4/FMR1/MYCN/STAT3/TP53	6
BP	GO:0042303	molting cycle	11/520	105/18862	0.000151397218897804	0.00126122641858667	0.000714642287724652	EDAR/ERCC2/GLI2/GORAB/NIPBL/NSUN2/SHH/SOX18/SPINK5/TERT/TP63	11
BP	GO:0042633	hair cycle	11/520	105/18862	0.000151397218897804	0.00126122641858667	0.000714642287724652	EDAR/ERCC2/GLI2/GORAB/NIPBL/NSUN2/SHH/SOX18/SPINK5/TERT/TP63	11
BP	GO:0072080	nephron tubule development	10/520	88/18862	0.000152901724195587	0.00127165790420093	0.000720553027171494	GPC3/BMP4/CTNNB1/DLG1/DLL1/FGF8/GATA3/NOTCH2/SHH/UMOD	10
BP	GO:0086003	cardiac muscle cell contraction	9/520	72/18862	0.000156106365874259	0.00129617147282746	0.000734443025434606	ATP2A2/CACNA1C/CACNA1G/DLG1/GATA4/GJA1/GSN/PIK3CA/TRPM4	9
BP	GO:0051098	regulation of binding	23/520	357/18862	0.000156993100157011	0.00130139017235417	0.000737400070508951	ATP2A2/AGER/NFATC4/APOE/BMP4/CDON/CTNNB1/EP300/ERCC2/ERCC4/FMR1/GATA3/HDAC4/MEN1/NSD1/PAX6/PPARG/RPL11/SMAD3/SPTA1/TAF1/TERT/TNFSF11	23
BP	GO:0048634	regulation of muscle organ development	7/520	43/18862	0.000158363301126123	0.00131059283690585	0.000742614529349533	BMP4/CDON/DLL1/FGF3/FGF8/SHH/SMAD3	7
BP	GO:0032757	positive regulation of interleukin-8 production	8/520	57/18862	0.000159286766130124	0.00131607426441938	0.000745720442641976	F3/IL1B/IL6/SERPINE1/TLR1/TLR3/ELANE/STAT3	8
BP	GO:1901987	regulation of cell cycle phase transition	28/520	478/18862	0.000160537081352191	0.00132423386254508	0.000750343874077859	BTG2/CCL2/ADAM17/ALMS1/ANAPC1/APC/ATM/BLM/BRCA1/CDC73/CDKN1B/DLG1/EP300/ERCC2/ERCC3/HYAL1/MDM4/NPM1/NSMCE2/PRKDC/PSMB4/PSMB9/PSMD12/RAD21/SIX3/TAF1/TERT/TP53	28
BP	GO:0033632	regulation of cell-cell adhesion mediated by integrin	4/520	11/18862	0.000161506213838594	0.00132571875854481	0.000751185253118643	CXCL13/ADA/CD3E/PIEZO1	4
BP	GO:0045060	negative thymic T cell selection	4/520	11/18862	0.000161506213838594	0.00132571875854481	0.000751185253118643	CD28/ZAP70/CD3E/SHH	4
BP	GO:0098883	synapse pruning	4/520	11/18862	0.000161506213838594	0.00132571875854481	0.000751185253118643	CX3CL1/C3/C1QB/C1QC	4
BP	GO:0045926	negative regulation of growth	18/520	245/18862	0.000163529741709073	0.00134014617595728	0.000759360187003365	BDKRB1/BST2/DCBLD2/GPC3/BCL6/BMP4/CDKN1B/FGFR3/GJA1/HYAL1/NOTCH2/PPARG/RAI1/RBP4/SMAD3/SPP1/TGFBR2/TP53	18
BP	GO:0051053	negative regulation of DNA metabolic process	12/520	124/18862	0.000164527032948155	0.00134394853494117	0.000761514698265538	BCL6/ATM/BLM/ERCC4/ERCC6/GATA3/GJA1/KMT2A/MEN1/PPARG/RTEL1/TP53	12
BP	GO:0060147	regulation of posttranscriptional gene silencing	12/520	124/18862	0.000164527032948155	0.00134394853494117	0.000761514698265538	IL6/ADAR/BMP4/ESR1/FMR1/MYCN/NUP107/PPARG/RANBP2/STAT3/TERT/TP53	12
BP	GO:0000726	non-recombinational repair	11/520	106/18862	0.000164809953273496	0.00134408117232754	0.000761589853910738	ATM/BRCA1/DCLRE1C/ERCC4/ERCC6/ERCC8/NSD2/POLA1/PRKDC/RNF168/WRAP53	11
BP	GO:0009914	hormone transport	21/520	312/18862	0.000165283273216088	0.00134576364621823	0.000762543185503354	EDN1/IL1B/IL6/RAF1/VIP/BTK/CACNA1C/CASR/CFTR/CHD7/FGA/GATA3/GJA1/GNAS/HLA-DRB1/IL1RN/RBP4/SPP1/TCIRG1/TNFSF11/TRPM4	21
BP	GO:0001558	regulation of cell growth	25/520	406/18862	0.000167129765436641	0.00135860325451721	0.000769818427214954	BDKRB1/BST2/DCBLD2/EDN1/HBEGF/HPN/MMP14/ROS1/BCL6/CXCL12/CXCR4/ADAM17/APOE/BAP1/CDC73/CDKN1B/EXTL3/GJA1/HYAL1/ITCH/LIMK1/PPARG/SMAD3/SPP1/TP53	25
BP	GO:0002726	positive regulation of T cell cytokine production	5/520	20/18862	0.000171820421032342	0.00138334652077157	0.000783838577872448	IL1B/IL6/GATA3/HLA-A/MAP3K7	5
BP	GO:0010226	response to lithium ion	5/520	20/18862	0.000171820421032342	0.00138334652077157	0.000783838577872448	NFATC4/ACTA1/CDH1/CDKN1B/SHH	5
BP	GO:0021904	dorsal/ventral neural tube patterning	5/520	20/18862	0.000171820421032342	0.00138334652077157	0.000783838577872448	BMP4/GLI2/GORAB/SHH/WDR19	5
BP	GO:0030539	male genitalia development	5/520	20/18862	0.000171820421032342	0.00138334652077157	0.000783838577872448	FGF8/HOXA13/LHCGR/ROR2/SHH	5
BP	GO:0046597	negative regulation of viral entry into host cell	5/520	20/18862	0.000171820421032342	0.00138334652077157	0.000783838577872448	LY6E/PTX3/CIITA/FCN3/GSN	5
BP	GO:0150146	cell junction disassembly	5/520	20/18862	0.000171820421032342	0.00138334652077157	0.000783838577872448	CX3CL1/C3/C1QB/C1QC/TGFB3	5
BP	GO:0031100	animal organ regeneration	9/520	73/18862	0.000173780478491971	0.00139689571227996	0.000791515887095974	IL6/CEBPB/CXCL12/APOA1/CLDN1/IGF2R/PPARG/TGFBR2/WDR35	9
BP	GO:1902692	regulation of neuroblast proliferation	6/520	31/18862	0.000174615634316541	0.00140137388050218	0.000794053328697244	CX3CL1/CTNNB1/NF1/SHH/SIX3/TP53	6
BP	GO:0002698	negative regulation of immune effector process	12/520	125/18862	0.000177540285932413	0.0014203222874593	0.000804789967810588	BST2/BCL6/CCR2/APOA1/FOXJ1/HLA-A/HLA-B/ITCH/PRKDC/SPINK5/TGFB3/UFD1	12
BP	GO:0060966	regulation of gene silencing by RNA	12/520	125/18862	0.000177540285932413	0.0014203222874593	0.000804789967810588	IL6/ADAR/BMP4/ESR1/FMR1/MYCN/NUP107/PPARG/RANBP2/STAT3/TERT/TP53	12
BP	GO:0001578	microtubule bundle formation	11/520	107/18862	0.000179217936830004	0.00142694850177444	0.000808544545804941	DNAAF1/DNAAF2/DNAH5/DNAI1/DNAI2/DNAJB13/DNAL1/FOXJ1/RSPH1/RSPH9/SPAG1	11
BP	GO:0032508	DNA duplex unwinding	11/520	107/18862	0.000179217936830004	0.00142694850177444	0.000808544545804941	BLM/CHD7/DDB2/ERCC2/ERCC3/ERCC6/ERCC8/RFC2/RTEL1/SMARCAD1/UBB	11
BP	GO:2000278	regulation of DNA biosynthetic process	11/520	107/18862	0.000179217936830004	0.00142694850177444	0.000808544545804941	ATM/CCT5/DKC1/GJA1/HNRNPA2B1/MEN1/PARN/PPARG/RFC2/TP53/WRAP53	11
BP	GO:0046128	purine ribonucleoside metabolic process	8/520	58/18862	0.00018037691842216	0.00143391114960203	0.000812489755403155	GNAI3/ADA/ADA2/CARD11/DLG1/EFL1/MTAP/PNP	8
BP	GO:0010959	regulation of metal ion transport	18/520	247/18862	0.000180928229411738	0.00143602878147269	0.00081368965834073	ATP2B1/BDKRB1/CCL2/CX3CL1/ICAM1/CXCL12/CXCR4/CACNA1C/CASR/CD19/CHD7/CTNNB1/DLG1/FMR1/GJA1/GPR35/PLCG2/SPINK1	18
BP	GO:0035987	endodermal cell differentiation	7/520	44/18862	0.000183900530613799	0.00145732495958105	0.000825756603037465	MMP14/CDC73/COL5A1/COL5A2/LAMB3/NODAL/SETD2	7
BP	GO:0060349	bone morphogenesis	10/520	90/18862	0.000184516599897607	0.00145762329699677	0.000825925648444496	HAS2/MMP14/THBS3/BMP4/COL2A1/FGFR3/GNAS/TEK/TGFB3/TGFBR2	10
BP	GO:0061326	renal tubule development	10/520	90/18862	0.000184516599897607	0.00145762329699677	0.000825925648444496	GPC3/BMP4/CTNNB1/DLG1/DLL1/FGF8/GATA3/NOTCH2/SHH/UMOD	10
BP	GO:1903034	regulation of response to wounding	14/520	164/18862	0.00018547869358302	0.0014629305409365	0.000828932864987619	EDN1/F3/GP1BA/HBEGF/SERPINE1/THBS1/CXCR4/APOE/CLDN1/FGA/FOXC2/GJA1/SMAD3/SPP1	14
BP	GO:0044782	cilium organization	25/520	409/18862	0.00018715724701933	0.00147386332027723	0.000835127649939874	ALMS1/CCNO/CFAP221/DCDC2/DNAAF1/DNAAF2/DNAH5/DNAI1/DNAI2/DNAJB13/DNAL1/FOXJ1/GORAB/GSN/KIAA0586/MNS1/NME8/OCRL/PKHD1/RSPH1/RSPH9/RTTN/SPAG1/WDR19/WDR35	25
BP	GO:0045088	regulation of innate immune response	21/520	315/18862	0.000188506580646756	0.00148217342661412	0.000839836363075208	IRF1/RAF1/RASGRP1/ADAR/APOE/BIRC3/CARD11/CREBBP/EP300/HLA-A/HLA-B/IRGM/MAP3K7/PLCG2/PPARG/PRKDC/PSMB4/PSMB9/PSMD12/PTPN2/SAMHD1	21
BP	GO:0006289	nucleotide-excision repair	11/520	108/18862	0.000194679943262933	0.00152832852655012	0.000865988991756577	DDB2/EP300/ERCC2/ERCC3/ERCC4/ERCC6/ERCC8/POLE/RFC2/TP53/UBB	11
BP	GO:0038061	NIK/NF-kappaB signaling	15/520	185/18862	0.000195456015357712	0.0015296557723647	0.000866741042277659	EDN1/EIF2AK2/IL1B/TLR3/AGER/BIRC3/CARD14/EDAR/EDARADD/EP300/IRAK1/MAP3K7/PSMB4/PSMB9/PSMD12	15
BP	GO:0051216	cartilage development	15/520	185/18862	0.000195456015357712	0.0015296557723647	0.000866741042277659	EDN1/THBS3/BMP4/COL11A2/COL2A1/FGFR3/GLI2/GNAS/HYAL1/MAF/ROR2/RUNX2/SMAD3/TGFBR2/ZBTB16	15
BP	GO:0071456	cellular response to hypoxia	16/520	206/18862	0.000198646203713216	0.00155221219645675	0.000879522073723303	EDN1/ICAM1/PTGS2/CASR/CITED2/CREBBP/EP300/IRAK1/MDM4/PSMB4/PSMB9/PSMD12/TBL2/TERT/TP53/UBB	16
BP	GO:0034502	protein localization to chromosome	10/520	91/18862	0.000202278388764262	0.00157814718169022	0.000894217482022881	ATM/CCT5/DKC1/ESR1/HDAC8/NIPBL/RAD21/SETD2/TERT/WRAP53	10
BP	GO:0032663	regulation of interleukin-2 production	8/520	59/18862	0.000203708731232226	0.00158440124291732	0.000897761188812589	IL1B/CD28/CD80/CCR2/CARD11/CD3E/GATA3/MAP3K7	8
BP	GO:1902041	regulation of extrinsic apoptotic signaling pathway via death domain receptors	8/520	59/18862	0.000203708731232226	0.00158440124291732	0.000897761188812589	ICAM1/RAF1/SERPINE1/TNFSF10/THBS1/BRCA1/FAS/FGA	8
BP	GO:0007517	muscle organ development	21/520	317/18862	0.000205543241886587	0.00159409212173675	0.000903252282011653	BTG2/HBEGF/FOS/ACTA1/ACTC1/BMP4/CDON/CHD7/DLL1/EP300/FGF3/FGF8/FOXC2/HDAC4/MYH6/NKX2-5/NR2F2/RYR1/SGCG/SHH/SMAD3	21
BP	GO:0017015	regulation of transforming growth factor beta receptor signaling pathway	12/520	127/18862	0.000206219853843722	0.00159409212173675	0.000903252282011653	THBS1/ADAM17/CITED2/CREBBP/EP300/MEN1/SLC2A10/SMAD3/TGFB3/TGFBR2/TP53/UBB	12
BP	GO:0035296	regulation of tube diameter	12/520	127/18862	0.000206219853843722	0.00159409212173675	0.000903252282011653	ATP2B1/EDN1/ICAM1/P2RY2/BDKRB2/APOE/CASR/FGA/FOXC2/GJA1/SCNN1B/TRPM4	12
BP	GO:0097746	blood vessel diameter maintenance	12/520	127/18862	0.000206219853843722	0.00159409212173675	0.000903252282011653	ATP2B1/EDN1/ICAM1/P2RY2/BDKRB2/APOE/CASR/FGA/FOXC2/GJA1/SCNN1B/TRPM4	12
BP	GO:0007219	Notch signaling pathway	15/520	186/18862	0.000207335326426579	0.0016002604061102	0.00090674738550062	MMP14/BCL6/ADAM17/CREBBP/DLK1/DLL1/EP300/FOXC2/GATA2/ITCH/NOTCH2/STAT3/TBX2/TGFBR2/TP63	15
BP	GO:0060271	cilium assembly	24/520	388/18862	0.000209905061081463	0.00160813155222312	0.00091120737284489	ALMS1/CCNO/CFAP221/DCDC2/DNAAF1/DNAAF2/DNAH5/DNAI1/DNAI2/DNAJB13/DNAL1/FOXJ1/GORAB/GSN/KIAA0586/MNS1/NME8/OCRL/PKHD1/RSPH1/RSPH9/SPAG1/WDR19/WDR35	24
BP	GO:0032673	regulation of interleukin-4 production	6/520	32/18862	0.000209950508206908	0.00160813155222312	0.00091120737284489	CD28/CD40LG/CEBPB/CD3E/GATA3/HLA-DRB1	6
BP	GO:0048333	mesodermal cell differentiation	6/520	32/18862	0.000209950508206908	0.00160813155222312	0.00091120737284489	ITGB3/BMP4/FOXC2/GJA1/ITGB4/NODAL	6
BP	GO:0048821	erythrocyte development	6/520	32/18862	0.000209950508206908	0.00160813155222312	0.00091120737284489	BCL6/EPB42/ERCC2/FLVCR1/NCKAP1L/SLC4A1	6
BP	GO:0051385	response to mineralocorticoid	6/520	32/18862	0.000209950508206908	0.00160813155222312	0.00091120737284489	ATP2B1/EDN1/FOS/HSD3B2/SCNN1B/SCNN1G	6
BP	GO:0032963	collagen metabolic process	11/520	109/18862	0.000211257231371173	0.00161568504720897	0.00091548737115245	IL6/MMP14/ADAMTS3/BMP4/CIITA/COL5A1/CYP7A1/PPARG/TGFB3/VIPAS39/VPS33B	11
BP	GO:0032924	activin receptor signaling pathway	7/520	45/18862	0.000212663858242392	0.00162152170278616	0.000918794565509369	ACVR2A/CITED2/NODAL/SHH/SMAD3/TDGF1/TGFBR2	7
BP	GO:0045911	positive regulation of DNA recombination	7/520	45/18862	0.000212663858242392	0.00162152170278616	0.000918794565509369	CD40/CD28/ERCC2/ERCC6/NSD2/TFRC/WRAP53	7
BP	GO:0030111	regulation of Wnt signaling pathway	23/520	365/18862	0.000216691786635834	0.00164973807348127	0.000934782663607915	GPC3/NFATC4/APC/APC2/APOE/AXIN1/BICC1/CDC73/CTNNB1/DCDC2/ESR1/NKX2-5/NXN/OTULIN/PSMB4/PSMB9/PSMD12/ROR2/SHH/SMAD3/TBL1XR1/TERT/TRPM4	23
BP	GO:0042593	glucose homeostasis	17/520	229/18862	0.000218026571249813	0.00165739655972709	0.000939122152577191	ICAM1/IL6/RAF1/AGER/CASR/CFTR/CYP7A1/GATA4/HLA-DRB1/PAX6/PIK3CA/PPARG/PTPN2/RBP4/STAT3/TRPM4/WDR35	17
BP	GO:0033630	positive regulation of cell adhesion mediated by integrin	5/520	21/18862	0.000220431338556965	0.00167063751327384	0.000946624806497897	CXCL13/CD3E/FOXC2/NCKAP1L/PIEZO1	5
BP	GO:0048485	sympathetic nervous system development	5/520	21/18862	0.000220431338556965	0.00167063751327384	0.000946624806497897	CTNNB1/GATA3/NF1/NTRK1/TP63	5
BP	GO:1901655	cellular response to ketone	10/520	92/18862	0.000221454095979305	0.00167586883443798	0.000949589003306233	AHR/ATP2B1/ICAM1/PTGER2/CFTR/DNMT3B/PPARG/SCNN1B/SCNN1G/SPP1	10
BP	GO:0035150	regulation of tube size	12/520	128/18862	0.000221981294001405	0.00167733991269427	0.000950422552869583	ATP2B1/EDN1/ICAM1/P2RY2/BDKRB2/APOE/CASR/FGA/FOXC2/GJA1/SCNN1B/TRPM4	12
BP	GO:0071772	response to BMP	14/520	167/18862	0.000224140256703933	0.00168859027472021	0.000956797288077681	ACVR2A/GPC3/BMP4/COL2A1/GATA3/GATA4/HOXA13/NODAL/NOTCH2/PPARG/ROR2/RUNX2/SMAD3/TGFB3	14
BP	GO:0071773	cellular response to BMP stimulus	14/520	167/18862	0.000224140256703933	0.00168859027472021	0.000956797288077681	ACVR2A/GPC3/BMP4/COL2A1/GATA3/GATA4/HOXA13/NODAL/NOTCH2/PPARG/ROR2/RUNX2/SMAD3/TGFB3	14
BP	GO:0032653	regulation of interleukin-10 production	8/520	60/18862	0.000229460523190984	0.00171919669125595	0.000974139645651087	IL6/CD28/CD40LG/AGER/DLL1/HLA-DRB1/INAVA/STAT3	8
BP	GO:0034113	heterotypic cell-cell adhesion	8/520	60/18862	0.000229460523190984	0.00171919669125595	0.000974139645651087	IL1B/ITGB3/LCK/AGER/ALOX15/APOA1/FGA/IL1RN	8
BP	GO:0033500	carbohydrate homeostasis	17/520	230/18862	0.000229567335955408	0.00171919669125595	0.000974139645651087	ICAM1/IL6/RAF1/AGER/CASR/CFTR/CYP7A1/GATA4/HLA-DRB1/PAX6/PIK3CA/PPARG/PTPN2/RBP4/STAT3/TRPM4/WDR35	17
BP	GO:2000116	regulation of cysteine-type endopeptidase activity	17/520	230/18862	0.000229567335955408	0.00171919669125595	0.000974139645651087	F3/LCK/RAF1/TNFSF10/THBS1/BIRC3/CASP10/COL4A3/FAS/GSN/NLRP1/NODAL/PPARG/PSMB9/SMAD3/TP63/WDR35	17
BP	GO:0006338	chromatin remodeling	16/520	209/18862	0.000234208935206651	0.00174879726994822	0.000990912070461473	BAZ1B/BPTF/CHD7/DNMT1/ERCC6/ESR1/GATA3/HDAC4/KDM6A/MORC2/NPM1/SMARCAD1/SMARCC2/SMARCD2/SRCAP/TP63	16
BP	GO:0045862	positive regulation of proteolysis	23/520	367/18862	0.000234439882889456	0.00174879726994822	0.000990912070461473	F3/HPN/IL1B/LCK/MMP14/RNF144B/TNFSF10/AGER/APOE/AXIN1/CASP10/CCBE1/COL4A3/FAS/FMR1/GSN/NLRP1/NODAL/PPARG/SMAD3/STAT3/TAF1/WDR35	23
BP	GO:0031581	hemidesmosome assembly	4/520	12/18862	0.000236989788764809	0.00174879726994822	0.000990912070461473	LAMC1/CD151/ITGB4/LAMB3	4
BP	GO:0034372	very-low-density lipoprotein particle remodeling	4/520	12/18862	0.000236989788764809	0.00174879726994822	0.000990912070461473	APOA1/APOC2/APOE/LPL	4
BP	GO:0035112	genitalia morphogenesis	4/520	12/18862	0.000236989788764809	0.00174879726994822	0.000990912070461473	NIPBL/RBP4/ROR2/TP63	4
BP	GO:0043383	negative T cell selection	4/520	12/18862	0.000236989788764809	0.00174879726994822	0.000990912070461473	CD28/ZAP70/CD3E/SHH	4
BP	GO:0060442	branching involved in prostate gland morphogenesis	4/520	12/18862	0.000236989788764809	0.00174879726994822	0.000990912070461473	BMP4/ESR1/HOXA13/SHH	4
BP	GO:0060601	lateral sprouting from an epithelium	4/520	12/18862	0.000236989788764809	0.00174879726994822	0.000990912070461473	BMP4/GLI2/SHH/TP63	4
BP	GO:0070986	left/right axis specification	4/520	12/18862	0.000236989788764809	0.00174879726994822	0.000990912070461473	CITED2/DLL1/MNS1/NOTCH2	4
BP	GO:1903800	positive regulation of production of miRNAs involved in gene silencing by miRNA	4/520	12/18862	0.000236989788764809	0.00174879726994822	0.000990912070461473	IL6/BMP4/MYCN/TP53	4
BP	GO:0018394	peptidyl-lysine acetylation	14/520	168/18862	0.000238481436747926	0.00175723163919525	0.000995691194055285	IL1B/AUTS2/BRCA1/CREBBP/EP300/GATA2/GATA3/KANSL1/KAT6A/KMT2A/MAP3K7/SETD5/SRCAP/TAF1	14
BP	GO:0048762	mesenchymal cell differentiation	17/520	231/18862	0.000241636106287722	0.0017778773367739	0.0010073895602898	EDN1/HAS2/HPN/IL1B/IL6/PDPN/BMP4/CTNNB1/FGF8/FGFR1/FOXC2/GATA3/SHH/SMAD3/TGFB3/TGFBR2/ZNF750	17
BP	GO:0006953	acute-phase response	7/520	46/18862	0.000244947510233456	0.00179961436089886	0.00101970629931466	IL1B/IL6/CEBPB/PTGS2/SAA1/SERPINA1/TNFSF11	7
BP	GO:1905954	positive regulation of lipid localization	11/520	111/18862	0.000248015428645081	0.00181950183460146	0.0010309750370246	EDN1/IL1B/MSR1/C3/ABCA12/ABCB4/APOA1/APOE/LPL/SPP1/TNFSF11	11
BP	GO:0032633	interleukin-4 production	6/520	33/18862	0.000250685729004356	0.00183375337326844	0.00103905031363351	CD28/CD40LG/CEBPB/CD3E/GATA3/HLA-DRB1	6
BP	GO:0048536	spleen development	6/520	33/18862	0.000250685729004356	0.00183375337326844	0.00103905031363351	ADAM17/CITED2/EPB42/FLVCR1/NKX2-5/PRKDC	6
BP	GO:1903844	regulation of cellular response to transforming growth factor beta stimulus	12/520	130/18862	0.000256599216642441	0.00187428993025783	0.00106201933600449	THBS1/ADAM17/CITED2/CREBBP/EP300/MEN1/SLC2A10/SMAD3/TGFB3/TGFBR2/TP53/UBB	12
BP	GO:0019229	regulation of vasoconstriction	8/520	61/18862	0.000257819626393112	0.0018777614407822	0.00106398638029284	ATP2B1/EDN1/ICAM1/BDKRB2/CASR/FGA/GJA1/TRPM4	8
BP	GO:0042278	purine nucleoside metabolic process	8/520	61/18862	0.000257819626393112	0.0018777614407822	0.00106398638029284	GNAI3/ADA/ADA2/CARD11/DLG1/EFL1/MTAP/PNP	8
BP	GO:0009953	dorsal/ventral pattern formation	9/520	77/18862	0.000262021792893984	0.00190286719911481	0.00107821192798632	EDN1/BMP4/FGF8/GLI2/GORAB/LMX1B/SHH/SIX3/WDR19	9
BP	GO:0051057	positive regulation of small GTPase mediated signal transduction	9/520	77/18862	0.000262021792893984	0.00190286719911481	0.00107821192798632	CSF1/LPAR1/RASGRP1/APOA1/AUTS2/CDON/GPR35/NOTCH2/NTRK1	9
BP	GO:0021782	glial cell development	11/520	112/18862	0.000268331749839414	0.00194309198159575	0.001101004291159	IL6/LPAR1/AGER/DLL1/ERCC2/GSN/ITGB4/NF1/PHGDH/ROR2/SHH	11
BP	GO:0030278	regulation of ossification	11/520	112/18862	0.000268331749839414	0.00194309198159575	0.001101004291159	ACVR2A/ATP2B1/CSF1/SGMS2/BCOR/BMP4/NIPBL/SMAD3/TGFB3/TRPM4/ZBTB16	11
BP	GO:0050777	negative regulation of immune response	13/520	150/18862	0.000269059067006976	0.00194556341135604	0.00110240466478883	ALOX15/BCL6/CCR2/ADAR/FOXJ1/HLA-A/HLA-B/HLA-DRB1/PPARG/PSMB4/PTPN2/SAMHD1/SPINK5	13
BP	GO:0051099	positive regulation of binding	14/520	170/18862	0.000269544726161037	0.00194628283646364	0.0011028123089653	APOE/BMP4/CTNNB1/EP300/ERCC2/FMR1/GATA3/MEN1/PAX6/PPARG/RPL11/SPTA1/TAF1/TERT	14
BP	GO:0045787	positive regulation of cell cycle	24/520	395/18862	0.00027330852818052	0.0019706365980398	0.00111661175657518	BTG2/EDN1/IL1B/CD28/ADAM17/ATM/BRCA1/CDC73/CDKN1B/CITED2/CSPP1/EP300/FGF8/FOXE3/HOXA13/HYAL1/MDM4/MEIS2/NIPBL/NPM1/NSMCE2/RAD21/TERT/TP53	24
BP	GO:0003283	atrial septum development	5/520	22/18862	0.000278838745325311	0.00199340039211286	0.00112951028901466	GATA4/MDM4/NKX2-5/NOTCH2/NSD2	5
BP	GO:0007063	regulation of sister chromatid cohesion	5/520	22/18862	0.000278838745325311	0.00199340039211286	0.00112951028901466	CTNNB1/HDAC8/NIPBL/NSMCE2/RAD21	5
BP	GO:0010888	negative regulation of lipid storage	5/520	22/18862	0.000278838745325311	0.00199340039211286	0.00112951028901466	IL6/ITGB3/PNPLA2/PPARG/PTPN2	5
BP	GO:0045649	regulation of macrophage differentiation	5/520	22/18862	0.000278838745325311	0.00199340039211286	0.00112951028901466	CSF1/C1QC/GATA2/PTPN2/ROR2	5
BP	GO:0055093	response to hyperoxia	5/520	22/18862	0.000278838745325311	0.00199340039211286	0.00112951028901466	PDPN/CAT/DNMT3B/FAS/PPARG	5
BP	GO:1904996	positive regulation of leukocyte adhesion to vascular endothelial cell	5/520	22/18862	0.000278838745325311	0.00199340039211286	0.00112951028901466	ICAM1/IL6/SELE/ELANE/IRAK1	5
BP	GO:0030225	macrophage differentiation	7/520	47/18862	0.000281061500175597	0.00200360673392505	0.00113529345637817	CSF1/BMP4/C1QC/GATA2/HLA-DRB1/PTPN2/ROR2	7
BP	GO:0051972	regulation of telomerase activity	7/520	47/18862	0.000281061500175597	0.00200360673392505	0.00113529345637817	DKC1/HNRNPA2B1/MEN1/PARN/PPARG/TP53/WRAP53	7
BP	GO:0001659	temperature homeostasis	14/520	171/18862	0.000286337406823197	0.00203833408247022	0.00115497083662107	IL1B/CCR2/CEBPB/CXCR4/PTGS2/ACADVL/ADAM17/ALMS1/APC/FOXC2/GJA1/GNAS/STAT3/TNFSF11	14
BP	GO:0007062	sister chromatid cohesion	8/520	62/18862	0.000288982505777273	0.00204848358525662	0.00116072179757753	CTNNB1/HDAC8/NIPBL/NSMCE2/RAD21/SMC1A/SMC3/STAG2	8
BP	GO:0032613	interleukin-10 production	8/520	62/18862	0.000288982505777273	0.00204848358525662	0.00116072179757753	IL6/CD28/CD40LG/AGER/DLL1/HLA-DRB1/INAVA/STAT3	8
BP	GO:0045453	bone resorption	8/520	62/18862	0.000288982505777273	0.00204848358525662	0.00116072179757753	IL6/ITGB3/IL7/NF1/SPP1/TCIRG1/TFRC/TNFSF11	8
BP	GO:1901214	regulation of neuron death	20/520	302/18862	0.000290256562993853	0.00205462510883289	0.00116420173773259	BTG2/CCL2/CSF1/CX3CL1/CEBPB/FOS/NFATC4/APOE/ATM/CTNNB1/FGF8/GATA3/HDAC4/NF1/NTRK1/PIK3CA/TERT/TGFB3/TP53/UBB	20
BP	GO:0030879	mammary gland development	12/520	132/18862	0.000295701846004209	0.00209023464777169	0.00118437898901516	CSF1/CEBPB/BMP4/ESR1/GATA3/GLI2/IRF6/TBX2/TDGF1/TGFB3/TGFBR2/TNFSF11	12
BP	GO:0002691	regulation of cellular extravasation	6/520	34/18862	0.000297384521470904	0.00209624893456413	0.00118778683364087	ICAM1/SELE/AGER/CCR2/CXCL12/ELANE	6
BP	GO:0021532	neural tube patterning	6/520	34/18862	0.000297384521470904	0.00209624893456413	0.00118778683364087	BMP4/FGF8/GLI2/GORAB/SHH/WDR19	6
BP	GO:0036294	cellular response to decreased oxygen levels	16/520	214/18862	0.00030579260738253	0.00215250662179881	0.00121966383979536	EDN1/ICAM1/PTGS2/CASR/CITED2/CREBBP/EP300/IRAK1/MDM4/PSMB4/PSMB9/PSMD12/TBL2/TERT/TP53/UBB	16
BP	GO:0050731	positive regulation of peptidyl-tyrosine phosphorylation	15/520	193/18862	0.000309387348619786	0.00217477299448218	0.00123228052089184	CD40/HBEGF/ICAM1/IL6/ITGB3/CD80/ADAM17/CD3E/ERCC6/FGF8/FGFR3/STAT3/TDGF1/TP53/UNC119	15
BP	GO:0042310	vasoconstriction	9/520	79/18862	0.000318434672856234	0.00223525174261201	0.00126654928523525	ATP2B1/EDN1/ICAM1/BDKRB2/CASR/FGA/GJA1/SCNN1B/TRPM4	9
BP	GO:0033628	regulation of cell adhesion mediated by integrin	7/520	48/18862	0.00032133170164211	0.00224932191149477	0.00127452179320913	SERPINE1/CXCL13/ADA/CD3E/FOXC2/NCKAP1L/PIEZO1	7
BP	GO:0045778	positive regulation of ossification	7/520	48/18862	0.00032133170164211	0.00224932191149477	0.00127452179320913	ACVR2A/ATP2B1/BMP4/NIPBL/SMAD3/TGFB3/ZBTB16	7
BP	GO:0032956	regulation of actin cytoskeleton organization	22/520	352/18862	0.000330484839969857	0.00231018528910968	0.00130900849819435	BST2/CX3CL1/EDN1/ICAM1/LPAR1/ALOX15/CXCL12/ALMS1/APOA1/ARPC1B/DLG1/GRHL3/GSN/LIMK1/NCKAP1L/NOTCH2/PIK3CA/SMAD3/SPTA1/SPTB/TEK/TGFB3	22
BP	GO:0031053	primary miRNA processing	4/520	13/18862	0.00033487950495913	0.00232478334021214	0.00131728011737585	IL6/HNRNPA2B1/SMAD3/STAT3	4
BP	GO:0033700	phospholipid efflux	4/520	13/18862	0.00033487950495913	0.00232478334021214	0.00131728011737585	ABCA12/APOA1/APOC2/APOE	4
BP	GO:0060100	positive regulation of phagocytosis, engulfment	4/520	13/18862	0.00033487950495913	0.00232478334021214	0.00131728011737585	C3/GATA2/NCKAP1L/PPARG	4
BP	GO:0071285	cellular response to lithium ion	4/520	13/18862	0.00033487950495913	0.00232478334021214	0.00131728011737585	NFATC4/CDH1/CDKN1B/SHH	4
BP	GO:1905155	positive regulation of membrane invagination	4/520	13/18862	0.00033487950495913	0.00232478334021214	0.00131728011737585	C3/GATA2/NCKAP1L/PPARG	4
BP	GO:0030449	regulation of complement activation	11/520	115/18862	0.000337898532513942	0.00233929753278883	0.00132550422022892	IL1B/C3/C4B/C5/C1QB/C1QC/C1S/C4A/CD19/CFB/CFI	11
BP	GO:0048593	camera-type eye morphogenesis	11/520	115/18862	0.000337898532513942	0.00233929753278883	0.00132550422022892	BMP4/CDON/DLL1/FOXE3/NECTIN1/NF1/NOTCH2/PAX6/RBP4/SIX3/TBX2	11
BP	GO:0008584	male gonad development	12/520	134/18862	0.000339746485912685	0.00234886459396424	0.00133092515526838	ACVR2A/ICAM1/MMP14/TLR3/TNFSF10/CITED2/ESR1/GATA3/GATA4/LHCGR/NTRK1/UBB	12
BP	GO:2000045	regulation of G1/S transition of mitotic cell cycle	14/520	174/18862	0.000342207443022976	0.00236253412748132	0.00133867065327001	BTG2/CCL2/ADAM17/APC/ATM/CDC73/CDKN1B/DLG1/EP300/HYAL1/MDM4/PRKDC/TERT/TP53	14
BP	GO:0051924	regulation of calcium ion transport	17/520	238/18862	0.000342661199839056	0.00236253412748132	0.00133867065327001	ATP2B1/BDKRB1/CCL2/CX3CL1/ICAM1/CXCL12/CXCR4/CACNA1C/CASR/CD19/CHD7/CTNNB1/FMR1/GJA1/GPR35/PLCG2/SPINK1	17
BP	GO:1902806	regulation of cell cycle G1/S phase transition	15/520	195/18862	0.000345502847070424	0.00237887206179636	0.00134792813359514	BTG2/CCL2/ADAM17/APC/ATM/CDC73/CDKN1B/DLG1/EP300/HYAL1/MDM4/PRKDC/TAF1/TERT/TP53	15
BP	GO:0002438	acute inflammatory response to antigenic stimulus	5/520	23/18862	0.000348274184222041	0.00238816583466542	0.00135319421667654	ICAM1/C3/BTK/ELANE/GATA3	5
BP	GO:0060571	morphogenesis of an epithelial fold	5/520	23/18862	0.000348274184222041	0.00238816583466542	0.00135319421667654	BMP4/GLI2/NODAL/SHH/TP63	5
BP	GO:0070977	bone maturation	5/520	23/18862	0.000348274184222041	0.00238816583466542	0.00135319421667654	THBS3/FGFR3/MBTPS2/RYR1/XYLT1	5
BP	GO:0001942	hair follicle development	9/520	80/18862	0.000350195694078695	0.0023978648611213	0.00135868992652926	EDAR/ERCC2/GLI2/GORAB/NSUN2/SHH/SOX18/SPINK5/TP63	9
BP	GO:0003230	cardiac atrium development	6/520	35/18862	0.000350640159255238	0.0023978648611213	0.00135868992652926	GATA4/MDM4/MYH6/NKX2-5/NOTCH2/NSD2	6
BP	GO:0009991	response to extracellular stimulus	27/520	477/18862	0.000359803029645581	0.00245719142196982	0.00139230583287471	ATP2B1/CD40/EIF2AK2/ICAM1/FOS/ACTA1/ADA/APOA1/APOE/CASR/CAT/CBS/CD3E/DNMT3B/FAS/GATA4/GSN/HLCS/KRT18/LPL/NTRK1/PPARG/PSPH/SPP1/TBL2/TGFBR2/TP53	27
BP	GO:0032732	positive regulation of interleukin-1 production	8/520	64/18862	0.000360551727130017	0.00245897253685424	0.0013933150569101	IL6/AGER/SAA1/INAVA/LPL/NLRP1/SMAD3/STAT3	8
BP	GO:0043280	positive regulation of cysteine-type endopeptidase activity involved in apoptotic process	12/520	135/18862	0.000363773875218634	0.00247425145897695	0.00140197247456233	F3/LCK/TNFSF10/CASP10/COL4A3/FAS/GSN/NLRP1/NODAL/PPARG/SMAD3/WDR35	12
BP	GO:0046546	development of primary male sexual characteristics	12/520	135/18862	0.000363773875218634	0.00247425145897695	0.00140197247456233	ACVR2A/ICAM1/MMP14/TLR3/TNFSF10/CITED2/ESR1/GATA3/GATA4/LHCGR/NTRK1/UBB	12
BP	GO:0001961	positive regulation of cytokine-mediated signaling pathway	7/520	49/18862	0.000366099880781575	0.00248671617134655	0.0014090352909071	CSF1/EDN1/CXCR4/ADAM17/AGPAT2/IL7/IRGM	7
BP	GO:0050730	regulation of peptidyl-tyrosine phosphorylation	18/520	262/18862	0.00037154794774653	0.00252032524447175	0.00142807902845695	CD40/HBEGF/ICAM1/IL6/ITGB3/CD80/ADAM17/CD3E/ERCC6/FGF8/FGFR3/IL7/PTPN2/SPINK1/STAT3/TDGF1/TP53/UNC119	18
BP	GO:0006941	striated muscle contraction	14/520	176/18862	0.000384427999330656	0.00260069411627719	0.00147361803205096	ATP2A2/CXCR4/ACTC1/CACNA1C/CACNA1G/DLG1/GATA4/GJA1/GSN/HDAC4/MYH6/NKX2-5/PIK3CA/TRPM4	14
BP	GO:2000027	regulation of animal organ morphogenesis	14/520	176/18862	0.000384427999330656	0.00260069411627719	0.00147361803205096	CSF1/EDN1/GPC3/BMP4/CITED2/FGF8/GATA3/GRHL3/PKHD1/PSMB4/PSMB9/PSMD12/ROR2/SHH	14
BP	GO:0032368	regulation of lipid transport	13/520	156/18862	0.000394141228651303	0.00266283082091497	0.00150882623582755	EDN1/IL1B/ITGB3/THBS1/ABCA12/ABCB4/APOA1/APOC2/APOE/PPARG/SHH/SPP1/TNFSF11	13
BP	GO:0002702	positive regulation of production of molecular mediator of immune response	10/520	99/18862	0.00040313541589779	0.00271631349749313	0.00153913085185858	CD40/IL1B/IL6/CD28/GATA3/HLA-A/MAP3K7/NSD2/RBP4/TFRC	10
BP	GO:0019233	sensory perception of pain	10/520	99/18862	0.00040313541589779	0.00271631349749313	0.00153913085185858	BDKRB1/CCL2/EDN1/OPRK1/VIP/CCR2/CXCL12/CXCR4/MGLL/NTRK1	10
BP	GO:0031062	positive regulation of histone methylation	6/520	36/18862	0.00041107546903385	0.00275874882014728	0.00156317576212606	AUTS2/BRCA1/CTNNB1/DNMT1/DNMT3B/KMT2A	6
BP	GO:0035136	forelimb morphogenesis	6/520	36/18862	0.00041107546903385	0.00275874882014728	0.00156317576212606	CACNA1C/HOXA13/NIPBL/SHH/TP63/ZBTB16	6
BP	GO:1904358	positive regulation of telomere maintenance via telomere lengthening	6/520	36/18862	0.00041107546903385	0.00275874882014728	0.00156317576212606	ATM/CCT5/DKC1/HNRNPA2B1/PARN/RTEL1	6
BP	GO:0032753	positive regulation of interleukin-4 production	5/520	24/18862	0.000430029849524155	0.00287447008169992	0.00162874630986882	CD28/CD40LG/CEBPB/CD3E/GATA3	5
BP	GO:0061436	establishment of skin barrier	5/520	24/18862	0.000430029849524155	0.00287447008169992	0.00162874630986882	ABCA12/CLDN1/GRHL3/KDF1/TP63	5
BP	GO:0098581	detection of external biotic stimulus	5/520	24/18862	0.000430029849524155	0.00287447008169992	0.00162874630986882	TLR1/C4B/HLA-A/HLA-B/HLA-DRB1	5
BP	GO:0010948	negative regulation of cell cycle process	22/520	359/18862	0.000432377824470424	0.0028787110110052	0.00163114932599355	BTG2/CCL2/BCL6/APC/ATM/BLM/BMP4/BRCA1/CDC73/CDKN1B/DLG1/EP300/FOXE3/MDM4/NPM1/PRKAR1A/PRKDC/PSMB4/PSMB9/PSMD12/RAD21/TP53	22
BP	GO:0031589	cell-substrate adhesion	22/520	359/18862	0.000432377824470424	0.0028787110110052	0.00163114932599355	CSF1/CX3CL1/HAS2/ITGB3/MMP14/PDPN/SERPINE1/LAMC1/THBS1/THBS3/ALOX15/BCL6/APOA1/CD3E/FGA/ITGB4/LAMB3/NF1/PKHD1/SMAD3/TBCD/TEK	22
BP	GO:0032259	methylation	22/520	359/18862	0.000432377824470424	0.0028787110110052	0.00163114932599355	BTG2/FOS/AUTS2/BCOR/BRCA1/COMT/CREBBP/CTNNB1/DNMT1/DNMT3B/GATA3/GNAS/KDM6A/KMT2A/KMT2D/MEN1/NSD1/NSD2/NSUN2/PIK3CA/SETD2/SETD5	22
BP	GO:0006939	smooth muscle contraction	10/520	100/18862	0.000437109094296878	0.00290637181432225	0.00164682262578452	ATP2B1/CALCRL/EDN1/TACR1/TACR3/BDKRB2/ADA/DLG1/SCNN1B/TBX2	10
BP	GO:0071322	cellular response to carbohydrate stimulus	12/520	138/18862	0.000444655501965678	0.00295265313558237	0.00167304677461048	CALCRL/ICAM1/RAF1/AGER/CASR/CFTR/CYP7A1/GATA4/HLA-DRB1/PIK3CA/TRPM4/WDR35	12
BP	GO:0072678	T cell migration	8/520	66/18862	0.000445926135622519	0.00295719437307565	0.00167561995283088	CCL2/CCL20/ICAM1/ZAP70/CCR2/CXCL12/CXCL13/ADAM17	8
BP	GO:0032652	regulation of interleukin-1 production	11/520	119/18862	0.000453726252014135	0.00299709083899245	0.00169822628366469	CX3CL1/IL6/AGER/SAA1/APOA1/FOXP1/INAVA/LPL/NLRP1/SMAD3/STAT3	11
BP	GO:0045446	endothelial cell differentiation	11/520	119/18862	0.000453726252014135	0.00299709083899245	0.00169822628366469	ICAM1/IL1B/PDPN/CXCR4/BMP4/CLDN1/DLL1/HOXA13/NR2F2/SOX18/ZEB1	11
BP	GO:2000134	negative regulation of G1/S transition of mitotic cell cycle	11/520	119/18862	0.000453726252014135	0.00299709083899245	0.00169822628366469	BTG2/CCL2/APC/ATM/CDC73/CDKN1B/DLG1/EP300/MDM4/PRKDC/TP53	11
BP	GO:0002517	T cell tolerance induction	4/520	14/18862	0.000458652427506092	0.00300599250277074	0.00170327018797348	CD3E/HLA-B/ICOS/TGFBR2	4
BP	GO:0007635	chemosensory behavior	4/520	14/18862	0.000458652427506092	0.00300599250277074	0.00170327018797348	CASR/CHD7/GJB4/NTRK1	4
BP	GO:0009415	response to water	4/520	14/18862	0.000458652427506092	0.00300599250277074	0.00170327018797348	KRT8/NTRK1/PIK3CA/UMOD	4
BP	GO:0032966	negative regulation of collagen biosynthetic process	4/520	14/18862	0.000458652427506092	0.00300599250277074	0.00170327018797348	IL6/CIITA/CYP7A1/PPARG	4
BP	GO:0034370	triglyceride-rich lipoprotein particle remodeling	4/520	14/18862	0.000458652427506092	0.00300599250277074	0.00170327018797348	APOA1/APOC2/APOE/LPL	4
BP	GO:0045059	positive thymic T cell selection	4/520	14/18862	0.000458652427506092	0.00300599250277074	0.00170327018797348	ZAP70/CD3E/PTPN2/SHH	4
BP	GO:0022404	molting cycle process	9/520	83/18862	0.000461525619908961	0.00300917092411534	0.00170507116063595	EDAR/ERCC2/GLI2/GORAB/NSUN2/SHH/SOX18/SPINK5/TP63	9
BP	GO:0022405	hair cycle process	9/520	83/18862	0.000461525619908961	0.00300917092411534	0.00170507116063595	EDAR/ERCC2/GLI2/GORAB/NSUN2/SHH/SOX18/SPINK5/TP63	9
BP	GO:1904705	regulation of vascular associated smooth muscle cell proliferation	9/520	83/18862	0.000461525619908961	0.00300917092411534	0.00170507116063595	EDN1/GNAI3/CDKN1B/DNMT1/GJA1/HPGD/PPARG/TERT/TGFB3	9
BP	GO:1990874	vascular associated smooth muscle cell proliferation	9/520	83/18862	0.000461525619908961	0.00300917092411534	0.00170507116063595	EDN1/GNAI3/CDKN1B/DNMT1/GJA1/HPGD/PPARG/TERT/TGFB3	9
BP	GO:0000186	activation of MAPKK activity	7/520	51/18862	0.000470576615622192	0.00306421982265613	0.00173626323702299	EIF2AK2/RAF1/BMP4/BRAF/ERCC6/MAP3K7/NTRK1	7
BP	GO:2000241	regulation of reproductive process	13/520	159/18862	0.000473300452101081	0.00307797971430897	0.00174405993419387	TACR1/TACR3/VIP/ADA/BMP4/CITED2/ESR1/GJA1/HDAC4/NODAL/PRKAR1A/SHH/SPINK1	13
BP	GO:0071383	cellular response to steroid hormone stimulus	15/520	201/18862	0.000476391042345956	0.00309332244448652	0.00175275350707852	ATP2B1/EDN1/ICAM1/AXIN1/BMP4/BRCA1/DNMT3B/EP300/ESR1/FOXP1/KMT2D/NODAL/SCNN1B/SCNN1G/TP63	15
BP	GO:0008016	regulation of heart contraction	17/520	245/18862	0.000478379242987764	0.00309332244448652	0.00175275350707852	ATP2A2/ATP2B1/EDN1/HBEGF/TACR3/ADA/CACNA1C/CACNA1G/DLG1/GATA4/GJA1/HDAC4/MYH6/NKX2-5/RYR1/TBX2/TRPM4	17
BP	GO:0006296	nucleotide-excision repair, DNA incision, 5'-to lesion	6/520	37/18862	0.000479342228004757	0.00309332244448652	0.00175275350707852	DDB2/ERCC2/ERCC3/ERCC4/RFC2/UBB	6
BP	GO:1903115	regulation of actin filament-based movement	6/520	37/18862	0.000479342228004757	0.00309332244448652	0.00175275350707852	ATP2A2/PDPN/CACNA1C/DLG1/GATA4/TRPM4	6
BP	GO:1904994	regulation of leukocyte adhesion to vascular endothelial cell	6/520	37/18862	0.000479342228004757	0.00309332244448652	0.00175275350707852	ICAM1/IL6/SELE/CXCL12/ELANE/IRAK1	6
BP	GO:2000403	positive regulation of lymphocyte migration	6/520	37/18862	0.000479342228004757	0.00309332244448652	0.00175275350707852	CCL20/CCR2/CXCL12/CXCL13/CXCL14/ADAM17	6
BP	GO:0050918	positive chemotaxis	8/520	67/18862	0.000494380941383854	0.0031822221514363	0.00180312629424534	CX3CL1/F3/AGER/CXCL12/BMP4/CASR/FGF8/SMAD3	8
BP	GO:1905953	negative regulation of lipid localization	8/520	67/18862	0.000494380941383854	0.0031822221514363	0.00180312629424534	IL6/ITGB3/THBS1/APOC2/PNPLA2/PPARG/PTPN2/SHH	8
BP	GO:0032680	regulation of tumor necrosis factor production	13/520	160/18862	0.000502513871396856	0.00323044631612264	0.0018304513065248	CX3CL1/IL6/RASGRP1/TLR1/TLR3/THBS1/AGER/CCR2/NFATC4/FOXP1/IFIH1/LPL/STAT3	13
BP	GO:0016331	morphogenesis of embryonic epithelium	12/520	140/18862	0.000506602101284964	0.00325257909614805	0.00184299229069542	BMP4/FGF8/GATA3/GLI2/GRHL3/KDF1/MTHFD1/NODAL/SETD2/SHH/ST14/TP63	12
BP	GO:0046620	regulation of organ growth	10/520	102/18862	0.000512215921159271	0.00328026460310385	0.00185867958818311	EDN1/FGF8/FLVCR1/FOXC2/GJA1/IL7/MYH6/RBP4/TBX2/TGFBR2	10
BP	GO:0071887	leukocyte apoptotic process	10/520	102/18862	0.000512215921159271	0.00328026460310385	0.00185867958818311	IL6/BCL6/CXCL12/ADA/ADAM17/BMP4/BTK/FAS/FOXP1/TP53	10
BP	GO:0060964	regulation of gene silencing by miRNA	11/520	121/18862	0.000523087256741655	0.00334563423093647	0.00189571964672737	IL6/BMP4/ESR1/FMR1/MYCN/NUP107/PPARG/RANBP2/STAT3/TERT/TP53	11
BP	GO:0030072	peptide hormone secretion	17/520	247/18862	0.000524787259006472	0.00334802911252045	0.0018970766462548	EDN1/IL1B/IL6/RAF1/VIP/CACNA1C/CASR/CFTR/CHD7/FGA/GJA1/HLA-DRB1/IL1RN/RBP4/TCIRG1/TNFSF11/TRPM4	17
BP	GO:0003148	outflow tract septum morphogenesis	5/520	25/18862	0.000525454569048349	0.00334802911252045	0.0018970766462548	BMP4/FGF8/NKX2-5/TBX2/TGFBR2	5
BP	GO:0050927	positive regulation of positive chemotaxis	5/520	25/18862	0.000525454569048349	0.00334802911252045	0.0018970766462548	F3/AGER/CXCL12/CASR/SMAD3	5
BP	GO:0002711	positive regulation of T cell mediated immunity	7/520	52/18862	0.000531047901881478	0.00337513420615719	0.00191243506710619	IL1B/IL6/GATA3/HLA-A/HLA-B/HLA-DRB1/MAP3K7	7
BP	GO:0014888	striated muscle adaptation	7/520	52/18862	0.000531047901881478	0.00337513420615719	0.00191243506710619	ATP2A2/ACTA1/GSN/GTF2IRD1/HDAC4/MYH6/SMAD3	7
BP	GO:0006937	regulation of muscle contraction	13/520	161/18862	0.000533239775207499	0.00338479655799218	0.00191790999620568	ATP2A2/ATP2B1/CALCRL/EDN1/TACR1/TACR3/ADA/CACNA1C/DLG1/GATA4/HDAC4/NKX2-5/TRPM4	13
BP	GO:1901990	regulation of mitotic cell cycle phase transition	25/520	439/18862	0.000538646942890715	0.00341144006961759	0.0019330068731981	BTG2/CCL2/ADAM17/ALMS1/ANAPC1/APC/ATM/BLM/BRCA1/CDC73/CDKN1B/DLG1/EP300/ERCC2/ERCC3/HYAL1/MDM4/NSMCE2/PRKDC/PSMB4/PSMB9/PSMD12/RAD21/TERT/TP53	25
BP	GO:0010950	positive regulation of endopeptidase activity	14/520	182/18862	0.000538790931630079	0.00341144006961759	0.0019330068731981	F3/LCK/TNFSF10/AGER/CASP10/COL4A3/FAS/GSN/NLRP1/NODAL/PPARG/SMAD3/STAT3/WDR35	14
BP	GO:0007200	phospholipase C-activating G protein-coupled receptor signaling pathway	10/520	103/18862	0.000553601019693703	0.00348179766381604	0.00197287323766352	EDN1/LPAR1/OPRK1/P2RY2/TACR1/VIP/CASR/ESR1/GPR35/LHCGR	10
BP	GO:0032651	regulation of interleukin-1 beta production	10/520	103/18862	0.000553601019693703	0.00348179766381604	0.00197287323766352	CX3CL1/IL6/AGER/APOA1/FOXP1/INAVA/LPL/NLRP1/SMAD3/STAT3	10
BP	GO:0002714	positive regulation of B cell mediated immunity	6/520	38/18862	0.00055612046019284	0.00348179766381604	0.00197287323766352	CD40/CD28/C3/BTK/NSD2/TFRC	6
BP	GO:0002891	positive regulation of immunoglobulin mediated immune response	6/520	38/18862	0.00055612046019284	0.00348179766381604	0.00197287323766352	CD40/CD28/C3/BTK/NSD2/TFRC	6
BP	GO:0010742	macrophage derived foam cell differentiation	6/520	38/18862	0.00055612046019284	0.00348179766381604	0.00197287323766352	CSF1/ITGB3/MSR1/EP300/LPL/PPARG	6
BP	GO:0045429	positive regulation of nitric oxide biosynthetic process	6/520	38/18862	0.00055612046019284	0.00348179766381604	0.00197287323766352	EDN1/ICAM1/IL1B/PTGS2/PTX3/SMAD3	6
BP	GO:0045823	positive regulation of heart contraction	6/520	38/18862	0.00055612046019284	0.00348179766381604	0.00197287323766352	ATP2A2/EDN1/TACR3/ADA/NKX2-5/TRPM4	6
BP	GO:0060612	adipose tissue development	6/520	38/18862	0.00055612046019284	0.00348179766381604	0.00197287323766352	CSF1/CASR/PIK3CA/SH3PXD2B/TRPM4/UBB	6
BP	GO:0090077	foam cell differentiation	6/520	38/18862	0.00055612046019284	0.00348179766381604	0.00197287323766352	CSF1/ITGB3/MSR1/EP300/LPL/PPARG	6
BP	GO:0032640	tumor necrosis factor production	13/520	162/18862	0.000565540155412863	0.00353638012813999	0.00200380102081115	CX3CL1/IL6/RASGRP1/TLR1/TLR3/THBS1/AGER/CCR2/NFATC4/FOXP1/IFIH1/LPL/STAT3	13
BP	GO:0043281	regulation of cysteine-type endopeptidase activity involved in apoptotic process	15/520	205/18862	0.000585474964331263	0.00365649791850008	0.00207186275123031	F3/LCK/RAF1/TNFSF10/THBS1/CASP10/COL4A3/FAS/GSN/NLRP1/NODAL/PPARG/SMAD3/TP63/WDR35	15
BP	GO:0001541	ovarian follicle development	7/520	53/18862	0.000597542415072519	0.00371345717874907	0.00210413728612077	ICAM1/MMP14/CEBPB/PTX3/ATM/ESR1/LHCGR	7
BP	GO:0001706	endoderm formation	7/520	53/18862	0.000597542415072519	0.00371345717874907	0.00210413728612077	MMP14/CDC73/COL5A1/COL5A2/LAMB3/NODAL/SETD2	7
BP	GO:0003179	heart valve morphogenesis	7/520	53/18862	0.000597542415072519	0.00371345717874907	0.00210413728612077	BMP4/GATA3/GATA4/MDM4/NKX2-5/NOTCH2/TGFBR2	7
BP	GO:0010332	response to gamma radiation	7/520	53/18862	0.000597542415072519	0.00371345717874907	0.00210413728612077	ATM/ERCC6/GATA3/MEN1/PRKDC/TLK2/TP53	7
BP	GO:1901991	negative regulation of mitotic cell cycle phase transition	17/520	250/18862	0.000601645429567812	0.00373435094214504	0.00211597621262312	BTG2/CCL2/APC/ATM/BLM/BRCA1/CDC73/CDKN1B/DLG1/EP300/MDM4/PRKDC/PSMB4/PSMB9/PSMD12/RAD21/TP53	17
BP	GO:0010713	negative regulation of collagen metabolic process	4/520	15/18862	0.000611868939630996	0.00377456481730749	0.0021387623954376	IL6/CIITA/CYP7A1/PPARG	4
BP	GO:0045579	positive regulation of B cell differentiation	4/520	15/18862	0.000611868939630996	0.00377456481730749	0.0021387623954376	MMP14/BTK/IL7/NCKAP1L	4
BP	GO:0060413	atrial septum morphogenesis	4/520	15/18862	0.000611868939630996	0.00377456481730749	0.0021387623954376	GATA4/NKX2-5/NOTCH2/NSD2	4
BP	GO:0060572	morphogenesis of an epithelial bud	4/520	15/18862	0.000611868939630996	0.00377456481730749	0.0021387623954376	BMP4/GLI2/SHH/TP63	4
BP	GO:0072148	epithelial cell fate commitment	4/520	15/18862	0.000611868939630996	0.00377456481730749	0.0021387623954376	PDPN/DLL1/HOXA13/NR2F2	4
BP	GO:0009266	response to temperature stimulus	16/520	228/18862	0.000614880747843535	0.00378850729722667	0.00214666255166582	ATP2A2/ATP2B1/THBS1/CXCL12/CXCR4/FOS/ACADVL/ATM/CREBBP/EP300/IRAK1/LPL/NTRK1/NUP107/PPARG/RANBP2	16
BP	GO:1903555	regulation of tumor necrosis factor superfamily cytokine production	13/520	164/18862	0.000635121160084526	0.00388507391875365	0.00220137960350431	CX3CL1/IL6/RASGRP1/TLR1/TLR3/THBS1/AGER/CCR2/NFATC4/FOXP1/IFIH1/LPL/STAT3	13
BP	GO:0001945	lymph vessel development	5/520	26/18862	0.000635949599795984	0.00388507391875365	0.00220137960350431	PDPN/CCBE1/FOXC2/NR2F2/SOX18	5
BP	GO:0010460	positive regulation of heart rate	5/520	26/18862	0.000635949599795984	0.00388507391875365	0.00220137960350431	ATP2A2/EDN1/TACR3/ADA/TRPM4	5
BP	GO:0033561	regulation of water loss via skin	5/520	26/18862	0.000635949599795984	0.00388507391875365	0.00220137960350431	ABCA12/CLDN1/GRHL3/KDF1/TP63	5
BP	GO:0050926	regulation of positive chemotaxis	5/520	26/18862	0.000635949599795984	0.00388507391875365	0.00220137960350431	F3/AGER/CXCL12/CASR/SMAD3	5
BP	GO:0070911	global genome nucleotide-excision repair	5/520	26/18862	0.000635949599795984	0.00388507391875365	0.00220137960350431	DDB2/ERCC2/ERCC3/ERCC4/UBB	5
BP	GO:1901623	regulation of lymphocyte chemotaxis	5/520	26/18862	0.000635949599795984	0.00388507391875365	0.00220137960350431	CCL2/CCR2/CXCL13/CXCL14/ADAM17	5
BP	GO:0002701	negative regulation of production of molecular mediator of immune response	6/520	39/18862	0.00064211763721995	0.0039085421395997	0.00221467728169047	BST2/BCL6/APOA1/PRKDC/SPINK5/TGFB3	6
BP	GO:0033683	nucleotide-excision repair, DNA incision	6/520	39/18862	0.00064211763721995	0.0039085421395997	0.00221467728169047	DDB2/ERCC2/ERCC3/ERCC4/RFC2/UBB	6
BP	GO:1904407	positive regulation of nitric oxide metabolic process	6/520	39/18862	0.00064211763721995	0.0039085421395997	0.00221467728169047	EDN1/ICAM1/IL1B/PTGS2/PTX3/SMAD3	6
BP	GO:1902807	negative regulation of cell cycle G1/S phase transition	11/520	124/18862	0.000643588593692806	0.00391277021979703	0.00221707301719076	BTG2/CCL2/APC/ATM/CDC73/CDKN1B/DLG1/EP300/MDM4/PRKDC/TP53	11
BP	GO:1902903	regulation of supramolecular fiber organization	22/520	370/18862	0.000648034816448759	0.00393505478903825	0.00222970000890994	CX3CL1/EDN1/ICAM1/LPAR1/ALOX15/CXCL12/ALMS1/APC/APC2/APOA1/APOE/ARPC1B/DLG1/GSN/LIMK1/NCKAP1L/PIK3CA/SMAD3/SPTA1/SPTB/TBCD/TGFB3	22
BP	GO:0060968	regulation of gene silencing	12/520	144/18862	0.000652451184415234	0.00395710465638121	0.00224219401269052	IL6/ADAR/BMP4/ESR1/FMR1/MYCN/NUP107/PPARG/RANBP2/STAT3/TERT/TP53	12
BP	GO:0006919	activation of cysteine-type endopeptidase activity involved in apoptotic process	9/520	87/18862	0.000653665947828712	0.00395970718396239	0.00224366866960943	F3/LCK/TNFSF10/CASP10/COL4A3/FAS/NLRP1/PPARG/SMAD3	9
BP	GO:0045123	cellular extravasation	8/520	70/18862	0.000665879139139337	0.00402884857294389	0.0022828459019208	CCL2/CX3CL1/ICAM1/SELE/AGER/CCR2/CXCL12/ELANE	8
BP	GO:0050792	regulation of viral process	14/520	186/18862	0.000668657217529	0.00403730184594935	0.00228763573685476	BST2/EIF2AK2/LY6E/CD28/CXCR4/PTX3/ADAR/CIITA/FCN3/FMR1/GSN/HLA-DRB1/MORC2/NELFA	14
BP	GO:0030199	collagen fibril organization	7/520	54/18862	0.000670480485130874	0.00403730184594935	0.00228763573685476	ADAMTS3/COL11A2/COL2A1/COL5A1/COL5A2/FOXC2/NF1	7
BP	GO:0035065	regulation of histone acetylation	7/520	54/18862	0.000670480485130874	0.00403730184594935	0.00228763573685476	IL1B/AUTS2/BRCA1/GATA2/GATA3/KMT2A/SETD5	7
BP	GO:0042304	regulation of fatty acid biosynthetic process	7/520	54/18862	0.000670480485130874	0.00403730184594935	0.00228763573685476	IL1B/PTGS2/ACADVL/APOA1/APOC2/BRCA1/CYP7A1	7
BP	GO:0001952	regulation of cell-matrix adhesion	11/520	125/18862	0.000688558167248633	0.00414120902497985	0.00234651213132212	CSF1/CX3CL1/MMP14/SERPINE1/THBS1/BCL6/CD3E/NF1/PKHD1/SMAD3/TEK	11
BP	GO:0021915	neural tube development	12/520	145/18862	0.000693957675393134	0.00416870880093134	0.0023620941889989	BMP4/FGF8/GLI2/GORAB/GRHL3/MTHFD1/NODAL/PHGDH/SETD2/SHH/ST14/WDR19	12
BP	GO:0048469	cell maturation	13/520	166/18862	0.000711788481934633	0.0042707308916078	0.00241990244547451	CX3CL1/C3/BTK/CFTR/EPB42/ERCC2/FLVCR1/GATA2/GATA3/PPARG/SIX3/SOX18/SPINK1	13
BP	GO:0046579	positive regulation of Ras protein signal transduction	8/520	71/18862	0.000732662921580523	0.00438553577763163	0.00248495375202895	CSF1/LPAR1/RASGRP1/APOA1/AUTS2/GPR35/NOTCH2/NTRK1	8
BP	GO:0098586	cellular response to virus	8/520	71/18862	0.000732662921580523	0.00438553577763163	0.00248495375202895	IL6/ADAR/BIRC3/FMR1/IFIH1/IRGM/POU2AF1/UFD1	8
BP	GO:0032612	interleukin-1 production	11/520	126/18862	0.000736110289576672	0.00439180833325622	0.0024885079382047	CX3CL1/IL6/AGER/SAA1/APOA1/FOXP1/INAVA/LPL/NLRP1/SMAD3/STAT3	11
BP	GO:2001235	positive regulation of apoptotic signaling pathway	11/520	126/18862	0.000736110289576672	0.00439180833325622	0.0024885079382047	LCK/TNFSF10/THBS1/NFATC4/FAS/PTPN2/RPL11/TNFSF12/TP53/TP63/UBB	11
BP	GO:0032735	positive regulation of interleukin-12 production	6/520	40/18862	0.000738067789338892	0.00439180833325622	0.0024885079382047	CD40/IRF1/TLR3/CD40LG/AGER/IRF5	6
BP	GO:0060443	mammary gland morphogenesis	6/520	40/18862	0.000738067789338892	0.00439180833325622	0.0024885079382047	CSF1/BMP4/ESR1/GLI2/TBX2/TGFBR2	6
BP	GO:1904037	positive regulation of epithelial cell apoptotic process	6/520	40/18862	0.000738067789338892	0.00439180833325622	0.0024885079382047	CCL2/CD40/IL6/CD40LG/THBS1/GSN	6
BP	GO:1903428	positive regulation of reactive oxygen species biosynthetic process	7/520	55/18862	0.000750297703372167	0.00445931653891005	0.00252675976818358	EDN1/ICAM1/IL1B/PTGS2/PTX3/HDAC4/SMAD3	7
BP	GO:0071706	tumor necrosis factor superfamily cytokine production	13/520	167/18862	0.000752953591856704	0.00446983050996206	0.00253271724593297	CX3CL1/IL6/RASGRP1/TLR1/TLR3/THBS1/AGER/CCR2/NFATC4/FOXP1/IFIH1/LPL/STAT3	13
BP	GO:0045672	positive regulation of osteoclast differentiation	5/520	27/18862	0.000762964276518782	0.00452392935724078	0.00256337099962286	CSF1/FOS/GNAS/NOTCH2/TNFSF11	5
BP	GO:0071333	cellular response to glucose stimulus	11/520	127/18862	0.000786358520551349	0.00465716444603854	0.00263886531789945	ICAM1/RAF1/AGER/CASR/CFTR/CYP7A1/GATA4/HLA-DRB1/PIK3CA/TRPM4/WDR35	11
BP	GO:0055001	muscle cell development	13/520	168/18862	0.00079610286938196	0.00470934091747075	0.00266842980557605	ATP2A2/EDN1/NFATC4/ACTA1/ACTC1/BMP4/GATA4/HDAC4/KRT8/MYH6/NKX2-5/PRKAR1A/RYR1	13
BP	GO:0030540	female genitalia development	4/520	16/18862	0.000798146058254758	0.00471589230199763	0.00267214198314945	CHD7/ESR1/RBP4/TP63	4
BP	GO:0001938	positive regulation of endothelial cell proliferation	10/520	108/18862	0.00080426908283534	0.00473814457343549	0.00268475067412917	F3/ITGB3/VIP/CXCL12/ADAM17/BMP4/FGFR1/GATA2/TEK/TNFSF12	10
BP	GO:0032611	interleukin-1 beta production	10/520	108/18862	0.00080426908283534	0.00473814457343549	0.00268475067412917	CX3CL1/IL6/AGER/APOA1/FOXP1/INAVA/LPL/NLRP1/SMAD3/STAT3	10
BP	GO:0009119	ribonucleoside metabolic process	8/520	72/18862	0.000804732491043805	0.00473814457343549	0.00268475067412917	GNAI3/ADA/ADA2/CARD11/DLG1/EFL1/MTAP/PNP	8
BP	GO:1903900	regulation of viral life cycle	12/520	148/18862	0.000831966799950507	0.00489278024708349	0.00277237109656172	BST2/EIF2AK2/LY6E/CD28/PTX3/ADAR/CIITA/FCN3/FMR1/GSN/HLA-DRB1/MORC2	12
BP	GO:0042472	inner ear morphogenesis	9/520	90/18862	0.000837010338850348	0.00490781536063309	0.00278089036620668	HPN/CHD7/COL2A1/FGF8/GATA2/GATA3/GLI2/GRHL3/ROR2	9
BP	GO:1903035	negative regulation of response to wounding	9/520	90/18862	0.000837010338850348	0.00490781536063309	0.00278089036620668	EDN1/GP1BA/SERPINE1/THBS1/APOE/FGA/GJA1/SMAD3/SPP1	9
BP	GO:0032731	positive regulation of interleukin-1 beta production	7/520	56/18862	0.000837444684552471	0.00490781536063309	0.00278089036620668	IL6/AGER/INAVA/LPL/NLRP1/SMAD3/STAT3	7
BP	GO:0001709	cell fate determination	6/520	41/18862	0.000844730532632825	0.00493330461699819	0.00279533321343277	BMP4/DLL1/GATA2/GATA3/NOTCH2/TBX2	6
BP	GO:0030850	prostate gland development	6/520	41/18862	0.000844730532632825	0.00493330461699819	0.00279533321343277	BMP4/ESR1/GLI2/HOXA13/SHH/TP63	6
BP	GO:0046596	regulation of viral entry into host cell	6/520	41/18862	0.000844730532632825	0.00493330461699819	0.00279533321343277	LY6E/PTX3/CIITA/FCN3/GSN/HLA-DRB1	6
BP	GO:0007088	regulation of mitotic nuclear division	10/520	109/18862	0.000864169269851921	0.00503515967636264	0.00285304682580866	EDN1/IL1B/CD28/APC/ATM/BMP4/FGF8/HOXA13/NSMCE2/RAD21	10
BP	GO:0043618	regulation of transcription from RNA polymerase II promoter in response to stress	10/520	109/18862	0.000864169269851921	0.00503515967636264	0.00285304682580866	CEBPB/CITED2/CREBBP/EP300/MBTPS2/PSMB4/PSMB9/PSMD12/TP53/UBB	10
BP	GO:0006283	transcription-coupled nucleotide-excision repair	8/520	73/18862	0.000882388123357878	0.00511764803420449	0.00289978678295672	EP300/ERCC2/ERCC3/ERCC4/ERCC6/ERCC8/RFC2/UBB	8
BP	GO:0033143	regulation of intracellular steroid hormone receptor signaling pathway	8/520	73/18862	0.000882388123357878	0.00511764803420449	0.00289978678295672	AXIN1/BRCA1/EP300/ESR1/FOXP1/KMT2D/NODAL/TP63	8
BP	GO:0072401	signal transduction involved in DNA integrity checkpoint	8/520	73/18862	0.000882388123357878	0.00511764803420449	0.00289978678295672	BTG2/ATM/BRCA1/CDKN1B/EP300/MDM4/PRKDC/TP53	8
BP	GO:0072422	signal transduction involved in DNA damage checkpoint	8/520	73/18862	0.000882388123357878	0.00511764803420449	0.00289978678295672	BTG2/ATM/BRCA1/CDKN1B/EP300/MDM4/PRKDC/TP53	8
BP	GO:0048639	positive regulation of developmental growth	13/520	170/18862	0.000888654759567598	0.00514806895197781	0.00291702403231324	CSF1/EDN1/CXCL12/CXCR4/CHD7/DLL1/FGF8/IL7/LIMK1/NIPBL/PRKDC/TBX2/TGFBR2	13
BP	GO:0071331	cellular response to hexose stimulus	11/520	129/18862	0.000895413600877758	0.00518126813825936	0.00293583551777311	ICAM1/RAF1/AGER/CASR/CFTR/CYP7A1/GATA4/HLA-DRB1/PIK3CA/TRPM4/WDR35	11
BP	GO:0002507	tolerance induction	5/520	28/18862	0.000907991549274553	0.00524802455085292	0.00297366136308771	CD3E/FOXJ1/HLA-B/ICOS/TGFBR2	5
BP	GO:0072431	signal transduction involved in mitotic G1 DNA damage checkpoint	7/520	57/18862	0.000932386793131604	0.00537669272011817	0.00304656795106111	BTG2/ATM/CDKN1B/EP300/MDM4/PRKDC/TP53	7
BP	GO:1902400	intracellular signal transduction involved in G1 DNA damage checkpoint	7/520	57/18862	0.000932386793131604	0.00537669272011817	0.00304656795106111	BTG2/ATM/CDKN1B/EP300/MDM4/PRKDC/TP53	7
BP	GO:0015698	inorganic anion transport	13/520	171/18862	0.000938212516438971	0.00539793502608723	0.00305860437046255	ROS1/SLC4A4/CEBPB/ABCB1/ABCC6/ANO5/CASR/CFTR/CLCNKB/LRRC8A/SLC12A3/SLC4A1/TG	13
BP	GO:0051302	regulation of cell division	13/520	171/18862	0.000938212516438971	0.00539793502608723	0.00305860437046255	IL1B/BLM/CAT/CSPP1/DLL1/FGF3/FGF8/KDF1/ORC6/SETD2/SHH/TGFB3/TP63	13
BP	GO:0071326	cellular response to monosaccharide stimulus	11/520	130/18862	0.000954463670008752	0.0054851732005064	0.00310803569193272	ICAM1/RAF1/AGER/CASR/CFTR/CYP7A1/GATA4/HLA-DRB1/PIK3CA/TRPM4/WDR35	11
BP	GO:0003197	endocardial cushion development	6/520	42/18862	0.000962890018344357	0.00552100761371508	0.00312834036257499	BMP4/FGF8/GATA4/MDM4/TBX2/TGFBR2	6
BP	GO:0032965	regulation of collagen biosynthetic process	6/520	42/18862	0.000962890018344357	0.00552100761371508	0.00312834036257499	IL6/BMP4/CIITA/CYP7A1/PPARG/TGFB3	6
BP	GO:0061045	negative regulation of wound healing	8/520	74/18862	0.000965939407718098	0.00552591897264383	0.0031311232608151	EDN1/GP1BA/SERPINE1/THBS1/APOE/FGA/GJA1/SMAD3	8
BP	GO:0071260	cellular response to mechanical stimulus	8/520	74/18862	0.000965939407718098	0.00552591897264383	0.0031311232608151	CD40/IL1B/IRF1/TLR3/FAS/GJA1/HDAC4/PIEZO1	8
BP	GO:0030900	forebrain development	21/520	357/18862	0.00097682183514014	0.00558183905794366	0.00316280897330851	BTG2/LPAR1/CXCL12/CXCR4/BCL11B/BMP4/CDH1/CDON/CHD7/DNAH5/FGF8/GATA2/GLI2/HSD3B2/NF1/NR2F2/SETD2/SHH/SIX3/TBX19/UBB	21
BP	GO:2001056	positive regulation of cysteine-type endopeptidase activity	12/520	151/18862	0.000992165182029065	0.00566309458372196	0.00320885037711731	F3/LCK/TNFSF10/CASP10/COL4A3/FAS/GSN/NLRP1/NODAL/PPARG/SMAD3/WDR35	12
BP	GO:0071241	cellular response to inorganic substance	15/520	216/18862	0.00100105840400538	0.00570739180564155	0.00323395028586164	EDN1/ALOX15/FOS/NFATC4/BLM/BRAF/CDH1/CDKN1B/CLDN1/FMR1/GSN/NSMCE3/RYR1/SHH/SLC25A24	15
BP	GO:0042176	regulation of protein catabolic process	22/520	383/18862	0.00101834174086761	0.00578259583272267	0.00327656275985309	GPC3/IL1B/RNF144B/VIP/APC/APC2/APOE/AXIN1/CDH1/CDKN1B/F13B/FMR1/GJA1/ITCH/MDM4/RPL11/SHH/SMAD3/TAF1/TLK2/TNFSF12/UBB	22
BP	GO:0001946	lymphangiogenesis	4/520	17/18862	0.00102113299427047	0.00578259583272267	0.00327656275985309	PDPN/CCBE1/FOXC2/SOX18	4
BP	GO:0016045	detection of bacterium	4/520	17/18862	0.00102113299427047	0.00578259583272267	0.00327656275985309	TLR1/HLA-A/HLA-B/HLA-DRB1	4
BP	GO:0030730	sequestering of triglyceride	4/520	17/18862	0.00102113299427047	0.00578259583272267	0.00327656275985309	IL1B/LPL/PNPLA2/PPARG	4
BP	GO:0033631	cell-cell adhesion mediated by integrin	4/520	17/18862	0.00102113299427047	0.00578259583272267	0.00327656275985309	CXCL13/ADA/CD3E/PIEZO1	4
BP	GO:0090399	replicative senescence	4/520	17/18862	0.00102113299427047	0.00578259583272267	0.00327656275985309	SERPINE1/ATM/TERT/TP53	4
BP	GO:0002763	positive regulation of myeloid leukocyte differentiation	7/520	58/18862	0.00103560383475839	0.00585139386455412	0.00331554543745516	CSF1/FOS/GNAS/HLA-DRB1/NOTCH2/ROR2/TNFSF11	7
BP	GO:0061005	cell differentiation involved in kidney development	7/520	58/18862	0.00103560383475839	0.00585139386455412	0.00331554543745516	BMP4/CTNNB1/FOXC2/FOXJ1/GATA3/NOTCH2/SHH	7
BP	GO:0001937	negative regulation of endothelial cell proliferation	8/520	75/18862	0.0010557051538752	0.00595829112601458	0.00337611608706716	CCL2/THBS1/APOE/COL4A3/GJA1/NF1/NR2F2/PPARG	8
BP	GO:0008585	female gonad development	9/520	93/18862	0.0010601392481311	0.00597662394919545	0.00338650392108757	ICAM1/MMP14/CEBPB/PTX3/ATM/ESR1/LHCGR/NUP107/UBB	9
BP	GO:0003209	cardiac atrium morphogenesis	5/520	29/18862	0.00107256344290036	0.00601303643183294	0.00340713614025956	GATA4/MYH6/NKX2-5/NOTCH2/NSD2	5
BP	GO:0035115	embryonic forelimb morphogenesis	5/520	29/18862	0.00107256344290036	0.00601303643183294	0.00340713614025956	CACNA1C/HOXA13/NIPBL/SHH/TP63	5
BP	GO:0036296	response to increased oxygen levels	5/520	29/18862	0.00107256344290036	0.00601303643183294	0.00340713614025956	PDPN/CAT/DNMT3B/FAS/PPARG	5
BP	GO:0060055	angiogenesis involved in wound healing	5/520	29/18862	0.00107256344290036	0.00601303643183294	0.00340713614025956	ITGB3/SERPINE1/CXCR4/FOXC2/GATA2	5
BP	GO:0071168	protein localization to chromatin	5/520	29/18862	0.00107256344290036	0.00601303643183294	0.00340713614025956	ESR1/HDAC8/NIPBL/RAD21/SETD2	5
BP	GO:0045840	positive regulation of mitotic nuclear division	6/520	43/18862	0.00109335381032569	0.00612278133782387	0.00346932033615626	EDN1/IL1B/CD28/FGF8/HOXA13/NSMCE2	6
BP	GO:0009895	negative regulation of catabolic process	19/520	312/18862	0.00112058402703035	0.00626830576718421	0.00355177810074577	IL1B/VIP/DKC1/F13B/FMR1/GATA4/HDAC4/MDM4/NSUN2/PARN/PIK3CA/RPL11/SHH/SLC4A1/SMAD3/STAT3/TAF1/TLK2/TP53	19
BP	GO:0043687	post-translational protein modification	21/520	361/18862	0.00112305247802017	0.00627514910113266	0.00355565570412968	CSF1/GPC3/IL6/LAMC1/C3/APOA1/APOE/BMP4/C4A/DDB2/ERCC8/FGA/IRGM/MEN1/PNPLA2/PSMB4/PSMB9/PSMD12/SERPINA1/SPP1/ZBTB16	21
BP	GO:0070167	regulation of biomineral tissue development	9/520	94/18862	0.00114439373320315	0.00636988123233399	0.00360933328807897	ACVR2A/ATP2B1/SGMS2/CEBPB/BCOR/BMP4/SMAD3/TGFB3/TRPM4	9
BP	GO:0045428	regulation of nitric oxide biosynthetic process	7/520	59/18862	0.00114758971407922	0.00636988123233399	0.00360933328807897	EDN1/ICAM1/IL1B/PTGS2/PTX3/SMAD3/WDR35	7
BP	GO:0048663	neuron fate commitment	7/520	59/18862	0.00114758971407922	0.00636988123233399	0.00360933328807897	BCL11B/BMP4/DLL1/GATA2/GLI2/PAX6/SHH	7
BP	GO:0090303	positive regulation of wound healing	7/520	59/18862	0.00114758971407922	0.00636988123233399	0.00360933328807897	F3/HBEGF/SERPINE1/THBS1/CXCR4/CLDN1/FOXC2	7
BP	GO:1902402	signal transduction involved in mitotic DNA damage checkpoint	7/520	59/18862	0.00114758971407922	0.00636988123233399	0.00360933328807897	BTG2/ATM/CDKN1B/EP300/MDM4/PRKDC/TP53	7
BP	GO:1902403	signal transduction involved in mitotic DNA integrity checkpoint	7/520	59/18862	0.00114758971407922	0.00636988123233399	0.00360933328807897	BTG2/ATM/CDKN1B/EP300/MDM4/PRKDC/TP53	7
BP	GO:0001960	negative regulation of cytokine-mediated signaling pathway	8/520	76/18862	0.00115201328295272	0.00637337754783941	0.00361131438748711	IL6/ADAR/APOA1/IL1RN/PPARG/PTPN2/RNF113A/SAMHD1	8
BP	GO:0030500	regulation of bone mineralization	8/520	76/18862	0.00115201328295272	0.00637337754783941	0.00361131438748711	ACVR2A/ATP2B1/SGMS2/BCOR/BMP4/SMAD3/TGFB3/TRPM4	8
BP	GO:0072395	signal transduction involved in cell cycle checkpoint	8/520	76/18862	0.00115201328295272	0.00637337754783941	0.00361131438748711	BTG2/ATM/BRCA1/CDKN1B/EP300/MDM4/PRKDC/TP53	8
BP	GO:0043534	blood vessel endothelial cell migration	13/520	175/18862	0.00116022160360762	0.00641175096730529	0.00363305772228472	CD40/THBS1/PTGS2/ADAM17/APOA1/APOE/FGFR1/FOXC2/GATA2/NF1/PPARG/SOX18/TDGF1	13
BP	GO:0042692	muscle cell differentiation	21/520	362/18862	0.00116241740036538	0.00641684961428426	0.00363594674259674	ATP2A2/EDN1/MMP14/NFATC4/ACTA1/ACTC1/BMP4/CDON/CTNNB1/DLL1/DNMT1/GATA4/HDAC4/KRT8/MYH6/NKX2-5/PRKAR1A/RYR1/SHH/TBX2/TCF3	21
BP	GO:0043903	regulation of biological process involved in symbiotic interaction	14/520	197/18862	0.00116960537599007	0.00644946509298679	0.0036544274848106	BST2/EIF2AK2/LY6E/CD28/CXCR4/PTX3/ADAR/CIITA/FCN3/FMR1/GSN/HLA-DRB1/MORC2/NELFA	14
BP	GO:0030509	BMP signaling pathway	12/520	154/18862	0.00117723141732838	0.00648442223315306	0.00367423507070682	ACVR2A/GPC3/BMP4/GATA4/HOXA13/NODAL/NOTCH2/PPARG/ROR2/RUNX2/SMAD3/TGFB3	12
BP	GO:0071482	cellular response to light stimulus	11/520	134/18862	0.0012238033560931	0.00673359051824153	0.003815420024225	NFATC4/CREBBP/DDB2/EP300/ERCC4/FMR1/HYAL1/NPM1/NSMCE3/TAF1/TP53	11
BP	GO:0002639	positive regulation of immunoglobulin production	6/520	44/18862	0.00123695169659599	0.00678371768318149	0.00384382332382444	CD40/IL6/CD28/NSD2/RBP4/TFRC	6
BP	GO:0045124	regulation of bone resorption	6/520	44/18862	0.00123695169659599	0.00678371768318149	0.00384382332382444	IL6/ITGB3/NF1/SPP1/TFRC/TNFSF11	6
BP	GO:0060324	face development	6/520	44/18862	0.00123695169659599	0.00678371768318149	0.00384382332382444	RAF1/ANKRD11/CHD7/EP300/NIPBL/TGFB3	6
BP	GO:0008589	regulation of smoothened signaling pathway	8/520	77/18862	0.00125520070208996	0.00684833930959025	0.00388043954614001	GPC3/CD3E/CREBBP/DCDC2/GAS1/GLI2/GORAB/SHH	8
BP	GO:0061418	regulation of transcription from RNA polymerase II promoter in response to hypoxia	8/520	77/18862	0.00125520070208996	0.00684833930959025	0.00388043954614001	CITED2/CREBBP/EP300/PSMB4/PSMB9/PSMD12/TP53/UBB	8
BP	GO:0008209	androgen metabolic process	5/520	30/18862	0.001258246468389	0.00684833930959025	0.00388043954614001	ESR1/HSD3B2/SHH/SPP1/SRD5A3	5
BP	GO:0045577	regulation of B cell differentiation	5/520	30/18862	0.001258246468389	0.00684833930959025	0.00388043954614001	MMP14/BTK/CARD11/IL7/NCKAP1L	5
BP	GO:0070198	protein localization to chromosome, telomeric region	5/520	30/18862	0.001258246468389	0.00684833930959025	0.00388043954614001	ATM/CCT5/DKC1/TERT/WRAP53	5
BP	GO:0110110	positive regulation of animal organ morphogenesis	5/520	30/18862	0.001258246468389	0.00684833930959025	0.00388043954614001	CSF1/EDN1/BMP4/FGF8/GATA3	5
BP	GO:2000406	positive regulation of T cell migration	5/520	30/18862	0.001258246468389	0.00684833930959025	0.00388043954614001	CCL20/CCR2/CXCL12/CXCL13/ADAM17	5
BP	GO:1904356	regulation of telomere maintenance via telomere lengthening	7/520	60/18862	0.00126885206004559	0.00689861314199543	0.00390892595117661	ATM/CCT5/DKC1/ERCC4/HNRNPA2B1/PARN/RTEL1	7
BP	GO:0002643	regulation of tolerance induction	4/520	18/18862	0.00128448882322829	0.00694616273505429	0.00393586873437809	CD3E/FOXJ1/HLA-B/TGFBR2	4
BP	GO:0007250	activation of NF-kappaB-inducing kinase activity	4/520	18/18862	0.00128448882322829	0.00694616273505429	0.00393586873437809	TLR3/CARD14/IRAK1/MAP3K7	4
BP	GO:0033189	response to vitamin A	4/520	18/18862	0.00128448882322829	0.00694616273505429	0.00393586873437809	CAT/DNMT3B/GATA4/PPARG	4
BP	GO:0060065	uterus development	4/520	18/18862	0.00128448882322829	0.00694616273505429	0.00393586873437809	ESR1/GATA3/NIPBL/RBP4	4
BP	GO:1904872	regulation of telomerase RNA localization to Cajal body	4/520	18/18862	0.00128448882322829	0.00694616273505429	0.00393586873437809	CCT5/DKC1/NHP2/PARN	4
BP	GO:1901796	regulation of signal transduction by p53 class mediator	13/520	177/18862	0.00128669350678208	0.00695062730351736	0.00393839847001725	BDKRB2/ATM/BLM/BRCA1/EP300/KAT6A/MDM4/RFC2/RPL11/TAF1/TP53/TP63/UBB	13
BP	GO:1901988	negative regulation of cell cycle phase transition	17/520	268/18862	0.00129656210303621	0.00699643790075215	0.00396435589489152	BTG2/CCL2/APC/ATM/BLM/BRCA1/CDC73/CDKN1B/DLG1/EP300/MDM4/PRKDC/PSMB4/PSMB9/PSMD12/RAD21/TP53	17
BP	GO:0043524	negative regulation of neuron apoptotic process	11/520	135/18862	0.00130009629391261	0.00700051850568327	0.00396666806723448	BTG2/CCL2/CX3CL1/CEBPB/NFATC4/APOE/FGF8/NTRK1/PIK3CA/TERT/TGFB3	11
BP	GO:0051783	regulation of nuclear division	11/520	135/18862	0.00130009629391261	0.00700051850568327	0.00396666806723448	EDN1/IL1B/CD28/APC/ATM/BMP4/FGF8/HOXA13/NSMCE2/PRKAR1A/RAD21	11
BP	GO:0043620	regulation of DNA-templated transcription in response to stress	10/520	115/18862	0.00130535493538506	0.00702133284347994	0.00397846198921493	CEBPB/CITED2/CREBBP/EP300/MBTPS2/PSMB4/PSMB9/PSMD12/TP53/UBB	10
BP	GO:0002455	humoral immune response mediated by circulating immunoglobulin	12/520	156/18862	0.00131583793423989	0.00707017397502033	0.00400613659027363	C3/C4B/C5/C1QB/C1QC/C1S/C4A/CFI/FOXJ1/HLA-DQB1/HLA-DRB1/MASP2	12
BP	GO:0110149	regulation of biomineralization	9/520	96/18862	0.00132913723946684	0.00713402735560478	0.00404231750537923	ACVR2A/ATP2B1/SGMS2/CEBPB/BCOR/BMP4/SMAD3/TGFB3/TRPM4	9
BP	GO:0006473	protein acetylation	14/520	200/18862	0.00135106703901155	0.0072363208040576	0.00410027951992654	IL1B/AUTS2/BRCA1/CREBBP/EP300/GATA2/GATA3/KANSL1/KAT6A/KMT2A/MAP3K7/SETD5/SRCAP/TAF1	14
BP	GO:0010952	positive regulation of peptidase activity	14/520	200/18862	0.00135106703901155	0.0072363208040576	0.00410027951992654	F3/LCK/TNFSF10/AGER/CASP10/COL4A3/FAS/GSN/NLRP1/NODAL/PPARG/SMAD3/STAT3/WDR35	14
BP	GO:0006956	complement activation	13/520	178/18862	0.0013541100882565	0.00724492021742331	0.00410515216162687	IL1B/C3/C4B/C5/C1QB/C1QC/C1S/C4A/CD19/CFB/CFI/FCN3/MASP2	13
BP	GO:0001818	negative regulation of cytokine production	21/520	367/18862	0.0013774912205609	0.00736220122123746	0.00417160649816567	ATP2B1/BST2/CX3CL1/IL6/THBS1/AGER/BCL6/APOA1/BTK/DLL1/ELANE/FOXJ1/GATA3/HLA-DRB1/IFIH1/ITCH/LRRC32/NCKAP1L/SLC2A10/TGFB3/UFD1	21
BP	GO:0002224	toll-like receptor signaling pathway	12/520	157/18862	0.00139004478646861	0.00741129787039502	0.00419942588186752	CD40/IRAK2/IRF1/TLR1/TLR3/BIRC3/BTK/ESR1/FGA/IRAK1/MAP3K7/UBB	12
BP	GO:0048538	thymus development	6/520	45/18862	0.00139453444095808	0.00741129787039502	0.00419942588186752	RAF1/ATM/BCL11B/GATA3/PRKDC/SHH	6
BP	GO:0061647	histone H3-K9 modification	6/520	45/18862	0.00139453444095808	0.00741129787039502	0.00419942588186752	BRCA1/DNMT1/DNMT3B/GATA3/KMT2A/SETD5	6
BP	GO:0003170	heart valve development	7/520	61/18862	0.0013999118199635	0.00741129787039502	0.00419942588186752	BMP4/GATA3/GATA4/MDM4/NKX2-5/NOTCH2/TGFBR2	7
BP	GO:0048645	animal organ formation	7/520	61/18862	0.0013999118199635	0.00741129787039502	0.00419942588186752	BMP4/CITED2/FGF8/GLI2/SHH/TGFBR2/TP63	7
BP	GO:0070613	regulation of protein processing	7/520	61/18862	0.0013999118199635	0.00741129787039502	0.00419942588186752	HPN/MMP14/SERPINE1/THBS1/CCBE1/GAS1/GSN	7
BP	GO:0072413	signal transduction involved in mitotic cell cycle checkpoint	7/520	61/18862	0.0013999118199635	0.00741129787039502	0.00419942588186752	BTG2/ATM/CDKN1B/EP300/MDM4/PRKDC/TP53	7
BP	GO:0080164	regulation of nitric oxide metabolic process	7/520	61/18862	0.0013999118199635	0.00741129787039502	0.00419942588186752	EDN1/ICAM1/IL1B/PTGS2/PTX3/SMAD3/WDR35	7
BP	GO:1905330	regulation of morphogenesis of an epithelium	7/520	61/18862	0.0013999118199635	0.00741129787039502	0.00419942588186752	BMP4/ESR1/FOXP1/GATA3/GJA1/SHH/TBX2	7
BP	GO:0046545	development of primary female sexual characteristics	9/520	97/18862	0.0014301200988453	0.00756327943145887	0.00428554241803423	ICAM1/MMP14/CEBPB/PTX3/ATM/ESR1/LHCGR/NUP107/UBB	9
BP	GO:0044788	modulation by host of viral process	5/520	31/18862	0.00146663701340294	0.00774015764141445	0.00438576601527932	CCL8/PTX3/APOE/FMR1/IGF2R	5
BP	GO:0045907	positive regulation of vasoconstriction	5/520	31/18862	0.00146663701340294	0.00774015764141445	0.00438576601527932	ICAM1/CASR/FGA/GJA1/TRPM4	5
BP	GO:0001776	leukocyte homeostasis	8/520	79/18862	0.0014836051057107	0.00780518761250724	0.00442261361585884	IL6/ADA/ADAM17/BAP1/FAS/NCKAP1L/SPTA1/TCIRG1	8
BP	GO:0001892	embryonic placenta development	8/520	79/18862	0.0014836051057107	0.00780518761250724	0.00442261361585884	CEBPB/BPTF/GATA2/KRT8/NODAL/NR2F2/SETD2/ST14	8
BP	GO:0032204	regulation of telomere maintenance	8/520	79/18862	0.0014836051057107	0.00780518761250724	0.00442261361585884	ATM/CCT5/DKC1/ERCC4/HDAC8/HNRNPA2B1/PARN/RTEL1	8
BP	GO:0043254	regulation of protein-containing complex assembly	24/520	446/18862	0.00149639929355469	0.00786428825809763	0.00445610151299475	EIF2AK2/ICAM1/RAF1/ALOX15/CXCL13/APOE/ARPC1B/ATM/DDB2/DLG1/EP300/ERCC2/ERCC3/ERCC4/ESR1/GSN/IRGM/NCKAP1L/PIEZO1/SPTA1/SPTB/TBCD/TFRC/TP53	24
BP	GO:0051817	modulation of process of other organism involved in symbiotic interaction	9/520	98/18862	0.00153718296580365	0.00805826372497876	0.00456601284165985	EIF2AK2/HPN/CCL8/PTX3/APOE/EP300/FMR1/IGF2R/IRGM	9
BP	GO:0031571	mitotic G1 DNA damage checkpoint	7/520	62/18862	0.00154130282358721	0.00805826372497876	0.00456601284165985	BTG2/ATM/CDKN1B/EP300/MDM4/PRKDC/TP53	7
BP	GO:0032835	glomerulus development	7/520	62/18862	0.00154130282358721	0.00805826372497876	0.00456601284165985	BMP4/COL4A3/COL4A4/FOXC2/FOXJ1/NOTCH2/TEK	7
BP	GO:0051851	modulation by host of symbiont process	7/520	62/18862	0.00154130282358721	0.00805826372497876	0.00456601284165985	HPN/CCL8/PTX3/APOE/EP300/FMR1/IGF2R	7
BP	GO:2000756	regulation of peptidyl-lysine acetylation	7/520	62/18862	0.00154130282358721	0.00805826372497876	0.00456601284165985	IL1B/AUTS2/BRCA1/GATA2/GATA3/KMT2A/SETD5	7
BP	GO:0061351	neural precursor cell proliferation	11/520	138/18862	0.00155274597908508	0.00810967848143917	0.0045951457226701	BTG2/CX3CL1/CDON/CTNNB1/FGF8/GATA2/GLI2/NF1/SHH/SIX3/TP53	11
BP	GO:1902905	positive regulation of supramolecular fiber organization	14/520	203/18862	0.00155548878970459	0.00811559368541527	0.00459849742450536	CX3CL1/EDN1/ICAM1/LPAR1/ALOX15/APOA1/APOE/ARPC1B/DLG1/GSN/LIMK1/NCKAP1L/SMAD3/TGFB3	14
BP	GO:0031648	protein destabilization	6/520	46/18862	0.00156697248056678	0.00816705408692509	0.00462765616913696	CDC73/CREBBP/EP300/GSN/IRGM/PRKDC	6
BP	GO:0045861	negative regulation of proteolysis	20/520	346/18862	0.00157400782660068	0.00818787858805201	0.00463945584991335	BST2/GPC3/RAF1/SERPINE1/THBS1/C3/C4B/C5/C4A/COL4A3/CST6/GAS1/RPL11/SERPINA1/SHH/SPINK1/SPINK5/TAF1/TLK2/TP53	20
BP	GO:0032872	regulation of stress-activated MAPK cascade	13/520	181/18862	0.00157421713329809	0.00818787858805201	0.00463945584991335	EIF2AK2/IL1B/RASGRP1/TLR3/AGER/AXIN1/DLG1/EDAR/FAS/INAVA/ITCH/MEN1/TNFSF11	13
BP	GO:0110053	regulation of actin filament organization	17/520	273/18862	0.00158118680558923	0.00821185791182722	0.00465304313174337	CX3CL1/ICAM1/LPAR1/ALOX15/CXCL12/ALMS1/APOA1/ARPC1B/DLG1/GSN/LIMK1/NCKAP1L/PIK3CA/SMAD3/SPTA1/SPTB/TGFB3	17
BP	GO:0051101	regulation of DNA binding	10/520	118/18862	0.00158645637611604	0.00821185791182722	0.00465304313174337	AGER/CTNNB1/EP300/ERCC2/ERCC4/GATA3/NSD1/PAX6/PPARG/TAF1	10
BP	GO:0002483	antigen processing and presentation of endogenous peptide antigen	4/520	19/18862	0.00159186213886016	0.00821185791182722	0.00465304313174337	HLA-A/HLA-B/HLA-C/HLA-DRB1	4
BP	GO:0002902	regulation of B cell apoptotic process	4/520	19/18862	0.00159186213886016	0.00821185791182722	0.00465304313174337	BCL6/ADA/BTK/FOXP1	4
BP	GO:0003159	morphogenesis of an endothelium	4/520	19/18862	0.00159186213886016	0.00821185791182722	0.00465304313174337	CXCR4/BMP4/CTNNB1/FOXP1	4
BP	GO:0048245	eosinophil chemotaxis	4/520	19/18862	0.00159186213886016	0.00821185791182722	0.00465304313174337	CCL2/CX3CL1/CCL13/CCL8	4
BP	GO:0061154	endothelial tube morphogenesis	4/520	19/18862	0.00159186213886016	0.00821185791182722	0.00465304313174337	CXCR4/BMP4/CTNNB1/FOXP1	4
BP	GO:0098543	detection of other organism	4/520	19/18862	0.00159186213886016	0.00821185791182722	0.00465304313174337	TLR1/HLA-A/HLA-B/HLA-DRB1	4
BP	GO:2000106	regulation of leukocyte apoptotic process	8/520	80/18862	0.00160953948478092	0.00829455930807347	0.00469990380175508	BCL6/CXCL12/ADA/ADAM17/BMP4/BTK/FOXP1/TP53	8
BP	GO:0044843	cell cycle G1/S phase transition	18/520	298/18862	0.00163909490809049	0.00843824140630857	0.00478131765566315	BTG2/CCL2/ADAM17/APC/ATM/CDC73/CDKN1B/DLG1/EP300/HYAL1/MDM4/ORC6/POLA1/POLE/PRKDC/TAF1/TERT/TP53	18
BP	GO:0009896	positive regulation of catabolic process	24/520	450/18862	0.00168450628322526	0.00864254081977843	0.00489707878948598	BTG2/GNAI3/GPC3/IL1B/IL6/RNF144B/SLC4A4/VIP/APC/APC2/APOA1/APOC2/APOE/ATM/AXIN1/CDKN1B/FMR1/GJA1/IRGM/ITCH/MAP3K7/PNPLA2/TAF1/TNFSF12	24
BP	GO:0006354	DNA-templated transcription, elongation	10/520	119/18862	0.00169037657098778	0.00864254081977843	0.00489707878948598	AFF4/CDC73/ERCC2/ERCC3/ERCC6/NELFA/RNF168/SETD2/SETD5/SHH	10
BP	GO:0044783	G1 DNA damage checkpoint	7/520	63/18862	0.0016935713186124	0.00864254081977843	0.00489707878948598	BTG2/ATM/CDKN1B/EP300/MDM4/PRKDC/TP53	7
BP	GO:0044819	mitotic G1/S transition checkpoint	7/520	63/18862	0.0016935713186124	0.00864254081977843	0.00489707878948598	BTG2/ATM/CDKN1B/EP300/MDM4/PRKDC/TP53	7
BP	GO:0045670	regulation of osteoclast differentiation	7/520	63/18862	0.0016935713186124	0.00864254081977843	0.00489707878948598	CSF1/TLR3/CEBPB/FOS/GNAS/NOTCH2/TNFSF11	7
BP	GO:0061180	mammary gland epithelium development	7/520	63/18862	0.0016935713186124	0.00864254081977843	0.00489707878948598	CSF1/CEBPB/ESR1/GATA3/GLI2/IRF6/TNFSF11	7
BP	GO:1903317	regulation of protein maturation	7/520	63/18862	0.0016935713186124	0.00864254081977843	0.00489707878948598	HPN/MMP14/SERPINE1/THBS1/CCBE1/GAS1/GSN	7
BP	GO:2000401	regulation of lymphocyte migration	7/520	63/18862	0.0016935713186124	0.00864254081977843	0.00489707878948598	CCL2/CCL20/CCR2/CXCL12/CXCL13/CXCL14/ADAM17	7
BP	GO:0002861	regulation of inflammatory response to antigenic stimulus	5/520	32/18862	0.00169935673658739	0.00864254081977843	0.00489707878948598	CD28/C3/BTK/HLA-DRB1/PSMB4	5
BP	GO:0009954	proximal/distal pattern formation	5/520	32/18862	0.00169935673658739	0.00864254081977843	0.00489707878948598	DLL1/GLI2/NODAL/SIX3/TP63	5
BP	GO:0010743	regulation of macrophage derived foam cell differentiation	5/520	32/18862	0.00169935673658739	0.00864254081977843	0.00489707878948598	CSF1/ITGB3/MSR1/LPL/PPARG	5
BP	GO:0045648	positive regulation of erythrocyte differentiation	5/520	32/18862	0.00169935673658739	0.00864254081977843	0.00489707878948598	ACVR2A/GATA2/NCKAP1L/PRKDC/STAT3	5
BP	GO:0000082	G1/S transition of mitotic cell cycle	17/520	275/18862	0.00170893690087328	0.00868250199637229	0.00491972178700042	BTG2/CCL2/ADAM17/APC/ATM/CDC73/CDKN1B/DLG1/EP300/HYAL1/MDM4/ORC6/POLA1/POLE/PRKDC/TERT/TP53	17
BP	GO:0055067	monovalent inorganic cation homeostasis	12/520	161/18862	0.00172231341737394	0.00874165118183753	0.00495323718803785	EDN1/SLC4A4/CFTR/SCNN1A/SCNN1B/SCNN1G/SLC12A3/SLC4A1/SLC9A3/TCIRG1/UMOD/VPS33A	12
BP	GO:0031667	response to nutrient levels	24/520	451/18862	0.00173458046588736	0.00879505588337255	0.00498349762146819	ATP2B1/CD40/EIF2AK2/ICAM1/ADA/APOA1/APOE/CASR/CAT/CD3E/DNMT3B/FAS/GATA4/GSN/HLCS/KRT18/LPL/NTRK1/PPARG/PSPH/SPP1/TBL2/TGFBR2/TP53	24
BP	GO:0043367	CD4-positive, alpha-beta T cell differentiation	8/520	81/18862	0.0017437875833313	0.0088239853614355	0.00499988978395458	IL6/CD80/BCL6/FOXP1/GATA3/HLA-DRB1/NCKAP1L/STAT3	8
BP	GO:0060761	negative regulation of response to cytokine stimulus	8/520	81/18862	0.0017437875833313	0.0088239853614355	0.00499988978395458	IL6/ADAR/APOA1/IL1RN/PPARG/PTPN2/RNF113A/SAMHD1	8
BP	GO:0001774	microglial cell activation	6/520	47/18862	0.00175515457525817	0.0088371419173838	0.00500734461609487	CX3CL1/IL6/TLR1/TLR3/AGER/ATM	6
BP	GO:0010712	regulation of collagen metabolic process	6/520	47/18862	0.00175515457525817	0.0088371419173838	0.00500734461609487	IL6/BMP4/CIITA/CYP7A1/PPARG/TGFB3	6
BP	GO:0045581	negative regulation of T cell differentiation	6/520	47/18862	0.00175515457525817	0.0088371419173838	0.00500734461609487	IRF1/BCL6/BMP4/FOXJ1/PTPN2/SHH	6
BP	GO:0070169	positive regulation of biomineral tissue development	6/520	47/18862	0.00175515457525817	0.0088371419173838	0.00500734461609487	ACVR2A/ATP2B1/CEBPB/BMP4/SMAD3/TGFB3	6
BP	GO:1904707	positive regulation of vascular associated smooth muscle cell proliferation	6/520	47/18862	0.00175515457525817	0.0088371419173838	0.00500734461609487	EDN1/GNAI3/DNMT1/GJA1/HPGD/TERT	6
BP	GO:0002832	negative regulation of response to biotic stimulus	9/520	100/18862	0.00177060209044782	0.00888828141021617	0.00503632152588063	ADAR/HLA-A/HLA-B/ITCH/PPARG/PTPN2/SAMHD1/SPINK5/UFD1	9
BP	GO:0008630	intrinsic apoptotic signaling pathway in response to DNA damage	9/520	100/18862	0.00177060209044782	0.00888828141021617	0.00503632152588063	CXCL12/NFATC4/ATM/BRCA1/EP300/ERCC6/PRKDC/TP53/TP63	9
BP	GO:0060419	heart growth	9/520	100/18862	0.00177060209044782	0.00888828141021617	0.00503632152588063	EDN1/FOXC2/GATA4/GJA1/MYH6/PRKAR1A/RBP4/TBX2/TGFBR2	9
BP	GO:0070302	regulation of stress-activated protein kinase signaling cascade	13/520	184/18862	0.00182318919335511	0.00914315774578086	0.00518074080290382	EIF2AK2/IL1B/RASGRP1/TLR3/AGER/AXIN1/DLG1/EDAR/FAS/INAVA/ITCH/MEN1/TNFSF11	13
BP	GO:0042093	T-helper cell differentiation	7/520	64/18862	0.00185727547896989	0.00930483937774179	0.00527235364072963	IL6/CD80/BCL6/FOXP1/GATA3/HLA-DRB1/STAT3	7
BP	GO:0007160	cell-matrix adhesion	15/520	230/18862	0.00186760723915426	0.0093473093200968	0.0052964181673815	CSF1/CX3CL1/ITGB3/MMP14/SERPINE1/THBS1/THBS3/BCL6/CD3E/FGA/ITGB4/NF1/PKHD1/SMAD3/TEK	15
BP	GO:0006970	response to osmotic stress	8/520	82/18862	0.0018867288102367	0.00943364405118348	0.00534533757536775	ICOSLG/TACR3/TLR3/BDKRB2/ABCB1/CLDN1/LRRC8A/TP53	8
BP	GO:1902106	negative regulation of leukocyte differentiation	9/520	101/18862	0.00189749955783957	0.00947809491725611	0.00537052454271425	IRF1/TLR3/BCL6/BMP4/C1QC/FOXJ1/GATA2/PTPN2/SHH	9
BP	GO:0031334	positive regulation of protein-containing complex assembly	16/520	254/18862	0.0019090234065957	0.009526215811131	0.00539779103918095	ICAM1/ALOX15/CXCL13/ARPC1B/ATM/DDB2/DLG1/ERCC2/ERCC3/ERCC4/ESR1/GSN/NCKAP1L/PIEZO1/TFRC/TP53	16
BP	GO:0040013	negative regulation of locomotion	21/520	377/18862	0.00191111768041766	0.00952723354036102	0.00539836770989964	BST2/CCL2/CX3CL1/SERPINE1/THBS1/C5/CXCL12/CXCL13/ADA/APOE/CDH1/CITED2/ELANE/GATA3/GJA1/NF1/NODAL/NR2F2/PPARG/PTPN2/SHH	21
BP	GO:0046394	carboxylic acid biosynthetic process	19/520	327/18862	0.00192344129050667	0.00957919377880792	0.00542780967458352	EDN1/IL1B/ALOX15/MGLL/PTGS2/ACADVL/APOA1/APOC2/BRCA1/CBS/CYP7A1/HPGD/HSD3B7/LPL/MTAP/MTHFD1/PAH/PHGDH/PSPH	19
BP	GO:0051271	negative regulation of cellular component movement	20/520	352/18862	0.00192658900532269	0.00958539840752851	0.00543132537168439	BST2/CCL2/CX3CL1/SERPINE1/THBS1/C5/CXCL12/CXCL13/ADA/APOE/CDH1/CITED2/GATA3/GJA1/NF1/NODAL/NR2F2/PKHD1/PPARG/SHH	20
BP	GO:0003215	cardiac right ventricle morphogenesis	4/520	20/18862	0.00194687256831711	0.00959993345802209	0.00543956129315245	CHD7/GATA3/GATA4/NKX2-5	4
BP	GO:0021871	forebrain regionalization	4/520	20/18862	0.00194687256831711	0.00959993345802209	0.00543956129315245	BMP4/FGF8/SHH/SIX3	4
BP	GO:0060563	neuroepithelial cell differentiation	4/520	20/18862	0.00194687256831711	0.00959993345802209	0.00543956129315245	SERPINE1/CEBPB/FGF8/NODAL	4
BP	GO:0090026	positive regulation of monocyte chemotaxis	4/520	20/18862	0.00194687256831711	0.00959993345802209	0.00543956129315245	SERPINE1/CCR2/CXCL12/PLA2G7	4
BP	GO:0140131	positive regulation of lymphocyte chemotaxis	4/520	20/18862	0.00194687256831711	0.00959993345802209	0.00543956129315245	CCR2/CXCL13/CXCL14/ADAM17	4
BP	GO:2000178	negative regulation of neural precursor cell proliferation	4/520	20/18862	0.00194687256831711	0.00959993345802209	0.00543956129315245	BTG2/GATA2/NF1/TP53	4
BP	GO:0032728	positive regulation of interferon-beta production	5/520	33/18862	0.00195804798794149	0.00959993345802209	0.00543956129315245	IRF1/TLR3/IFIH1/IRF5/POLR3A	5
BP	GO:0034368	protein-lipid complex remodeling	5/520	33/18862	0.00195804798794149	0.00959993345802209	0.00543956129315245	PLA2G7/APOA1/APOC2/APOE/LPL	5
BP	GO:0034369	plasma lipoprotein particle remodeling	5/520	33/18862	0.00195804798794149	0.00959993345802209	0.00543956129315245	PLA2G7/APOA1/APOC2/APOE/LPL	5
BP	GO:0060323	head morphogenesis	5/520	33/18862	0.00195804798794149	0.00959993345802209	0.00543956129315245	ANKRD11/EP300/FLVCR1/NIPBL/TGFB3	5
BP	GO:0086004	regulation of cardiac muscle cell contraction	5/520	33/18862	0.00195804798794149	0.00959993345802209	0.00543956129315245	ATP2A2/CACNA1C/DLG1/GATA4/TRPM4	5
BP	GO:0030195	negative regulation of blood coagulation	6/520	48/18862	0.00195998641434618	0.00959993345802209	0.00543956129315245	EDN1/GP1BA/SERPINE1/THBS1/APOE/FGA	6
BP	GO:0035850	epithelial cell differentiation involved in kidney development	6/520	48/18862	0.00195998641434618	0.00959993345802209	0.00543956129315245	BMP4/CTNNB1/FOXC2/FOXJ1/GATA3/NOTCH2	6
BP	GO:0043616	keratinocyte proliferation	6/520	48/18862	0.00195998641434618	0.00959993345802209	0.00543956129315245	HAS2/BCL11B/IRF6/KDF1/NOTCH2/TP63	6
BP	GO:0052372	modulation by symbiont of entry into host	6/520	48/18862	0.00195998641434618	0.00959993345802209	0.00543956129315245	LY6E/PTX3/CIITA/FCN3/GSN/HLA-DRB1	6
BP	GO:0110151	positive regulation of biomineralization	6/520	48/18862	0.00195998641434618	0.00959993345802209	0.00543956129315245	ACVR2A/ATP2B1/CEBPB/BMP4/SMAD3/TGFB3	6
BP	GO:0071496	cellular response to external stimulus	18/520	303/18862	0.00196753724133674	0.00962756087023024	0.00545521567270982	ATP2B1/CD40/EIF2AK2/ICAM1/IL1B/IRF1/TLR3/FOS/CASR/CBS/FAS/GJA1/HDAC4/LPL/PIEZO1/PPARG/TBL2/TP53	18
BP	GO:0009880	embryonic pattern specification	7/520	65/18862	0.00203298488735958	0.00992853084524446	0.00562575275337265	DLL1/MEIS2/NODAL/SHH/SMAD3/TDGF1/ZBTB16	7
BP	GO:0032729	positive regulation of interferon-gamma production	7/520	65/18862	0.00203298488735958	0.00992853084524446	0.00562575275337265	IL1B/RASGRP1/TLR3/CCR2/CD3E/HLA-A/HLA-DPA1	7
BP	GO:0032092	positive regulation of protein binding	8/520	83/18862	0.00203875048387165	0.00993742982467419	0.00563079513666271	APOE/BMP4/EP300/MEN1/RPL11/SPTA1/TAF1/TERT	8
BP	GO:0070509	calcium ion import	8/520	83/18862	0.00203875048387165	0.00993742982467419	0.00563079513666271	ATP2A2/CCL2/CXCL12/CACNA1C/CACNA1G/CASR/CTNNB1/SPINK1	8
BP	GO:0045216	cell-cell junction organization	14/520	209/18862	0.00204211737422036	0.00994422373533394	0.00563464473558082	IL1B/APC/ARVCF/CDH1/CLDN1/CTNNB1/DLG1/GJA1/INAVA/NECTIN1/PKHD1/SMAD3/TBCD/TGFB3	14
BP	GO:0006260	DNA replication	17/520	280/18862	0.00206683527763662	0.0100548743236376	0.0056973421136234	BCL6/ATM/BLM/BRCA1/FAM111B/GINS1/GLI2/ORC6/POLA1/POLE/REV3L/RFC2/RNASEH2A/RTEL1/SAMHD1/SMC3/TP53	17
BP	GO:0010001	glial cell differentiation	14/520	210/18862	0.00213432767762058	0.0103340610605358	0.00585553626926348	IL6/LPAR1/AGER/CXCR4/DLL1/ERCC2/GSN/ITGB4/NF1/PHGDH/PPARG/ROR2/SHH/STAT3	14
BP	GO:0060284	regulation of cell development	25/520	485/18862	0.00215875970625276	0.0103340610605358	0.00585553626926348	CX3CL1/HAS2/IL1B/IL6/CXCL12/CXCR4/NFATC4/APOA1/BMP4/CHD7/CTNNB1/DLL1/FGA/HDAC4/LIMK1/NF1/NODAL/NOTCH2/PAX6/PPARG/PRKDC/SHH/SPP1/TNFSF11/TP53	25
BP	GO:0035821	modulation of process of other organism	10/520	123/18862	0.0021625788703999	0.0103340610605358	0.00585553626926348	EIF2AK2/HPN/CCL8/PTX3/APOE/EP300/FMR1/IGF2R/IRGM/PRF1	10
BP	GO:0001660	fever generation	3/520	10/18862	0.00216318143231453	0.0103340610605358	0.00585553626926348	IL1B/PTGS2/TNFSF11	3
BP	GO:0002327	immature B cell differentiation	3/520	10/18862	0.00216318143231453	0.0103340610605358	0.00585553626926348	ATM/IRF2BP2/LRRC8A	3
BP	GO:0002524	hypersensitivity	3/520	10/18862	0.00216318143231453	0.0103340610605358	0.00585553626926348	C3/BTK/GATA3	3
BP	GO:0006152	purine nucleoside catabolic process	3/520	10/18862	0.00216318143231453	0.0103340610605358	0.00585553626926348	ADA/ADA2/PNP	3
BP	GO:0021978	telencephalon regionalization	3/520	10/18862	0.00216318143231453	0.0103340610605358	0.00585553626926348	BMP4/SHH/SIX3	3
BP	GO:0031652	positive regulation of heat generation	3/520	10/18862	0.00216318143231453	0.0103340610605358	0.00585553626926348	IL1B/PTGS2/TNFSF11	3
BP	GO:0033083	regulation of immature T cell proliferation	3/520	10/18862	0.00216318143231453	0.0103340610605358	0.00585553626926348	IL1B/BMP4/SHH	3
BP	GO:0042045	epithelial fluid transport	3/520	10/18862	0.00216318143231453	0.0103340610605358	0.00585553626926348	EDN1/CFTR/SCNN1B	3
BP	GO:0043084	penile erection	3/520	10/18862	0.00216318143231453	0.0103340610605358	0.00585553626926348	ACVR2A/VIP/ADA	3
BP	GO:0045843	negative regulation of striated muscle tissue development	3/520	10/18862	0.00216318143231453	0.0103340610605358	0.00585553626926348	BMP4/FGF3/FGF8	3
BP	GO:0046130	purine ribonucleoside catabolic process	3/520	10/18862	0.00216318143231453	0.0103340610605358	0.00585553626926348	ADA/ADA2/PNP	3
BP	GO:0048703	embryonic viscerocranium morphogenesis	3/520	10/18862	0.00216318143231453	0.0103340610605358	0.00585553626926348	FOXC2/MTHFD1/NIPBL	3
BP	GO:0051573	negative regulation of histone H3-K9 methylation	3/520	10/18862	0.00216318143231453	0.0103340610605358	0.00585553626926348	BRCA1/DNMT1/DNMT3B	3
BP	GO:0060439	trachea morphogenesis	3/520	10/18862	0.00216318143231453	0.0103340610605358	0.00585553626926348	BMP4/SHH/TGFBR2	3
BP	GO:0072178	nephric duct morphogenesis	3/520	10/18862	0.00216318143231453	0.0103340610605358	0.00585553626926348	GPC3/BMP4/GATA3	3
BP	GO:1904851	positive regulation of establishment of protein localization to telomere	3/520	10/18862	0.00216318143231453	0.0103340610605358	0.00585553626926348	CCT5/DKC1/WRAP53	3
BP	GO:0002062	chondrocyte differentiation	9/520	103/18862	0.00217306590508628	0.0103616387527293	0.00587116247622275	BMP4/COL2A1/FGFR3/GLI2/MAF/RUNX2/SMAD3/TGFBR2/ZBTB16	9
BP	GO:0055002	striated muscle cell development	9/520	103/18862	0.00217306590508628	0.0103616387527293	0.00587116247622275	EDN1/ACTA1/ACTC1/BMP4/HDAC4/KRT8/MYH6/PRKAR1A/RYR1	9
BP	GO:0050982	detection of mechanical stimulus	6/520	49/18862	0.00218238918647147	0.0103864414540285	0.00588521630425635	HPN/CXCL12/CXCR4/CTNNB1/NTRK1/PIEZO1	6
BP	GO:1900047	negative regulation of hemostasis	6/520	49/18862	0.00218238918647147	0.0103864414540285	0.00588521630425635	EDN1/GP1BA/SERPINE1/THBS1/APOE/FGA	6
BP	GO:0008625	extrinsic apoptotic signaling pathway via death domain receptors	8/520	84/18862	0.00220024760181699	0.0104615546350543	0.00592777730261121	ICAM1/RAF1/SERPINE1/TNFSF10/THBS1/BRCA1/FAS/FGA	8
BP	GO:0006403	RNA localization	15/520	234/18862	0.00220725583007334	0.010484985281404	0.00594105369015227	ATM/CCT5/DKC1/FIP1L1/FMR1/HNRNPA2B1/NHP2/NPM1/NSUN2/NUP107/PARN/RANBP2/SETD2/TGFBR2/WRAP53	15
BP	GO:0002294	CD4-positive, alpha-beta T cell differentiation involved in immune response	7/520	66/18862	0.00222127999349787	0.0105317508628686	0.005967552232866	IL6/CD80/BCL6/FOXP1/GATA3/HLA-DRB1/STAT3	7
BP	GO:0030193	regulation of blood coagulation	7/520	66/18862	0.00222127999349787	0.0105317508628686	0.005967552232866	EDN1/F3/GP1BA/SERPINE1/THBS1/APOE/FGA	7
BP	GO:0044319	wound healing, spreading of cells	5/520	34/18862	0.00224436927526401	0.0106112768736685	0.0060126136504308	HBEGF/PDPN/ADAM17/CD151/COL5A1	5
BP	GO:0071402	cellular response to lipoprotein particle stimulus	5/520	34/18862	0.00224436927526401	0.0106112768736685	0.0060126136504308	ADAM17/APOE/CASR/LPL/PPARG	5
BP	GO:0090505	epiboly involved in wound healing	5/520	34/18862	0.00224436927526401	0.0106112768736685	0.0060126136504308	HBEGF/PDPN/ADAM17/CD151/COL5A1	5
BP	GO:0046887	positive regulation of hormone secretion	10/520	124/18862	0.00229582363151456	0.0108443777908467	0.00614469443328467	EDN1/CASR/CFTR/FGA/GJA1/HLA-DRB1/RBP4/SPP1/TNFSF11/TRPM4	10
BP	GO:0007050	cell cycle arrest	15/520	235/18862	0.00229974354049189	0.0108471022325711	0.00614623816979228	BTG2/IRF1/THBS1/APC/ATM/BRCA1/CDKN1B/EP300/FOXE3/GAS1/IRF6/MDM4/NOTCH2/SMAD3/TP53	15
BP	GO:0001678	cellular glucose homeostasis	11/520	145/18862	0.00230070481877352	0.0108471022325711	0.00614623816979228	ICAM1/RAF1/AGER/CASR/CFTR/CYP7A1/GATA4/HLA-DRB1/PIK3CA/TRPM4/WDR35	11
BP	GO:0030178	negative regulation of Wnt signaling pathway	14/520	212/18862	0.00232909888777411	0.0109103900019143	0.00618209859548737	GPC3/NFATC4/APC/APC2/APOE/AXIN1/BICC1/NKX2-5/NXN/PSMB4/PSMB9/PSMD12/ROR2/SHH	14
BP	GO:0050954	sensory perception of mechanical stimulus	12/520	167/18862	0.00234089796849961	0.0109103900019143	0.00618209859548737	HPN/ICAM1/CXCL12/CXCR4/CDH23/CHD7/COL11A2/COL2A1/COL4A3/DCDC2/NIPBL/NTRK1	12
BP	GO:0002320	lymphoid progenitor cell differentiation	4/520	21/18862	0.00235309403414303	0.0109103900019143	0.00618209859548737	BMP4/GATA3/PRKDC/SHH	4
BP	GO:0006293	nucleotide-excision repair, preincision complex stabilization	4/520	21/18862	0.00235309403414303	0.0109103900019143	0.00618209859548737	DDB2/ERCC2/ERCC3/ERCC4	4
BP	GO:0006295	nucleotide-excision repair, DNA incision, 3'-to lesion	4/520	21/18862	0.00235309403414303	0.0109103900019143	0.00618209859548737	DDB2/ERCC2/ERCC3/ERCC4	4
BP	GO:0009070	serine family amino acid biosynthetic process	4/520	21/18862	0.00235309403414303	0.0109103900019143	0.00618209859548737	CBS/MTHFD1/PHGDH/PSPH	4
BP	GO:0030325	adrenal gland development	4/520	21/18862	0.00235309403414303	0.0109103900019143	0.00618209859548737	APOA1/CITED2/NF1/SMAD3	4
BP	GO:0031061	negative regulation of histone methylation	4/520	21/18862	0.00235309403414303	0.0109103900019143	0.00618209859548737	BCOR/BRCA1/DNMT1/DNMT3B	4
BP	GO:0035455	response to interferon-alpha	4/520	21/18862	0.00235309403414303	0.0109103900019143	0.00618209859548737	BST2/EIF2AK2/ADAR/GATA3	4
BP	GO:0035809	regulation of urine volume	4/520	21/18862	0.00235309403414303	0.0109103900019143	0.00618209859548737	EDN1/HAS2/SLC4A1/UMOD	4
BP	GO:0036303	lymph vessel morphogenesis	4/520	21/18862	0.00235309403414303	0.0109103900019143	0.00618209859548737	PDPN/CCBE1/FOXC2/SOX18	4
BP	GO:0043984	histone H4-K16 acetylation	4/520	21/18862	0.00235309403414303	0.0109103900019143	0.00618209859548737	AUTS2/BRCA1/KANSL1/KMT2A	4
BP	GO:0048745	smooth muscle tissue development	4/520	21/18862	0.00235309403414303	0.0109103900019143	0.00618209859548737	BMP4/DLG1/NF1/SHH	4
BP	GO:0061042	vascular wound healing	4/520	21/18862	0.00235309403414303	0.0109103900019143	0.00618209859548737	SERPINE1/CXCR4/FOXC2/GATA2	4
BP	GO:0072111	cell proliferation involved in kidney development	4/520	21/18862	0.00235309403414303	0.0109103900019143	0.00618209859548737	GPC3/BMP4/GATA3/SHH	4
BP	GO:0072311	glomerular epithelial cell differentiation	4/520	21/18862	0.00235309403414303	0.0109103900019143	0.00618209859548737	BMP4/FOXC2/FOXJ1/NOTCH2	4
BP	GO:0072574	hepatocyte proliferation	4/520	21/18862	0.00235309403414303	0.0109103900019143	0.00618209859548737	HPN/IL6/CEBPB/NOTCH2	4
BP	GO:0072575	epithelial cell proliferation involved in liver morphogenesis	4/520	21/18862	0.00235309403414303	0.0109103900019143	0.00618209859548737	HPN/IL6/CEBPB/NOTCH2	4
BP	GO:0032370	positive regulation of lipid transport	8/520	85/18862	0.00237162259710486	0.0109861929130593	0.00622505041209897	EDN1/IL1B/ABCA12/ABCB4/APOA1/APOE/SPP1/TNFSF11	8
BP	GO:0046883	regulation of hormone secretion	16/520	260/18862	0.00241464825120493	0.0111436336810899	0.00631426027084313	EDN1/IL1B/IL6/CACNA1C/CASR/CFTR/CHD7/FGA/GJA1/GNAS/HLA-DRB1/RBP4/SPP1/TCIRG1/TNFSF11/TRPM4	16
BP	GO:0002287	alpha-beta T cell activation involved in immune response	7/520	67/18862	0.00242275154957784	0.0111436336810899	0.00631426027084313	IL6/CD80/BCL6/FOXP1/GATA3/HLA-DRB1/STAT3	7
BP	GO:0002293	alpha-beta T cell differentiation involved in immune response	7/520	67/18862	0.00242275154957784	0.0111436336810899	0.00631426027084313	IL6/CD80/BCL6/FOXP1/GATA3/HLA-DRB1/STAT3	7
BP	GO:0045669	positive regulation of osteoblast differentiation	7/520	67/18862	0.00242275154957784	0.0111436336810899	0.00631426027084313	ACVR2A/IL6/CEBPB/BMP4/GNAS/RUNX2/TP63	7
BP	GO:1900046	regulation of hemostasis	7/520	67/18862	0.00242275154957784	0.0111436336810899	0.00631426027084313	EDN1/F3/GP1BA/SERPINE1/THBS1/APOE/FGA	7
BP	GO:2000514	regulation of CD4-positive, alpha-beta T cell activation	7/520	67/18862	0.00242275154957784	0.0111436336810899	0.00631426027084313	CD80/AGER/BCL6/GATA3/HLA-DRB1/NCKAP1L/TGFBR2	7
BP	GO:0007566	embryo implantation	6/520	50/18862	0.00242329811795129	0.0111436336810899	0.00631426027084313	IL1B/GJA1/ITGB4/NODAL/SPP1/TGFBR2	6
BP	GO:0048260	positive regulation of receptor-mediated endocytosis	6/520	50/18862	0.00242329811795129	0.0111436336810899	0.00631426027084313	SELE/SERPINE1/C3/ATAD1/FMR1/PLCG2	6
BP	GO:0032355	response to estradiol	10/520	125/18862	0.00243558584579855	0.0111899295012076	0.00634049263508274	TACR3/ARPC1B/CAT/CTNNB1/DNMT3B/ESR1/GJA1/HPGD/NR2F2/STAT3	10
BP	GO:0006633	fatty acid biosynthetic process	12/520	168/18862	0.00245972836073944	0.0112905564099515	0.00639751034674153	EDN1/IL1B/ALOX15/MGLL/PTGS2/ACADVL/APOA1/APOC2/BRCA1/CYP7A1/HPGD/LPL	12
BP	GO:0062012	regulation of small molecule metabolic process	23/520	437/18862	0.00246369402025113	0.0112984693922345	0.00640199403950129	IL1B/SLC4A4/PTGS2/ACADVL/APOA1/APOC2/APOE/BRCA1/CYP7A1/EP300/HDAC4/LHCGR/MBTPS2/MVK/NUP107/PPARG/PSMB4/PSMB9/PSMD12/PTPN2/RANBP2/SLC4A1/TP53	23
BP	GO:1903707	negative regulation of hemopoiesis	9/520	105/18862	0.00247958583705436	0.0113610114715945	0.00643743193868754	IRF1/TLR3/BCL6/BMP4/C1QC/FOXJ1/GATA2/PTPN2/SHH	9
BP	GO:0016053	organic acid biosynthetic process	19/520	335/18862	0.00252167703424309	0.0115433717098866	0.00654076178966632	EDN1/IL1B/ALOX15/MGLL/PTGS2/ACADVL/APOA1/APOC2/BRCA1/CBS/CYP7A1/HPGD/HSD3B7/LPL/MTAP/MTHFD1/PAH/PHGDH/PSPH	19
BP	GO:0034103	regulation of tissue remodeling	8/520	86/18862	0.00255328508145855	0.0116763381038715	0.00661610385877264	IL6/ITGB3/AGER/NF1/SPP1/TFRC/TNFSF11/TP53	8
BP	GO:0034367	protein-containing complex remodeling	5/520	35/18862	0.00255999079459881	0.0116763381038715	0.00661610385877264	PLA2G7/APOA1/APOC2/APOE/LPL	5
BP	GO:0045191	regulation of isotype switching	5/520	35/18862	0.00255999079459881	0.0116763381038715	0.00661610385877264	CD40/CD28/BCL6/NSD2/TFRC	5
BP	GO:0090504	epiboly	5/520	35/18862	0.00255999079459881	0.0116763381038715	0.00661610385877264	HBEGF/PDPN/ADAM17/CD151/COL5A1	5
BP	GO:0007004	telomere maintenance via telomerase	7/520	68/18862	0.00263800002446262	0.0120104066154396	0.00680539539425388	ATM/CCT5/DKC1/NHP2/PARN/TERT/WRAP53	7
BP	GO:0043507	positive regulation of JUN kinase activity	7/520	68/18862	0.00263800002446262	0.0120104066154396	0.00680539539425388	EDN1/CD40LG/AGER/ERCC6/MAP3K7/ROR2/TNFSF11	7
BP	GO:0048259	regulation of receptor-mediated endocytosis	9/520	106/18862	0.00264519521749263	0.01202144625443	0.00681165072854398	ITGB3/SELE/SERPINE1/C3/APOC2/ATAD1/FMR1/PLCG2/UNC119	9
BP	GO:1901222	regulation of NIK/NF-kappaB signaling	9/520	106/18862	0.00264519521749263	0.01202144625443	0.00681165072854398	EDN1/EIF2AK2/IL1B/TLR3/AGER/EDAR/EDARADD/EP300/IRAK1	9
BP	GO:0031099	regeneration	13/520	192/18862	0.00265007655372236	0.0120219494426289	0.00681193584750462	IL6/CEBPB/CXCL12/APOA1/CDKN1B/CLDN1/GATA4/GSN/IGF2R/PPARG/SPP1/TGFBR2/WDR35	13
BP	GO:2000377	regulation of reactive oxygen species metabolic process	13/520	192/18862	0.00265007655372236	0.0120219494426289	0.00681193584750462	EDN1/GNAI3/ICAM1/IL1B/THBS1/PTGS2/PTX3/BRCA1/HDAC4/SMAD3/TGFBR2/TP53/WDR35	13
BP	GO:0060828	regulation of canonical Wnt signaling pathway	17/520	287/18862	0.00267177292768592	0.012109474420447	0.00686152967892077	GPC3/APC/APC2/APOE/AXIN1/BICC1/CTNNB1/NKX2-5/OTULIN/PSMB4/PSMB9/PSMD12/ROR2/SHH/SMAD3/TBL1XR1/TRPM4	17
BP	GO:0090066	regulation of anatomical structure size	25/520	493/18862	0.00267976845374765	0.0121197592867739	0.00686735734022923	ATP2B1/EDN1/ICAM1/P2RY2/ALOX15/BDKRB2/CXCL12/APOE/ARPC1B/CASR/DLG1/FGA/FOXC2/GJA1/GSN/LIMK1/LRRC8A/NCKAP1L/PIK3CA/SCNN1B/SLC12A3/SPP1/SPTA1/SPTB/TRPM4	25
BP	GO:0032206	positive regulation of telomere maintenance	6/520	51/18862	0.0026836609849285	0.0121197592867739	0.00686735734022923	ATM/CCT5/DKC1/HNRNPA2B1/PARN/RTEL1	6
BP	GO:0046850	regulation of bone remodeling	6/520	51/18862	0.0026836609849285	0.0121197592867739	0.00686735734022923	IL6/ITGB3/NF1/SPP1/TFRC/TNFSF11	6
BP	GO:2000677	regulation of transcription regulatory region DNA binding	6/520	51/18862	0.0026836609849285	0.0121197592867739	0.00686735734022923	CTNNB1/EP300/GATA3/NSD1/PAX6/TAF1	6
BP	GO:0071774	response to fibroblast growth factor	11/520	148/18862	0.00269990397496375	0.0121821987769179	0.00690273710981167	CCL2/THBS1/CXCL13/CASR/FGF3/FGF8/FGFR1/FGFR3/GATA3/HYAL1/TDGF1	11
BP	GO:0006029	proteoglycan metabolic process	8/520	87/18862	0.00274565157600334	0.0123775348327879	0.00701341938207049	CHST14/COL2A1/CTNNB1/DSE/EXTL3/HYAL1/SLC2A10/XYLT1	8
BP	GO:0000717	nucleotide-excision repair, DNA duplex unwinding	4/520	22/18862	0.0028140396538803	0.0126518821191407	0.0071688713845507	DDB2/ERCC2/ERCC3/UBB	4
BP	GO:0032727	positive regulation of interferon-alpha production	4/520	22/18862	0.0028140396538803	0.0126518821191407	0.0071688713845507	TLR3/IFIH1/IRF5/SETD2	4
BP	GO:0072576	liver morphogenesis	4/520	22/18862	0.0028140396538803	0.0126518821191407	0.0071688713845507	HPN/IL6/CEBPB/NOTCH2	4
BP	GO:0032649	regulation of interferon-gamma production	9/520	107/18862	0.00281944344363099	0.0126648796398397	0.00717623610335948	IL1B/RASGRP1/TLR3/CCR2/CD3E/GATA3/HLA-A/HLA-DPA1/HLA-DRB1	9
BP	GO:0003208	cardiac ventricle morphogenesis	7/520	69/18862	0.00286763499814766	0.0128146601935295	0.00726110549395268	CHD7/FOXC2/GATA3/GATA4/MYH6/NKX2-5/TGFBR2	7
BP	GO:0030224	monocyte differentiation	5/520	36/18862	0.00290659004065767	0.0128146601935295	0.00726110549395268	CSF1/BMP4/FOXP1/HLA-DRB1/PPARG	5
BP	GO:2000144	positive regulation of DNA-templated transcription, initiation	5/520	36/18862	0.00290659004065767	0.0128146601935295	0.00726110549395268	CTNNB1/ERCC6/ESR1/NKX2-5/TP53	5
BP	GO:0001821	histamine secretion	3/520	11/18862	0.00291380963924301	0.0128146601935295	0.00726110549395268	EDN1/ADA/BTK	3
BP	GO:0002645	positive regulation of tolerance induction	3/520	11/18862	0.00291380963924301	0.0128146601935295	0.00726110549395268	CD3E/FOXJ1/TGFBR2	3
BP	GO:0010623	programmed cell death involved in cell development	3/520	11/18862	0.00291380963924301	0.0128146601935295	0.00726110549395268	DNASE1L3/NTRK1/PRKDC	3
BP	GO:0021554	optic nerve development	3/520	11/18862	0.00291380963924301	0.0128146601935295	0.00726110549395268	LPAR1/ATOH7/TCIRG1	3
BP	GO:0032306	regulation of prostaglandin secretion	3/520	11/18862	0.00291380963924301	0.0128146601935295	0.00726110549395268	EDN1/IL1B/TNFSF11	3
BP	GO:0032308	positive regulation of prostaglandin secretion	3/520	11/18862	0.00291380963924301	0.0128146601935295	0.00726110549395268	EDN1/IL1B/TNFSF11	3
BP	GO:0033079	immature T cell proliferation	3/520	11/18862	0.00291380963924301	0.0128146601935295	0.00726110549395268	IL1B/BMP4/SHH	3
BP	GO:0033197	response to vitamin E	3/520	11/18862	0.00291380963924301	0.0128146601935295	0.00726110549395268	ADA/CAT/PPARG	3
BP	GO:0034378	chylomicron assembly	3/520	11/18862	0.00291380963924301	0.0128146601935295	0.00726110549395268	APOA1/APOC2/APOE	3
BP	GO:0048635	negative regulation of muscle organ development	3/520	11/18862	0.00291380963924301	0.0128146601935295	0.00726110549395268	BMP4/FGF3/FGF8	3
BP	GO:0051974	negative regulation of telomerase activity	3/520	11/18862	0.00291380963924301	0.0128146601935295	0.00726110549395268	MEN1/PPARG/TP53	3
BP	GO:0060831	smoothened signaling pathway involved in dorsal/ventral neural tube patterning	3/520	11/18862	0.00291380963924301	0.0128146601935295	0.00726110549395268	GLI2/GORAB/WDR19	3
BP	GO:0070203	regulation of establishment of protein localization to telomere	3/520	11/18862	0.00291380963924301	0.0128146601935295	0.00726110549395268	CCT5/DKC1/WRAP53	3
BP	GO:0070243	regulation of thymocyte apoptotic process	3/520	11/18862	0.00291380963924301	0.0128146601935295	0.00726110549395268	ADA/BMP4/TP53	3
BP	GO:0070933	histone H4 deacetylation	3/520	11/18862	0.00291380963924301	0.0128146601935295	0.00726110549395268	HDAC4/HDAC8/SMARCAD1	3
BP	GO:0086016	AV node cell action potential	3/520	11/18862	0.00291380963924301	0.0128146601935295	0.00726110549395268	CACNA1C/CACNA1G/TRPM4	3
BP	GO:0086027	AV node cell to bundle of His cell signaling	3/520	11/18862	0.00291380963924301	0.0128146601935295	0.00726110549395268	CACNA1C/CACNA1G/TRPM4	3
BP	GO:1901862	negative regulation of muscle tissue development	3/520	11/18862	0.00291380963924301	0.0128146601935295	0.00726110549395268	BMP4/FGF3/FGF8	3
BP	GO:1990440	positive regulation of transcription from RNA polymerase II promoter in response to endoplasmic reticulum stress	3/520	11/18862	0.00291380963924301	0.0128146601935295	0.00726110549395268	CEBPB/MBTPS2/TP53	3
BP	GO:2000615	regulation of histone H3-K9 acetylation	3/520	11/18862	0.00291380963924301	0.0128146601935295	0.00726110549395268	BRCA1/GATA3/KMT2A	3
BP	GO:2001269	positive regulation of cysteine-type endopeptidase activity involved in apoptotic signaling pathway	3/520	11/18862	0.00291380963924301	0.0128146601935295	0.00726110549395268	FAS/GSN/SMAD3	3
BP	GO:0010232	vascular transport	8/520	88/18862	0.00294914522994397	0.0129587549772603	0.00734275318573669	SLC4A4/SLC7A2/AGER/ABCB1/APOE/GJA1/SLC2A10/TFRC	8
BP	GO:0032784	regulation of DNA-templated transcription, elongation	6/520	52/18862	0.00296443660445637	0.0130032728341689	0.00736797811175864	CDC73/ERCC6/NELFA/RNF168/SETD5/SHH	6
BP	GO:0050819	negative regulation of coagulation	6/520	52/18862	0.00296443660445637	0.0130032728341689	0.00736797811175864	EDN1/GP1BA/SERPINE1/THBS1/APOE/FGA	6
BP	GO:0045834	positive regulation of lipid metabolic process	11/520	150/18862	0.00299578876070889	0.0131293698730198	0.00743942783322949	IL1B/PTGS2/APOA1/APOC2/APOE/CD19/CYP7A1/FGFR3/PNPLA2/PPARG/TEK	11
BP	GO:0008593	regulation of Notch signaling pathway	9/520	108/18862	0.00300264111279423	0.0131479680351719	0.00744996601491676	MMP14/BCL6/CREBBP/DLK1/DLL1/EP300/GATA2/STAT3/TP63	9
BP	GO:0090257	regulation of muscle system process	15/520	243/18862	0.0031617579004343	0.0138282278095039	0.00783541813850964	ATP2A2/ATP2B1/CALCRL/EDN1/TACR1/TACR3/ADA/CACNA1C/DLG1/GATA4/GTF2IRD1/HDAC4/NKX2-5/SMAD3/TRPM4	15
BP	GO:0048525	negative regulation of viral process	8/520	89/18862	0.00316419552772066	0.0138282278095039	0.00783541813850964	BST2/EIF2AK2/LY6E/PTX3/CIITA/FCN3/GSN/MORC2	8
BP	GO:0043393	regulation of protein binding	13/520	196/18862	0.00316622517701737	0.0138282278095039	0.00783541813850964	ATP2A2/NFATC4/APOE/BMP4/CDON/EP300/HDAC4/MEN1/RPL11/SPTA1/TAF1/TERT/TNFSF11	13
BP	GO:0051495	positive regulation of cytoskeleton organization	14/520	220/18862	0.00326072516549856	0.0142286189039937	0.00806228970061299	CX3CL1/EDN1/ICAM1/LPAR1/ALOX15/APOA1/ARPC1B/DLG1/GSN/LIMK1/NCKAP1L/SMAD3/TEK/TGFB3	14
BP	GO:0000731	DNA synthesis involved in DNA repair	6/520	53/18862	0.00326659330948411	0.0142295853757994	0.00806283732759895	POLA1/POLE/REV3L/RFC2/UBB/UFD1	6
BP	GO:0002704	negative regulation of leukocyte mediated immunity	6/520	53/18862	0.00326659330948411	0.0142295853757994	0.00806283732759895	BST2/BCL6/CCR2/FOXJ1/HLA-A/HLA-B	6
BP	GO:0010837	regulation of keratinocyte proliferation	5/520	37/18862	0.0032858475113847	0.0142887588070568	0.00809636646690585	HAS2/BCL11B/KDF1/NOTCH2/TP63	5
BP	GO:0060412	ventricular septum morphogenesis	5/520	37/18862	0.0032858475113847	0.0142887588070568	0.00809636646690585	BMP4/CITED2/NKX2-5/NSD2/TGFBR2	5
BP	GO:0031960	response to corticosteroid	11/520	152/18862	0.0033172227024609	0.0143827626678032	0.00814963139468462	ATP2B1/EDN1/ICAM1/IL6/FOS/CLDN1/DNMT3B/HSD3B2/IL1RN/SCNN1B/SCNN1G	11
BP	GO:0003416	endochondral bone growth	4/520	23/18862	0.00333314817380835	0.0143827626678032	0.00814963139468462	THBS3/BNC2/FGFR3/TGFBR2	4
BP	GO:0031639	plasminogen activation	4/520	23/18862	0.00333314817380835	0.0143827626678032	0.00814963139468462	HPN/SERPINE1/THBS1/FGA	4
BP	GO:0035162	embryonic hemopoiesis	4/520	23/18862	0.00333314817380835	0.0143827626678032	0.00814963139468462	GATA2/GATA3/KMT2A/TGFBR2	4
BP	GO:0044458	motile cilium assembly	4/520	23/18862	0.00333314817380835	0.0143827626678032	0.00814963139468462	CFAP221/DNAAF1/FOXJ1/RSPH9	4
BP	GO:0045723	positive regulation of fatty acid biosynthetic process	4/520	23/18862	0.00333314817380835	0.0143827626678032	0.00814963139468462	IL1B/PTGS2/APOA1/APOC2	4
BP	GO:0050857	positive regulation of antigen receptor-mediated signaling pathway	4/520	23/18862	0.00333314817380835	0.0143827626678032	0.00814963139468462	LCK/ADA/CARD11/FOXP1	4
BP	GO:0072677	eosinophil migration	4/520	23/18862	0.00333314817380835	0.0143827626678032	0.00814963139468462	CCL2/CX3CL1/CCL13/CCL8	4
BP	GO:2000353	positive regulation of endothelial cell apoptotic process	4/520	23/18862	0.00333314817380835	0.0143827626678032	0.00814963139468462	CCL2/CD40/CD40LG/THBS1	4
BP	GO:0050818	regulation of coagulation	7/520	71/18862	0.00337254455858744	0.0145278842523767	0.00823186089738886	EDN1/F3/GP1BA/SERPINE1/THBS1/APOE/FGA	7
BP	GO:0070227	lymphocyte apoptotic process	7/520	71/18862	0.00337254455858744	0.0145278842523767	0.00823186089738886	BCL6/ADA/BMP4/BTK/FAS/FOXP1/TP53	7
BP	GO:0023061	signal release	24/520	475/18862	0.00338130495705764	0.0145531827357562	0.00824619564789193	ATP2A2/EDN1/IL1B/IL6/RAF1/VIP/CXCL12/BTK/CACNA1C/CASR/CFTR/CHD7/FGA/FMR1/GATA3/GJA1/GNAS/HLA-DRB1/IL1RN/RBP4/SPP1/TCIRG1/TNFSF11/TRPM4	24
BP	GO:0006368	transcription elongation from RNA polymerase II promoter	8/520	90/18862	0.00339123798517142	0.0145834807553447	0.0082633632600773	AFF4/CDC73/ERCC2/ERCC3/NELFA/RNF168/SETD2/SHH	8
BP	GO:2001020	regulation of response to DNA damage stimulus	14/520	221/18862	0.00339605105767017	0.0145917283296314	0.00826803654099625	CXCL12/ATM/BRCA1/ERCC4/ERCC6/ERCC8/FMR1/NSD2/PRKDC/RNF168/RTEL1/SETD2/TP53/WRAP53	14
BP	GO:0048511	rhythmic process	17/520	294/18862	0.00341750573440716	0.0146714045156832	0.00831318305159744	AHR/HAS2/SERPINE1/PTX3/ADA/ATOH7/CREBBP/EP300/ESR1/KMT2A/LHCGR/NTRK1/PPARG/PRKDC/RAI1/TGFB3/TP53	17
BP	GO:2000146	negative regulation of cell motility	19/520	345/18862	0.0034820928450162	0.0149359556926652	0.00846308433462841	BST2/CCL2/CX3CL1/SERPINE1/THBS1/C5/CXCL12/CXCL13/ADA/APOE/CDH1/CITED2/GATA3/GJA1/NF1/NODAL/NR2F2/PPARG/SHH	19
BP	GO:0051047	positive regulation of secretion	17/520	295/18862	0.00353688821142623	0.0151580923346838	0.00858895248621496	EDN1/IL1B/P2RY2/VIP/CXCL12/CACNA1G/CASR/CFTR/FGA/GATA2/GJA1/HLA-DRB1/RBP4/SPP1/TGFB3/TNFSF11/TRPM4	17
BP	GO:0006968	cellular defense response	6/520	54/18862	0.00359110741252826	0.0153382892874088	0.00869105656573521	ADORA2B/CCR2/DCDC2/PRF1/TCIRG1/UMOD	6
BP	GO:0055078	sodium ion homeostasis	6/520	54/18862	0.00359110741252826	0.0153382892874088	0.00869105656573521	EDN1/SCNN1A/SCNN1B/SCNN1G/SLC12A3/UMOD	6
BP	GO:0061756	leukocyte adhesion to vascular endothelial cell	6/520	54/18862	0.00359110741252826	0.0153382892874088	0.00869105656573521	ICAM1/IL6/SELE/CXCL12/ELANE/IRAK1	6
BP	GO:0070228	regulation of lymphocyte apoptotic process	6/520	54/18862	0.00359110741252826	0.0153382892874088	0.00869105656573521	BCL6/ADA/BMP4/BTK/FOXP1/TP53	6
BP	GO:0002286	T cell activation involved in immune response	9/520	111/18862	0.00360910714226021	0.0153890862918709	0.00871983941308392	ICAM1/IL6/CD80/BCL6/FOXP1/GATA3/HLA-DRB1/STAT3/TP53	9
BP	GO:1903959	regulation of anion transmembrane transport	9/520	111/18862	0.00360910714226021	0.0153890862918709	0.00871983941308392	EDN1/GPC3/IL1B/THBS1/C3/ABCB1/BRAF/CFTR/TERT	9
BP	GO:1903532	positive regulation of secretion by cell	16/520	271/18862	0.00363081308579631	0.0154685527915583	0.00876486711017075	EDN1/IL1B/VIP/CXCL12/CACNA1G/CASR/CFTR/FGA/GATA2/GJA1/HLA-DRB1/RBP4/SPP1/TGFB3/TNFSF11/TRPM4	16
BP	GO:0006695	cholesterol biosynthetic process	7/520	72/18862	0.00364907816586138	0.0154809376733513	0.0087718846925234	APOA1/APOE/CFTR/CYP7A1/LBR/MBTPS2/MVK	7
BP	GO:0014855	striated muscle cell proliferation	7/520	72/18862	0.00364907816586138	0.0154809376733513	0.0087718846925234	FOXC2/GJA1/PRKAR1A/RBP4/SHH/TBX2/TGFBR2	7
BP	GO:0048708	astrocyte differentiation	7/520	72/18862	0.00364907816586138	0.0154809376733513	0.0087718846925234	IL6/AGER/DLL1/NF1/ROR2/SHH/STAT3	7
BP	GO:1902653	secondary alcohol biosynthetic process	7/520	72/18862	0.00364907816586138	0.0154809376733513	0.0087718846925234	APOA1/APOE/CFTR/CYP7A1/LBR/MBTPS2/MVK	7
BP	GO:1903036	positive regulation of response to wounding	7/520	72/18862	0.00364907816586138	0.0154809376733513	0.0087718846925234	F3/HBEGF/SERPINE1/THBS1/CXCR4/CLDN1/FOXC2	7
BP	GO:0140014	mitotic nuclear division	17/520	296/18862	0.00365969732184687	0.0155129306157344	0.0087900126901603	EDN1/IL1B/CD28/ANAPC1/APC/ATM/BMP4/FGF8/HOXA13/KIF11/KNSTRN/NIPBL/NSMCE2/RAD21/SMC1A/SMC3/STAG2	17
BP	GO:0009595	detection of biotic stimulus	5/520	38/18862	0.00369944251914104	0.015615737266726	0.00884826549804252	TLR1/C4B/HLA-A/HLA-B/HLA-DRB1	5
BP	GO:0019433	triglyceride catabolic process	5/520	38/18862	0.00369944251914104	0.015615737266726	0.00884826549804252	MGLL/APOA1/APOC2/LPL/PNPLA2	5
BP	GO:0032733	positive regulation of interleukin-10 production	5/520	38/18862	0.00369944251914104	0.015615737266726	0.00884826549804252	IL6/CD28/CD40LG/INAVA/STAT3	5
BP	GO:0045923	positive regulation of fatty acid metabolic process	5/520	38/18862	0.00369944251914104	0.015615737266726	0.00884826549804252	IL1B/PTGS2/APOA1/APOC2/PPARG	5
BP	GO:0048246	macrophage chemotaxis	5/520	38/18862	0.00369944251914104	0.015615737266726	0.00884826549804252	CCL2/CSF1/THBS1/C5/SAA1	5
BP	GO:0002478	antigen processing and presentation of exogenous peptide antigen	12/520	177/18862	0.00376637623286391	0.0158534363062712	0.00898295169150244	AP1S3/HLA-A/HLA-B/HLA-C/HLA-DPA1/HLA-DQB1/HLA-DRB1/KIF11/KIF15/PSMB4/PSMB9/PSMD12	12
BP	GO:0002664	regulation of T cell tolerance induction	3/520	12/18862	0.00380608292273574	0.0158534363062712	0.00898295169150244	CD3E/HLA-B/TGFBR2	3
BP	GO:0002863	positive regulation of inflammatory response to antigenic stimulus	3/520	12/18862	0.00380608292273574	0.0158534363062712	0.00898295169150244	CD28/C3/BTK	3
BP	GO:0002903	negative regulation of B cell apoptotic process	3/520	12/18862	0.00380608292273574	0.0158534363062712	0.00898295169150244	BCL6/ADA/FOXP1	3
BP	GO:0006563	L-serine metabolic process	3/520	12/18862	0.00380608292273574	0.0158534363062712	0.00898295169150244	CBS/PHGDH/PSPH	3
BP	GO:0009650	UV protection	3/520	12/18862	0.00380608292273574	0.0158534363062712	0.00898295169150244	CAT/ERCC2/ERCC4	3
BP	GO:0032494	response to peptidoglycan	3/520	12/18862	0.00380608292273574	0.0158534363062712	0.00898295169150244	IL6/INAVA/IRF5	3
BP	GO:0048820	hair follicle maturation	3/520	12/18862	0.00380608292273574	0.0158534363062712	0.00898295169150244	ERCC2/NSUN2/SPINK5	3
BP	GO:0070202	regulation of establishment of protein localization to chromosome	3/520	12/18862	0.00380608292273574	0.0158534363062712	0.00898295169150244	CCT5/DKC1/WRAP53	3
BP	GO:0071481	cellular response to X-ray	3/520	12/18862	0.00380608292273574	0.0158534363062712	0.00898295169150244	ATM/GATA3/NIPBL	3
BP	GO:0072711	cellular response to hydroxyurea	3/520	12/18862	0.00380608292273574	0.0158534363062712	0.00898295169150244	BLM/FMR1/NSMCE3	3
BP	GO:0086067	AV node cell to bundle of His cell communication	3/520	12/18862	0.00380608292273574	0.0158534363062712	0.00898295169150244	CACNA1C/CACNA1G/TRPM4	3
BP	GO:0098911	regulation of ventricular cardiac muscle cell action potential	3/520	12/18862	0.00380608292273574	0.0158534363062712	0.00898295169150244	CACNA1C/DLG1/TRPM4	3
BP	GO:1903405	protein localization to nuclear body	3/520	12/18862	0.00380608292273574	0.0158534363062712	0.00898295169150244	CCT5/DKC1/WRAP53	3
BP	GO:1904816	positive regulation of protein localization to chromosome, telomeric region	3/520	12/18862	0.00380608292273574	0.0158534363062712	0.00898295169150244	CCT5/DKC1/WRAP53	3
BP	GO:1904867	protein localization to Cajal body	3/520	12/18862	0.00380608292273574	0.0158534363062712	0.00898295169150244	CCT5/DKC1/WRAP53	3
BP	GO:0015748	organophosphate ester transport	10/520	133/18862	0.00381632535340049	0.0158829725690656	0.00899968767332394	ABCA12/ABCB1/ABCB4/ABCC6/APOA1/APOC2/APOE/GJA1/SLC25A24/SLC4A1	10
BP	GO:0032609	interferon-gamma production	9/520	112/18862	0.00383130127375528	0.0159321439106655	0.00902754937962313	IL1B/RASGRP1/TLR3/CCR2/CD3E/GATA3/HLA-A/HLA-DPA1/HLA-DRB1	9
BP	GO:0045638	negative regulation of myeloid cell differentiation	8/520	92/18862	0.00388306970379681	0.0161075484009349	0.00912693793060493	TLR3/C1QC/CDC73/DLL1/GATA2/MEIS2/PTPN2/ZBTB16	8
BP	GO:0051702	biological process involved in interaction with symbiont	8/520	92/18862	0.00388306970379681	0.0161075484009349	0.00912693793060493	HPN/CCL8/PTX3/APOE/ELANE/EP300/FMR1/IGF2R	8
BP	GO:0055017	cardiac muscle tissue growth	8/520	92/18862	0.00388306970379681	0.0161075484009349	0.00912693793060493	EDN1/FOXC2/GATA4/GJA1/PRKAR1A/RBP4/TBX2/TGFBR2	8
BP	GO:0010954	positive regulation of protein processing	4/520	24/18862	0.00391377183866519	0.0161816325405025	0.00916891584845099	HPN/MMP14/CCBE1/GSN	4
BP	GO:0060037	pharyngeal system development	4/520	24/18862	0.00391377183866519	0.0161816325405025	0.00916891584845099	BMP4/FGF8/GATA3/NKX2-5	4
BP	GO:0072010	glomerular epithelium development	4/520	24/18862	0.00391377183866519	0.0161816325405025	0.00916891584845099	BMP4/FOXC2/FOXJ1/NOTCH2	4
BP	GO:1905523	positive regulation of macrophage migration	4/520	24/18862	0.00391377183866519	0.0161816325405025	0.00916891584845099	CSF1/CX3CL1/MMP14/THBS1	4
BP	GO:0007405	neuroblast proliferation	6/520	55/18862	0.00393896166262901	0.0162074025630487	0.00918351778478514	CX3CL1/CTNNB1/NF1/SHH/SIX3/TP53	6
BP	GO:0045620	negative regulation of lymphocyte differentiation	6/520	55/18862	0.00393896166262901	0.0162074025630487	0.00918351778478514	IRF1/BCL6/BMP4/FOXJ1/PTPN2/SHH	6
BP	GO:0098900	regulation of action potential	6/520	55/18862	0.00393896166262901	0.0162074025630487	0.00918351778478514	ATP2A2/CACNA1C/DLG1/FMR1/GPR35/TRPM4	6
BP	GO:0002292	T cell differentiation involved in immune response	7/520	73/18862	0.00394251498855114	0.0162074025630487	0.00918351778478514	IL6/CD80/BCL6/FOXP1/GATA3/HLA-DRB1/STAT3	7
BP	GO:0006809	nitric oxide biosynthetic process	7/520	73/18862	0.00394251498855114	0.0162074025630487	0.00918351778478514	EDN1/ICAM1/IL1B/PTGS2/PTX3/SMAD3/WDR35	7
BP	GO:0031016	pancreas development	7/520	73/18862	0.00394251498855114	0.0162074025630487	0.00918351778478514	IL6/BMP4/DLL1/DNAAF1/MEIS2/PAX6/SHH	7
BP	GO:0060193	positive regulation of lipase activity	7/520	73/18862	0.00394251498855114	0.0162074025630487	0.00918351778478514	LPAR1/SELE/APOA1/APOC2/ESR1/FGFR1/FGFR3	7
BP	GO:0045732	positive regulation of protein catabolic process	14/520	225/18862	0.00398403525914317	0.0163647414067495	0.00927266989066651	GPC3/IL1B/RNF144B/VIP/APC/APC2/APOE/AXIN1/CDKN1B/FMR1/GJA1/ITCH/TAF1/TNFSF12	14
BP	GO:0046165	alcohol biosynthetic process	11/520	156/18862	0.00404297620101876	0.0165933225188392	0.00940218963943417	APOA1/APOE/ASAH1/CFTR/CYP7A1/LBR/LHCGR/MBTPS2/MVK/PLCG2/SRD5A3	11
BP	GO:0019216	regulation of lipid metabolic process	21/520	402/18862	0.004058042253932	0.0166416053375242	0.00942954788652951	IL1B/C3/PTGS2/ABCB4/ACADVL/APOA1/APOC2/APOE/ASAH1/BCL11B/BRCA1/CD19/CREBBP/CYP7A1/FGFR3/MBTPS2/MVK/PNPLA2/PPARG/TBL1XR1/TEK	21
BP	GO:0001909	leukocyte mediated cytotoxicity	9/520	113/18862	0.00406406592073267	0.0166527579190997	0.00943586721690008	ICAM1/RASGRP1/AGER/DNASE1L3/ELANE/HLA-A/HLA-B/HLA-DRB1/PRF1	9
BP	GO:0015711	organic anion transport	20/520	376/18862	0.00407855186325335	0.016698538903978	0.00946180786267592	EDN1/IL1B/SLC4A4/SLC7A2/BDKRB2/ABCB4/ABCC6/CASR/CFTR/CYP7A1/GJA1/LRRC8A/SLC25A13/SLC25A15/SLC25A24/SLC2A10/SLC4A1/SLC6A5/TNFSF11/UMOD	20
BP	GO:0030177	positive regulation of Wnt signaling pathway	12/520	179/18862	0.00412157021542034	0.0168472943112072	0.00954609637976299	GPC3/AXIN1/CDC73/PSMB4/PSMB9/PSMD12/ROR2/SHH/SMAD3/TBL1XR1/TERT/TRPM4	12
BP	GO:0090090	negative regulation of canonical Wnt signaling pathway	12/520	179/18862	0.00412157021542034	0.0168472943112072	0.00954609637976299	GPC3/APC/APC2/APOE/AXIN1/BICC1/NKX2-5/PSMB4/PSMB9/PSMD12/ROR2/SHH	12
BP	GO:0030501	positive regulation of bone mineralization	5/520	39/18862	0.00414904911942355	0.0168911208092849	0.00957092956465956	ACVR2A/ATP2B1/BMP4/SMAD3/TGFB3	5
BP	GO:0033146	regulation of intracellular estrogen receptor signaling pathway	5/520	39/18862	0.00414904911942355	0.0168911208092849	0.00957092956465956	AXIN1/BRCA1/ESR1/KMT2D/TP63	5
BP	GO:0045746	negative regulation of Notch signaling pathway	5/520	39/18862	0.00414904911942355	0.0168911208092849	0.00957092956465956	MMP14/BCL6/DLK1/DLL1/GATA2	5
BP	GO:0090207	regulation of triglyceride metabolic process	5/520	39/18862	0.00414904911942355	0.0168911208092849	0.00957092956465956	C3/APOA1/APOC2/APOE/PNPLA2	5
BP	GO:1905521	regulation of macrophage migration	5/520	39/18862	0.00414904911942355	0.0168911208092849	0.00957092956465956	CSF1/CX3CL1/MMP14/THBS1/C5	5
BP	GO:0034504	protein localization to nucleus	16/520	275/18862	0.00418224552088851	0.0170125241527668	0.00963971972148212	BMP4/CCT5/CDH1/DKC1/NUP107/RANBP2/RPL11/SHH/SMAD3/STAT3/TERT/TFRC/TNPO3/TP53/WRAP53/ZBTB16	16
BP	GO:1901617	organic hydroxy compound biosynthetic process	15/520	251/18862	0.00427358428074606	0.0173700522378711	0.00984230403536847	ALOX15/APOA1/APOE/ASAH1/CFTR/CYP7A1/GATA3/HSD3B7/LBR/LHCGR/MBTPS2/MVK/PAH/PLCG2/SRD5A3	15
BP	GO:0002223	stimulatory C-type lectin receptor signaling pathway	9/520	114/18862	0.00430773771751058	0.0174804217602501	0.00990484215446084	RAF1/CARD11/CREBBP/EP300/MAP3K7/PLCG2/PSMB4/PSMB9/PSMD12	9
BP	GO:0006977	DNA damage response, signal transduction by p53 class mediator resulting in cell cycle arrest	6/520	56/18862	0.00431114369999819	0.0174804217602501	0.00990484215446084	BTG2/ATM/CDKN1B/EP300/MDM4/TP53	6
BP	GO:0043388	positive regulation of DNA binding	6/520	56/18862	0.00431114369999819	0.0174804217602501	0.00990484215446084	CTNNB1/EP300/ERCC2/GATA3/PAX6/PPARG	6
BP	GO:0050890	cognition	16/520	276/18862	0.00433032201695313	0.017544069907913	0.00994090677948371	BTG2/VIP/AGER/CEBPB/FOS/NFATC4/APOE/ATAD1/CHD7/EP300/LHCGR/MEIS2/NF1/NIPBL/NTRK1/SETD5	16
BP	GO:0006476	protein deacetylation	8/520	94/18862	0.00442823295450327	0.0179263406350976	0.010157510890355	BCL6/EP300/HDAC4/HDAC8/NIPBL/SMARCAD1/TBL1XR1/TP53	8
BP	GO:0044706	multi-multicellular organism process	13/520	204/18862	0.0044442422461802	0.0179767102092682	0.0101860515450595	ACVR2A/EDN1/IL1B/FOS/ESR1/GJA1/HPGD/ITGB4/NODAL/NR2F2/SPP1/TGFB3/TGFBR2	13
BP	GO:0045598	regulation of fat cell differentiation	10/520	136/18862	0.00447065976277169	0.0180690659217075	0.0102383825909759	IL6/CEBPB/PTGS2/GATA2/GATA3/LPL/PPARG/SMAD3/TRPM4/ZBTB16	10
BP	GO:0006898	receptor-mediated endocytosis	18/520	328/18862	0.004556193836492	0.0182801866712051	0.0103580088636131	CALCRL/ITGB3/MSR1/SELE/SERPINE1/C3/SAA1/APOA1/APOC2/APOE/ATAD1/DLL1/FMR1/IGF2R/PLCG2/TFRC/TGFBR2/UNC119	18
BP	GO:1904951	positive regulation of establishment of protein localization	18/520	328/18862	0.004556193836492	0.0182801866712051	0.0103580088636131	IL1B/BAP1/CASR/CCT5/CDH1/CFTR/DKC1/FGA/GJA1/HLA-DRB1/RBP4/SHH/SMAD3/TGFB3/TP53/TP63/TRPM4/WRAP53	18
BP	GO:0000729	DNA double-strand break processing	4/520	25/18862	0.0045591656043065	0.0182801866712051	0.0103580088636131	ATM/BLM/BRCA1/SMARCAD1	4
BP	GO:0001783	B cell apoptotic process	4/520	25/18862	0.0045591656043065	0.0182801866712051	0.0103580088636131	BCL6/ADA/BTK/FOXP1	4
BP	GO:0002092	positive regulation of receptor internalization	4/520	25/18862	0.0045591656043065	0.0182801866712051	0.0103580088636131	SELE/ATAD1/FMR1/PLCG2	4
BP	GO:0015012	heparan sulfate proteoglycan biosynthetic process	4/520	25/18862	0.0045591656043065	0.0182801866712051	0.0103580088636131	CTNNB1/DSE/EXTL3/XYLT1	4
BP	GO:0033622	integrin activation	4/520	25/18862	0.0045591656043065	0.0182801866712051	0.0103580088636131	CX3CL1/CXCL12/CXCL13/PIEZO1	4
BP	GO:0042730	fibrinolysis	4/520	25/18862	0.0045591656043065	0.0182801866712051	0.0103580088636131	GP1BA/SERPINE1/THBS1/FGA	4
BP	GO:0072012	glomerulus vasculature development	4/520	25/18862	0.0045591656043065	0.0182801866712051	0.0103580088636131	BMP4/FOXC2/NOTCH2/TEK	4
BP	GO:2000679	positive regulation of transcription regulatory region DNA binding	4/520	25/18862	0.0045591656043065	0.0182801866712051	0.0103580088636131	CTNNB1/EP300/GATA3/PAX6	4
BP	GO:0006278	RNA-dependent DNA biosynthetic process	7/520	75/18862	0.00458268531172943	0.0183016909438323	0.0103701937198448	ATM/CCT5/DKC1/NHP2/PARN/TERT/WRAP53	7
BP	GO:0006305	DNA alkylation	7/520	75/18862	0.00458268531172943	0.0183016909438323	0.0103701937198448	FOS/BRCA1/DNMT1/DNMT3B/GNAS/KMT2A/PIK3CA	7
BP	GO:0006306	DNA methylation	7/520	75/18862	0.00458268531172943	0.0183016909438323	0.0103701937198448	FOS/BRCA1/DNMT1/DNMT3B/GNAS/KMT2A/PIK3CA	7
BP	GO:0043536	positive regulation of blood vessel endothelial cell migration	7/520	75/18862	0.00458268531172943	0.0183016909438323	0.0103701937198448	CD40/THBS1/PTGS2/ADAM17/FGFR1/FOXC2/GATA2	7
BP	GO:0055117	regulation of cardiac muscle contraction	7/520	75/18862	0.00458268531172943	0.0183016909438323	0.0103701937198448	ATP2A2/CACNA1C/DLG1/GATA4/HDAC4/NKX2-5/TRPM4	7
BP	GO:0042908	xenobiotic transport	5/520	40/18862	0.00463633216657849	0.0184866409173699	0.0104749909792867	ABCB1/ABCC6/CLDN1/GJA1/LRRC8A	5
BP	GO:0150077	regulation of neuroinflammatory response	5/520	40/18862	0.00463633216657849	0.0184866409173699	0.0104749909792867	CX3CL1/IL1B/IL6/PTGS2/ATM	5
BP	GO:0051147	regulation of muscle cell differentiation	11/520	159/18862	0.00466618589510005	0.0185909698903591	0.0105341063727118	EDN1/MMP14/BMP4/CDON/CTNNB1/DLL1/DNMT1/HDAC4/NKX2-5/SHH/TCF3	11
BP	GO:0051785	positive regulation of nuclear division	6/520	57/18862	0.00470864451257073	0.018745314647201	0.0106215619544395	EDN1/IL1B/CD28/FGF8/HOXA13/NSMCE2	6
BP	GO:0090277	positive regulation of peptide hormone secretion	8/520	95/18862	0.0047219575080307	0.0187834773800116	0.0106431859089331	CASR/CFTR/FGA/GJA1/HLA-DRB1/RBP4/TNFSF11/TRPM4	8
BP	GO:0006869	lipid transport	23/520	461/18862	0.00473532770605405	0.0188218072858931	0.0106649045878504	EDN1/IL1B/ITGB3/MSR1/THBS1/BDKRB2/ABCA12/ABCB1/ABCB4/APOA1/APOC2/APOE/CFTR/CYP7A1/GJA1/LRRC8A/PPARG/RBP4/SHH/SLC25A13/SLC4A1/SPP1/TNFSF11	23
BP	GO:0032874	positive regulation of stress-activated MAPK cascade	9/520	116/18862	0.0048291676623789	0.0189149761056739	0.0107176963606293	EIF2AK2/IL1B/RASGRP1/TLR3/AGER/AXIN1/EDAR/INAVA/TNFSF11	9
BP	GO:0043434	response to peptide hormone	22/520	435/18862	0.00484535677654503	0.0189149761056739	0.0107176963606293	ATP2B1/BTG2/EDN1/ICAM1/IL1B/TNFSF10/CXCL12/APC/CAT/FOXC2/GJA1/LHCGR/LPL/PIK3CA/PPARG/PRKAR1A/PRKDC/PTPN2/STAT3/STAT4/TCIRG1/TEK	22
BP	GO:0007512	adult heart development	3/520	13/18862	0.00484744394806872	0.0189149761056739	0.0107176963606293	CHD7/MYH6/NKX2-5	3
BP	GO:0007567	parturition	3/520	13/18862	0.00484744394806872	0.0189149761056739	0.0107176963606293	EDN1/HPGD/NODAL	3
BP	GO:0010755	regulation of plasminogen activation	3/520	13/18862	0.00484744394806872	0.0189149761056739	0.0107176963606293	HPN/SERPINE1/THBS1	3
BP	GO:0031650	regulation of heat generation	3/520	13/18862	0.00484744394806872	0.0189149761056739	0.0107176963606293	IL1B/PTGS2/TNFSF11	3
BP	GO:0032725	positive regulation of granulocyte macrophage colony-stimulating factor production	3/520	13/18862	0.00484744394806872	0.0189149761056739	0.0107176963606293	IL1B/RASGRP1/CD80	3
BP	GO:0033127	regulation of histone phosphorylation	3/520	13/18862	0.00484744394806872	0.0189149761056739	0.0107176963606293	IL1B/ATM/FMR1	3
BP	GO:0035723	interleukin-15-mediated signaling pathway	3/520	13/18862	0.00484744394806872	0.0189149761056739	0.0107176963606293	IL15RA/IL2RG/STAT3	3
BP	GO:0043247	telomere maintenance in response to DNA damage	3/520	13/18862	0.00484744394806872	0.0189149761056739	0.0107176963606293	DCLRE1C/ERCC4/RTEL1	3
BP	GO:0043970	histone H3-K9 acetylation	3/520	13/18862	0.00484744394806872	0.0189149761056739	0.0107176963606293	BRCA1/GATA3/KMT2A	3
BP	GO:0061043	regulation of vascular wound healing	3/520	13/18862	0.00484744394806872	0.0189149761056739	0.0107176963606293	SERPINE1/CXCR4/FOXC2	3
BP	GO:0070486	leukocyte aggregation	3/520	13/18862	0.00484744394806872	0.0189149761056739	0.0107176963606293	HAS2/IL1B/ZAP70	3
BP	GO:0071350	cellular response to interleukin-15	3/520	13/18862	0.00484744394806872	0.0189149761056739	0.0107176963606293	IL15RA/IL2RG/STAT3	3
BP	GO:0071599	otic vesicle development	3/520	13/18862	0.00484744394806872	0.0189149761056739	0.0107176963606293	COL2A1/FGF8/GATA3	3
BP	GO:0072176	nephric duct development	3/520	13/18862	0.00484744394806872	0.0189149761056739	0.0107176963606293	GPC3/BMP4/GATA3	3
BP	GO:0072310	glomerular epithelial cell development	3/520	13/18862	0.00484744394806872	0.0189149761056739	0.0107176963606293	BMP4/FOXJ1/NOTCH2	3
BP	GO:0072683	T cell extravasation	3/520	13/18862	0.00484744394806872	0.0189149761056739	0.0107176963606293	CCL2/ICAM1/CCR2	3
BP	GO:0072710	response to hydroxyurea	3/520	13/18862	0.00484744394806872	0.0189149761056739	0.0107176963606293	BLM/FMR1/NSMCE3	3
BP	GO:1903236	regulation of leukocyte tethering or rolling	3/520	13/18862	0.00484744394806872	0.0189149761056739	0.0107176963606293	SELE/CXCL12/ELANE	3
BP	GO:1903977	positive regulation of glial cell migration	3/520	13/18862	0.00484744394806872	0.0189149761056739	0.0107176963606293	CSF1/CX3CL1/CCR2	3
BP	GO:2001140	positive regulation of phospholipid transport	3/520	13/18862	0.00484744394806872	0.0189149761056739	0.0107176963606293	ABCB4/APOA1/APOE	3
BP	GO:2001198	regulation of dendritic cell differentiation	3/520	13/18862	0.00484744394806872	0.0189149761056739	0.0107176963606293	AGER/CEBPB/HLA-B	3
BP	GO:0030336	negative regulation of cell migration	18/520	330/18862	0.00484883911280371	0.0189149761056739	0.0107176963606293	BST2/CCL2/CX3CL1/SERPINE1/THBS1/C5/CXCL12/CXCL13/ADA/APOE/CDH1/CITED2/GJA1/NF1/NODAL/NR2F2/PPARG/SHH	18
BP	GO:0009791	post-embryonic development	7/520	76/18862	0.00493072450305461	0.0191898467145909	0.0108734448907028	ATM/BCL11B/BMP4/ERCC2/GATA3/GNAS/IGF2R	7
BP	GO:0060395	SMAD protein signal transduction	7/520	76/18862	0.00493072450305461	0.0191898467145909	0.0108734448907028	FOS/BMP4/NODAL/ROR2/SLC2A10/SMAD3/TGFB3	7
BP	GO:1901983	regulation of protein acetylation	7/520	76/18862	0.00493072450305461	0.0191898467145909	0.0108734448907028	IL1B/AUTS2/BRCA1/GATA2/GATA3/KMT2A/SETD5	7
BP	GO:0021537	telencephalon development	14/520	231/18862	0.0050188493444212	0.0195177474505269	0.0110592416109606	BTG2/LPAR1/CXCL12/CXCR4/BCL11B/BMP4/CDON/CHD7/DNAH5/FGF8/HSD3B2/NF1/SHH/SIX3	14
BP	GO:0002011	morphogenesis of an epithelial sheet	6/520	58/18862	0.00513245689847215	0.0198984279703122	0.0112749446707304	HBEGF/PDPN/ADAM17/CD151/COL5A1/NOTCH2	6
BP	GO:0060038	cardiac muscle cell proliferation	6/520	58/18862	0.00513245689847215	0.0198984279703122	0.0112749446707304	FOXC2/GJA1/PRKAR1A/RBP4/TBX2/TGFBR2	6
BP	GO:0060675	ureteric bud morphogenesis	6/520	58/18862	0.00513245689847215	0.0198984279703122	0.0112749446707304	GPC3/BMP4/DLG1/FGF8/GATA3/SHH	6
BP	GO:0071824	protein-DNA complex subunit organization	16/520	281/18862	0.00513647912487623	0.0198984279703122	0.0112749446707304	BPTF/DDB2/ERCC2/ERCC3/ESR1/HIRA/KAT6A/NPM1/SETD2/SMARCC2/SMARCD2/SRCAP/TAF1/TCF4/TP53/UBB	16
BP	GO:0072593	reactive oxygen species metabolic process	16/520	281/18862	0.00513647912487623	0.0198984279703122	0.0112749446707304	EDN1/GNAI3/ICAM1/IL1B/THBS1/PTGS2/PTX3/BRCA1/CAT/HDAC4/INAVA/SH3PXD2B/SMAD3/TGFBR2/TP53/WDR35	16
BP	GO:0033574	response to testosterone	5/520	41/18862	0.00516294350462652	0.0199243761587425	0.01128964756029	EDN1/THBS1/MTAP/PSPH/SPP1	5
BP	GO:0042088	T-helper 1 type immune response	5/520	41/18862	0.00516294350462652	0.0199243761587425	0.01128964756029	IL1B/CD80/CCR2/HLA-DRB1/IL18BP	5
BP	GO:0072091	regulation of stem cell proliferation	5/520	41/18862	0.00516294350462652	0.0199243761587425	0.01128964756029	EIF2AK2/GJA1/KDF1/SOX18/TERT	5
BP	GO:0090279	regulation of calcium ion import	5/520	41/18862	0.00516294350462652	0.0199243761587425	0.01128964756029	CCL2/CXCL12/CASR/CTNNB1/SPINK1	5
BP	GO:1905314	semi-lunar valve development	5/520	41/18862	0.00516294350462652	0.0199243761587425	0.01128964756029	BMP4/GATA3/GATA4/NKX2-5/NOTCH2	5
BP	GO:0002719	negative regulation of cytokine production involved in immune response	4/520	26/18862	0.00527247760512659	0.0201465406594678	0.0114155314973133	BST2/BCL6/APOA1/TGFB3	4
BP	GO:0003156	regulation of animal organ formation	4/520	26/18862	0.00527247760512659	0.0201465406594678	0.0114155314973133	BMP4/CITED2/FGF8/SHH	4
BP	GO:0006972	hyperosmotic response	4/520	26/18862	0.00527247760512659	0.0201465406594678	0.0114155314973133	ICOSLG/TACR3/TLR3/CLDN1	4
BP	GO:0009651	response to salt stress	4/520	26/18862	0.00527247760512659	0.0201465406594678	0.0114155314973133	TACR3/BDKRB2/CLDN1/TP53	4
BP	GO:0019883	antigen processing and presentation of endogenous antigen	4/520	26/18862	0.00527247760512659	0.0201465406594678	0.0114155314973133	HLA-A/HLA-B/HLA-C/HLA-DRB1	4
BP	GO:0022616	DNA strand elongation	4/520	26/18862	0.00527247760512659	0.0201465406594678	0.0114155314973133	GINS1/POLA1/POLE/TERT	4
BP	GO:0033598	mammary gland epithelial cell proliferation	4/520	26/18862	0.00527247760512659	0.0201465406594678	0.0114155314973133	CEBPB/ESR1/GATA3/TNFSF11	4
BP	GO:0045830	positive regulation of isotype switching	4/520	26/18862	0.00527247760512659	0.0201465406594678	0.0114155314973133	CD40/CD28/NSD2/TFRC	4
BP	GO:0060390	regulation of SMAD protein signal transduction	4/520	26/18862	0.00527247760512659	0.0201465406594678	0.0114155314973133	BMP4/NODAL/SLC2A10/TGFB3	4
BP	GO:0061437	renal system vasculature development	4/520	26/18862	0.00527247760512659	0.0201465406594678	0.0114155314973133	BMP4/FOXC2/NOTCH2/TEK	4
BP	GO:0061440	kidney vasculature development	4/520	26/18862	0.00527247760512659	0.0201465406594678	0.0114155314973133	BMP4/FOXC2/NOTCH2/TEK	4
BP	GO:0098868	bone growth	4/520	26/18862	0.00527247760512659	0.0201465406594678	0.0114155314973133	THBS3/BNC2/FGFR3/TGFBR2	4
BP	GO:1903319	positive regulation of protein maturation	4/520	26/18862	0.00527247760512659	0.0201465406594678	0.0114155314973133	HPN/MMP14/CCBE1/GSN	4
BP	GO:0016575	histone deacetylation	7/520	77/18862	0.00529827688315108	0.0202144704701601	0.0114540222192031	BCL6/HDAC4/HDAC8/NIPBL/SMARCAD1/TBL1XR1/TP53	7
BP	GO:0046209	nitric oxide metabolic process	7/520	77/18862	0.00529827688315108	0.0202144704701601	0.0114540222192031	EDN1/ICAM1/IL1B/PTGS2/PTX3/SMAD3/WDR35	7
BP	GO:0060070	canonical Wnt signaling pathway	18/520	333/18862	0.00531661413969374	0.0202690887020094	0.011484970269121	GPC3/APC/APC2/APOE/AXIN1/BICC1/CTNNB1/GATA3/NKX2-5/OTULIN/PSMB4/PSMB9/PSMD12/ROR2/SHH/SMAD3/TBL1XR1/TRPM4	18
BP	GO:0019884	antigen processing and presentation of exogenous antigen	12/520	185/18862	0.00535108193100378	0.0203501060416885	0.0115308767107563	AP1S3/HLA-A/HLA-B/HLA-C/HLA-DPA1/HLA-DQB1/HLA-DRB1/KIF11/KIF15/PSMB4/PSMB9/PSMD12	12
BP	GO:0002027	regulation of heart rate	8/520	97/18862	0.00535401599430139	0.0203501060416885	0.0115308767107563	ATP2A2/EDN1/TACR3/ADA/CACNA1C/CACNA1G/MYH6/TRPM4	8
BP	GO:0032677	regulation of interleukin-8 production	8/520	97/18862	0.00535401599430139	0.0203501060416885	0.0115308767107563	F3/IL1B/IL6/SERPINE1/TLR1/TLR3/ELANE/STAT3	8
BP	GO:0060191	regulation of lipase activity	8/520	97/18862	0.00535401599430139	0.0203501060416885	0.0115308767107563	LPAR1/SELE/APOA1/APOC2/ESR1/FGFR1/FGFR3/LPL	8
BP	GO:0002220	innate immune response activating cell surface receptor signaling pathway	9/520	118/18862	0.0053983548745031	0.0204723164540975	0.0116001241729254	RAF1/CARD11/CREBBP/EP300/MAP3K7/PLCG2/PSMB4/PSMB9/PSMD12	9
BP	GO:0043500	muscle adaptation	9/520	118/18862	0.0053983548745031	0.0204723164540975	0.0116001241729254	ATP2A2/EDN1/IL1B/ACTA1/GSN/GTF2IRD1/HDAC4/MYH6/SMAD3	9
BP	GO:0070304	positive regulation of stress-activated protein kinase signaling cascade	9/520	118/18862	0.0053983548745031	0.0204723164540975	0.0116001241729254	EIF2AK2/IL1B/RASGRP1/TLR3/AGER/AXIN1/EDAR/INAVA/TNFSF11	9
BP	GO:0051651	maintenance of location in cell	13/520	209/18862	0.00543461991726603	0.020578876320827	0.0116605036462832	BDKRB1/CX3CL1/LCK/APOE/ATP7B/CACNA1C/CD19/CHD7/GJA1/GSN/PLCG2/RYR1/SLC30A2	13
BP	GO:0090276	regulation of peptide hormone secretion	13/520	209/18862	0.00543461991726603	0.020578876320827	0.0116605036462832	IL1B/IL6/CACNA1C/CASR/CFTR/CHD7/FGA/GJA1/HLA-DRB1/RBP4/TCIRG1/TNFSF11/TRPM4	13
BP	GO:0035148	tube formation	10/520	140/18862	0.00547704942046584	0.020723970780141	0.0117427177791401	BMP4/EDAR/FGF8/GATA3/GRHL3/MTHFD1/NODAL/SETD2/SHH/ST14	10
BP	GO:0006940	regulation of smooth muscle contraction	6/520	59/18862	0.00558357393821476	0.0210637819226066	0.0119352632322539	ATP2B1/CALCRL/EDN1/TACR1/TACR3/ADA	6
BP	GO:0030239	myofibril assembly	6/520	59/18862	0.00558357393821476	0.0210637819226066	0.0119352632322539	EDN1/ACTA1/ACTC1/KRT8/MYH6/PRKAR1A	6
BP	GO:0033260	nuclear DNA replication	6/520	59/18862	0.00558357393821476	0.0210637819226066	0.0119352632322539	BCL6/GINS1/POLA1/POLE/RFC2/RTEL1	6
BP	GO:0072171	mesonephric tubule morphogenesis	6/520	59/18862	0.00558357393821476	0.0210637819226066	0.0119352632322539	GPC3/BMP4/DLG1/FGF8/GATA3/SHH	6
BP	GO:0019882	antigen processing and presentation	14/520	234/18862	0.00561211960413762	0.0211556341098381	0.0119873089682521	ICAM1/THBS1/AP1S3/HLA-A/HLA-B/HLA-C/HLA-DPA1/HLA-DQB1/HLA-DRB1/KIF11/KIF15/PSMB4/PSMB9/PSMD12	14
BP	GO:0001570	vasculogenesis	7/520	78/18862	0.00568600429216595	0.0213656089102534	0.0121062859176101	HAS2/HOXA13/NKX2-5/SETD2/SHH/SOX18/TGFBR2	7
BP	GO:0016126	sterol biosynthetic process	7/520	78/18862	0.00568600429216595	0.0213656089102534	0.0121062859176101	APOA1/APOE/CFTR/CYP7A1/LBR/MBTPS2/MVK	7
BP	GO:0061844	antimicrobial humoral immune response mediated by antimicrobial peptide	7/520	78/18862	0.00568600429216595	0.0213656089102534	0.0121062859176101	CCL13/CXCL1/CXCL13/CXCL14/CXCL2/ELANE/SPINK5	7
BP	GO:2001057	reactive nitrogen species metabolic process	7/520	78/18862	0.00568600429216595	0.0213656089102534	0.0121062859176101	EDN1/ICAM1/IL1B/PTGS2/PTX3/SMAD3/WDR35	7
BP	GO:0019217	regulation of fatty acid metabolic process	8/520	98/18862	0.00569329004127898	0.0213656089102534	0.0121062859176101	IL1B/PTGS2/ACADVL/APOA1/APOC2/BRCA1/CYP7A1/PPARG	8
BP	GO:0031341	regulation of cell killing	8/520	98/18862	0.00569329004127898	0.0213656089102534	0.0121062859176101	ICAM1/RASGRP1/AGER/DNASE1L3/HLA-A/HLA-B/HLA-DRB1/PRF1	8
BP	GO:0002758	innate immune response-activating signal transduction	9/520	119/18862	0.00570173491751801	0.0213656089102534	0.0121062859176101	RAF1/CARD11/CREBBP/EP300/MAP3K7/PLCG2/PSMB4/PSMB9/PSMD12	9
BP	GO:0051208	sequestering of calcium ion	9/520	119/18862	0.00570173491751801	0.0213656089102534	0.0121062859176101	BDKRB1/CX3CL1/LCK/ATP7B/CACNA1C/CD19/CHD7/PLCG2/RYR1	9
BP	GO:0014002	astrocyte development	5/520	42/18862	0.00573051830007004	0.0214415829490371	0.0121493346994022	IL6/AGER/DLL1/NF1/ROR2	5
BP	GO:2001239	regulation of extrinsic apoptotic signaling pathway in absence of ligand	5/520	42/18862	0.00573051830007004	0.0214415829490371	0.0121493346994022	IL1B/COL2A1/FGFR1/IL7/TERT	5
BP	GO:0006367	transcription initiation from RNA polymerase II promoter	12/520	187/18862	0.00582022170107581	0.0217610663007582	0.0123303619202082	CREBBP/ERCC2/ERCC3/ERCC6/ESR1/GTF2E2/NKX2-5/NOTCH2/PPARG/RUNX2/TAF1/TP53	12
BP	GO:0044344	cellular response to fibroblast growth factor stimulus	10/520	142/18862	0.00604251778555863	0.022127050615769	0.0125377377444823	CCL2/THBS1/CXCL13/FGF3/FGF8/FGFR1/FGFR3/GATA3/HYAL1/TDGF1	10
BP	GO:0010889	regulation of sequestering of triglyceride	3/520	14/18862	0.00604438709004035	0.022127050615769	0.0125377377444823	LPL/PNPLA2/PPARG	3
BP	GO:0010896	regulation of triglyceride catabolic process	3/520	14/18862	0.00604438709004035	0.022127050615769	0.0125377377444823	APOA1/APOC2/PNPLA2	3
BP	GO:0030213	hyaluronan biosynthetic process	3/520	14/18862	0.00604438709004035	0.022127050615769	0.0125377377444823	HAS2/IL1B/HYAL1	3
BP	GO:0032310	prostaglandin secretion	3/520	14/18862	0.00604438709004035	0.022127050615769	0.0125377377444823	EDN1/IL1B/TNFSF11	3
BP	GO:0034349	glial cell apoptotic process	3/520	14/18862	0.00604438709004035	0.022127050615769	0.0125377377444823	CCL2/DLL1/TP53	3
BP	GO:0036295	cellular response to increased oxygen levels	3/520	14/18862	0.00604438709004035	0.022127050615769	0.0125377377444823	DNMT3B/FAS/PPARG	3
BP	GO:0043144	sno(s)RNA processing	3/520	14/18862	0.00604438709004035	0.022127050615769	0.0125377377444823	DKC1/PARN/RNF113A	3
BP	GO:0043249	erythrocyte maturation	3/520	14/18862	0.00604438709004035	0.022127050615769	0.0125377377444823	EPB42/ERCC2/FLVCR1	3
BP	GO:0048368	lateral mesoderm development	3/520	14/18862	0.00604438709004035	0.022127050615769	0.0125377377444823	CITED2/NODAL/SHH	3
BP	GO:0050862	positive regulation of T cell receptor signaling pathway	3/520	14/18862	0.00604438709004035	0.022127050615769	0.0125377377444823	LCK/ADA/CARD11	3
BP	GO:0050966	detection of mechanical stimulus involved in sensory perception of pain	3/520	14/18862	0.00604438709004035	0.022127050615769	0.0125377377444823	CXCL12/CXCR4/NTRK1	3
BP	GO:0051608	histamine transport	3/520	14/18862	0.00604438709004035	0.022127050615769	0.0125377377444823	EDN1/ADA/BTK	3
BP	GO:0070672	response to interleukin-15	3/520	14/18862	0.00604438709004035	0.022127050615769	0.0125377377444823	IL15RA/IL2RG/STAT3	3
BP	GO:0097284	hepatocyte apoptotic process	3/520	14/18862	0.00604438709004035	0.022127050615769	0.0125377377444823	GSN/KRT18/KRT8	3
BP	GO:1902894	negative regulation of pri-miRNA transcription by RNA polymerase II	3/520	14/18862	0.00604438709004035	0.022127050615769	0.0125377377444823	NFATC4/BMP4/HDAC4	3
BP	GO:1903025	regulation of RNA polymerase II regulatory region sequence-specific DNA binding	3/520	14/18862	0.00604438709004035	0.022127050615769	0.0125377377444823	EP300/NSD1/TAF1	3
BP	GO:1904814	regulation of protein localization to chromosome, telomeric region	3/520	14/18862	0.00604438709004035	0.022127050615769	0.0125377377444823	CCT5/DKC1/WRAP53	3
BP	GO:1990173	protein localization to nucleoplasm	3/520	14/18862	0.00604438709004035	0.022127050615769	0.0125377377444823	CCT5/DKC1/WRAP53	3
BP	GO:2001138	regulation of phospholipid transport	3/520	14/18862	0.00604438709004035	0.022127050615769	0.0125377377444823	ABCB4/APOA1/APOE	3
BP	GO:0021510	spinal cord development	8/520	99/18862	0.00604869244307982	0.022127050615769	0.0125377377444823	DLL1/ERCC2/GATA2/GLI2/NF1/PAX6/PHGDH/SHH	8
BP	GO:0043279	response to alkaloid	8/520	99/18862	0.00604869244307982	0.022127050615769	0.0125377377444823	ICAM1/TACR3/CXCR4/ADA/BLM/DNMT3B/PPARG/RYR1	8
BP	GO:0044728	DNA methylation or demethylation	8/520	99/18862	0.00604869244307982	0.022127050615769	0.0125377377444823	FOS/BRCA1/DNMT1/DNMT3B/GATA3/GNAS/KMT2A/PIK3CA	8
BP	GO:1903426	regulation of reactive oxygen species biosynthetic process	8/520	99/18862	0.00604869244307982	0.022127050615769	0.0125377377444823	EDN1/ICAM1/IL1B/PTGS2/PTX3/HDAC4/SMAD3/WDR35	8
BP	GO:0007064	mitotic sister chromatid cohesion	4/520	27/18862	0.00605674079271056	0.022127050615769	0.0125377377444823	NIPBL/NSMCE2/RAD21/SMC1A	4
BP	GO:0031069	hair follicle morphogenesis	4/520	27/18862	0.00605674079271056	0.022127050615769	0.0125377377444823	GLI2/GORAB/SHH/TP63	4
BP	GO:0032201	telomere maintenance via semi-conservative replication	4/520	27/18862	0.00605674079271056	0.022127050615769	0.0125377377444823	POLA1/POLE/RFC2/RTEL1	4
BP	GO:0050996	positive regulation of lipid catabolic process	4/520	27/18862	0.00605674079271056	0.022127050615769	0.0125377377444823	IL1B/APOA1/APOC2/PNPLA2	4
BP	GO:0090025	regulation of monocyte chemotaxis	4/520	27/18862	0.00605674079271056	0.022127050615769	0.0125377377444823	SERPINE1/CCR2/CXCL12/PLA2G7	4
BP	GO:0098901	regulation of cardiac muscle cell action potential	4/520	27/18862	0.00605674079271056	0.022127050615769	0.0125377377444823	ATP2A2/CACNA1C/DLG1/TRPM4	4
BP	GO:0007588	excretion	6/520	60/18862	0.00606298748023354	0.022127050615769	0.0125377377444823	ADORA2B/EDN1/CLCNKB/SCNN1B/SCNN1G/UMOD	6
BP	GO:0010518	positive regulation of phospholipase activity	6/520	60/18862	0.00606298748023354	0.022127050615769	0.0125377377444823	LPAR1/SELE/APOC2/ESR1/FGFR1/FGFR3	6
BP	GO:0071384	cellular response to corticosteroid stimulus	6/520	60/18862	0.00606298748023354	0.022127050615769	0.0125377377444823	ATP2B1/EDN1/ICAM1/DNMT3B/SCNN1B/SCNN1G	6
BP	GO:0001910	regulation of leukocyte mediated cytotoxicity	7/520	79/18862	0.00609457087973799	0.0221941020476008	0.012575730755042	ICAM1/RASGRP1/AGER/DNASE1L3/HLA-A/HLA-B/HLA-DRB1	7
BP	GO:0048145	regulation of fibroblast proliferation	7/520	79/18862	0.00609457087973799	0.0221941020476008	0.012575730755042	CDC73/CTNNB1/ESR1/NF1/PPARG/PRKDC/TP53	7
BP	GO:0090398	cellular senescence	7/520	79/18862	0.00609457087973799	0.0221941020476008	0.012575730755042	BCL6/KAT6A/NSMCE2/PRKDC/TBX2/TERT/TP53	7
BP	GO:0007265	Ras protein signal transduction	18/520	338/18862	0.00617797179724385	0.0224815724607285	0.0127386186478606	CSF1/LPAR1/PDPN/RAF1/RASGRP1/BCL6/APOA1/APOE/ARHGAP29/AUTS2/DNMT1/GPR35/LIMK1/NF1/NOTCH2/NTRK1/RFXANK/TP53	18
BP	GO:1903320	regulation of protein modification by small protein conjugation or removal	14/520	237/18862	0.0062605127795916	0.0227655010166967	0.0128994996362361	AXIN1/BIRC3/BRCA1/CTNNB1/HDAC4/HDAC8/INAVA/ITCH/LIMK1/NSMCE3/NXN/RPL11/TAF1/UBB	14
BP	GO:0071248	cellular response to metal ion	12/520	189/18862	0.00632141324030132	0.0229670848000695	0.0130137220264387	EDN1/ALOX15/FOS/NFATC4/BRAF/CDH1/CDKN1B/CLDN1/GSN/RYR1/SHH/SLC25A24	12
BP	GO:0035315	hair cell differentiation	5/520	43/18862	0.00634067152240483	0.0229670848000695	0.0130137220264387	CTNNB1/DLL1/ERCC2/ERCC3/SPINK5	5
BP	GO:2000142	regulation of DNA-templated transcription, initiation	5/520	43/18862	0.00634067152240483	0.0229670848000695	0.0130137220264387	CTNNB1/ERCC6/ESR1/NKX2-5/TP53	5
BP	GO:2000273	positive regulation of signaling receptor activity	5/520	43/18862	0.00634067152240483	0.0229670848000695	0.0130137220264387	CCL2/EDN1/HBEGF/CCR2/ADAM17	5
BP	GO:2000404	regulation of T cell migration	5/520	43/18862	0.00634067152240483	0.0229670848000695	0.0130137220264387	CCL20/CCR2/CXCL12/CXCL13/ADAM17	5
BP	GO:0006304	DNA modification	9/520	121/18862	0.00634784704890809	0.0229670848000695	0.0130137220264387	FOS/BRCA1/DNMT1/DNMT3B/GATA3/GNAS/KMT2A/PIK3CA/UNG	9
BP	GO:0010811	positive regulation of cell-substrate adhesion	9/520	121/18862	0.00634784704890809	0.0229670848000695	0.0130137220264387	CSF1/CX3CL1/HAS2/ALOX15/APOA1/CD3E/FGA/SMAD3/TEK	9
BP	GO:0007044	cell-substrate junction assembly	8/520	100/18862	0.00642070029983043	0.0231973688251938	0.0131442066881267	MMP14/LAMC1/THBS1/CD151/ITGB4/LAMB3/SMAD3/TEK	8
BP	GO:0010927	cellular component assembly involved in morphogenesis	8/520	100/18862	0.00642070029983043	0.0231973688251938	0.0131442066881267	EDN1/ACTA1/ACTC1/ERCC2/ITGB4/KRT8/MYH6/PRKAR1A	8
BP	GO:0072331	signal transduction by p53 class mediator	15/520	263/18862	0.00652071895292327	0.0235391536235895	0.0133378704638259	BTG2/BDKRB2/ATM/BLM/BRCA1/CDKN1B/EP300/KAT6A/MDM4/RFC2/RPL11/TAF1/TP53/TP63/UBB	15
BP	GO:0048144	fibroblast proliferation	7/520	80/18862	0.00652464238336399	0.0235391536235895	0.0133378704638259	CDC73/CTNNB1/ESR1/NF1/PPARG/PRKDC/TP53	7
BP	GO:1903961	positive regulation of anion transmembrane transport	6/520	61/18862	0.0065716866431721	0.0236919175118651	0.0134244302860672	GPC3/C3/ABCB1/BRAF/CFTR/TERT	6
BP	GO:0014074	response to purine-containing compound	10/520	144/18862	0.0066524583259185	0.0239659685222511	0.0135797144112087	AHR/P2RY2/FOS/CFTR/DNMT3B/PPARG/RYR1/TAF1/TEK/TRPM4	10
BP	GO:0038093	Fc receptor signaling pathway	14/520	239/18862	0.00672513917818612	0.02421050104147	0.0137182726243751	FOS/ARPC1B/BTK/CARD11/FCGR3A/LIMK1/MAP3K7/NCKAP1L/PIK3CA/PLCG2/PSMB4/PSMB9/PSMD12/WIPF1	14
BP	GO:0062014	negative regulation of small molecule metabolic process	8/520	101/18862	0.00680979283677588	0.0244977558153822	0.0138810383306457	ACADVL/APOE/BRCA1/CYP7A1/EP300/HDAC4/SLC4A1/TP53	8
BP	GO:0031032	actomyosin structure organization	12/520	191/18862	0.00685613567976623	0.0246468786205576	0.0139655350245557	EDN1/LPAR1/ACTA1/ACTC1/ALMS1/APOA1/KRT8/LIMK1/MYH6/PRKAR1A/SMAD3/TGFB3	12
BP	GO:0001893	maternal placenta development	4/520	28/18862	0.00691486566661655	0.0246644890019444	0.01397551350507	GJA1/NODAL/NR2F2/SPP1	4
BP	GO:0003299	muscle hypertrophy in response to stress	4/520	28/18862	0.00691486566661655	0.0246644890019444	0.01397551350507	ATP2A2/HDAC4/MYH6/SMAD3	4
BP	GO:0014887	cardiac muscle adaptation	4/520	28/18862	0.00691486566661655	0.0246644890019444	0.01397551350507	ATP2A2/HDAC4/MYH6/SMAD3	4
BP	GO:0014898	cardiac muscle hypertrophy in response to stress	4/520	28/18862	0.00691486566661655	0.0246644890019444	0.01397551350507	ATP2A2/HDAC4/MYH6/SMAD3	4
BP	GO:0032607	interferon-alpha production	4/520	28/18862	0.00691486566661655	0.0246644890019444	0.01397551350507	TLR3/IFIH1/IRF5/SETD2	4
BP	GO:0032647	regulation of interferon-alpha production	4/520	28/18862	0.00691486566661655	0.0246644890019444	0.01397551350507	TLR3/IFIH1/IRF5/SETD2	4
BP	GO:0060795	cell fate commitment involved in formation of primary germ layer	4/520	28/18862	0.00691486566661655	0.0246644890019444	0.01397551350507	BMP4/CDC73/FOXC2/NODAL	4
BP	GO:0072376	protein activation cascade	4/520	28/18862	0.00691486566661655	0.0246644890019444	0.01397551350507	F3/GP1BA/FGA/GP1BB	4
BP	GO:0072378	blood coagulation, fibrin clot formation	4/520	28/18862	0.00691486566661655	0.0246644890019444	0.01397551350507	F3/GP1BA/FGA/GP1BB	4
BP	GO:1902253	regulation of intrinsic apoptotic signaling pathway by p53 class mediator	4/520	28/18862	0.00691486566661655	0.0246644890019444	0.01397551350507	BDKRB2/RPL11/TP53/UBB	4
BP	GO:2001032	regulation of double-strand break repair via nonhomologous end joining	4/520	28/18862	0.00691486566661655	0.0246644890019444	0.01397551350507	ERCC6/NSD2/PRKDC/WRAP53	4
BP	GO:0001764	neuron migration	10/520	145/18862	0.00697481043755886	0.0248154569097693	0.0140610556800761	CX3CL1/CXCL12/CXCR4/AUTS2/DCDC2/FGFR1/GATA2/GATA3/NIPBL/NR2F2	10
BP	GO:0051592	response to calcium ion	10/520	145/18862	0.00697481043755886	0.0248154569097693	0.0140610556800761	EDN1/THBS1/ALOX15/FOS/BRAF/CASR/FGA/RYR1/SLC25A13/SLC25A24	10
BP	GO:0016925	protein sumoylation	7/520	81/18862	0.00697688540498872	0.0248154569097693	0.0140610556800761	CTNNB1/HDAC4/IFIH1/NSMCE2/NUP107/RANBP2/TRPM4	7
BP	GO:0022617	extracellular matrix disassembly	7/520	81/18862	0.00697688540498872	0.0248154569097693	0.0140610556800761	HPN/IL6/MMP14/PDPN/LAMC1/ELANE/SH3PXD2B	7
BP	GO:0150076	neuroinflammatory response	5/520	44/18862	0.00699499457699569	0.0248623220508169	0.0140876106357281	CX3CL1/IL1B/IL6/PTGS2/ATM	5
BP	GO:1903409	reactive oxygen species biosynthetic process	9/520	123/18862	0.00704882853483742	0.0250360083266953	0.01418602560366	EDN1/ICAM1/IL1B/PTGS2/PTX3/HDAC4/INAVA/SMAD3/WDR35	9
BP	GO:0030166	proteoglycan biosynthetic process	6/520	62/18862	0.00711065633812763	0.0252200618889256	0.0142903149341385	CHST14/CTNNB1/DSE/EXTL3/SLC2A10/XYLT1	6
BP	GO:0032233	positive regulation of actin filament bundle assembly	6/520	62/18862	0.00711065633812763	0.0252200618889256	0.0142903149341385	CX3CL1/LPAR1/APOA1/LIMK1/SMAD3/TGFB3	6
BP	GO:0042116	macrophage activation	8/520	102/18862	0.00721645101313	0.0255593205243677	0.0144825473230179	CX3CL1/IL6/TLR1/TLR3/THBS1/AGER/ATM/FOXP1	8
BP	GO:0044773	mitotic DNA damage checkpoint	8/520	102/18862	0.00721645101313	0.0255593205243677	0.0144825473230179	BTG2/ATM/BLM/CDKN1B/EP300/MDM4/PRKDC/TP53	8
BP	GO:0010820	positive regulation of T cell chemotaxis	3/520	15/18862	0.00740251662764269	0.0260535501419827	0.0147625901284877	CCR2/CXCL13/ADAM17	3
BP	GO:0010838	positive regulation of keratinocyte proliferation	3/520	15/18862	0.00740251662764269	0.0260535501419827	0.0147625901284877	HAS2/NOTCH2/TP63	3
BP	GO:0032645	regulation of granulocyte macrophage colony-stimulating factor production	3/520	15/18862	0.00740251662764269	0.0260535501419827	0.0147625901284877	IL1B/RASGRP1/CD80	3
BP	GO:0042074	cell migration involved in gastrulation	3/520	15/18862	0.00740251662764269	0.0260535501419827	0.0147625901284877	GPC3/FGF8/NODAL	3
BP	GO:0043101	purine-containing compound salvage	3/520	15/18862	0.00740251662764269	0.0260535501419827	0.0147625901284877	ADA/MTAP/PNP	3
BP	GO:0050965	detection of temperature stimulus involved in sensory perception of pain	3/520	15/18862	0.00740251662764269	0.0260535501419827	0.0147625901284877	CXCL12/CXCR4/NTRK1	3
BP	GO:0060339	negative regulation of type I interferon-mediated signaling pathway	3/520	15/18862	0.00740251662764269	0.0260535501419827	0.0147625901284877	ADAR/PTPN2/SAMHD1	3
BP	GO:0060391	positive regulation of SMAD protein signal transduction	3/520	15/18862	0.00740251662764269	0.0260535501419827	0.0147625901284877	BMP4/NODAL/TGFB3	3
BP	GO:1904874	positive regulation of telomerase RNA localization to Cajal body	3/520	15/18862	0.00740251662764269	0.0260535501419827	0.0147625901284877	CCT5/DKC1/NHP2	3
BP	GO:0071158	positive regulation of cell cycle arrest	7/520	82/18862	0.00745196668716557	0.0262092896743297	0.0148508360247403	BTG2/ATM/BRCA1/CDKN1B/EP300/MDM4/TP53	7
BP	GO:0043543	protein acylation	14/520	242/18862	0.00747329669737211	0.0262659800242367	0.0148829581883363	IL1B/AUTS2/BRCA1/CREBBP/EP300/GATA2/GATA3/KANSL1/KAT6A/KMT2A/MAP3K7/SETD5/SRCAP/TAF1	14
BP	GO:0034329	cell junction assembly	21/520	425/18862	0.00753019780009046	0.0264475239808055	0.0149858255137689	IL1B/MMP14/LAMC1/THBS1/IL1RAP/APC/ARVCF/CD151/CDH1/CLDN1/CTNNB1/DLG1/GJA1/ITGB4/LAMB3/NECTIN1/NTRK1/SETD5/SMAD3/TBCD/TEK	21
BP	GO:0032637	interleukin-8 production	8/520	103/18862	0.00764115712749158	0.0267998830358786	0.0151854809265536	F3/IL1B/IL6/SERPINE1/TLR1/TLR3/ELANE/STAT3	8
BP	GO:0046822	regulation of nucleocytoplasmic transport	8/520	103/18862	0.00764115712749158	0.0267998830358786	0.0151854809265536	IL1B/BMP4/CDH1/NSUN2/SETD2/SHH/SMAD3/TP53	8
BP	GO:0007519	skeletal muscle tissue development	10/520	147/18862	0.00765570364351538	0.0268322297380511	0.0152038093732942	BTG2/FOS/ACTA1/CDON/DLL1/EP300/HDAC4/NR2F2/RYR1/SHH	10
BP	GO:0035690	cellular response to drug	6/520	63/18862	0.00768087581386608	0.0269017471173628	0.0152431996510871	EDN1/IL1B/TLR3/CXCR4/TFRC/TP53	6
BP	GO:0021545	cranial nerve development	5/520	45/18862	0.0076950520940004	0.0269139920567398	0.0152501379385829	LPAR1/ATOH7/CHD7/NTRK1/TCIRG1	5
BP	GO:0090102	cochlea development	5/520	45/18862	0.0076950520940004	0.0269139920567398	0.0152501379385829	HPN/GATA2/GATA3/GLI2/GRHL3	5
BP	GO:0048002	antigen processing and presentation of peptide antigen	12/520	194/18862	0.0077243820363663	0.0269978401271055	0.0152976483426978	AP1S3/HLA-A/HLA-B/HLA-C/HLA-DPA1/HLA-DQB1/HLA-DRB1/KIF11/KIF15/PSMB4/PSMB9/PSMD12	12
BP	GO:0006294	nucleotide-excision repair, preincision complex assembly	4/520	29/18862	0.00784963402241114	0.0273030748605605	0.0154706019416668	DDB2/ERCC2/ERCC3/UBB	4
BP	GO:0007435	salivary gland morphogenesis	4/520	29/18862	0.00784963402241114	0.0273030748605605	0.0154706019416668	EDAR/FGF8/SHH/TGFB3	4
BP	GO:0010390	histone monoubiquitination	4/520	29/18862	0.00784963402241114	0.0273030748605605	0.0154706019416668	BCOR/CDC73/DDB2/RNF168	4
BP	GO:0035066	positive regulation of histone acetylation	4/520	29/18862	0.00784963402241114	0.0273030748605605	0.0154706019416668	IL1B/AUTS2/BRCA1/GATA3	4
BP	GO:0050690	regulation of defense response to virus by virus	4/520	29/18862	0.00784963402241114	0.0273030748605605	0.0154706019416668	EIF2AK2/LCK/CD28/AP1S3	4
BP	GO:0060261	positive regulation of transcription initiation from RNA polymerase II promoter	4/520	29/18862	0.00784963402241114	0.0273030748605605	0.0154706019416668	ERCC6/ESR1/NKX2-5/TP53	4
BP	GO:0060325	face morphogenesis	4/520	29/18862	0.00784963402241114	0.0273030748605605	0.0154706019416668	ANKRD11/EP300/NIPBL/TGFB3	4
BP	GO:0043506	regulation of JUN kinase activity	7/520	83/18862	0.00795055239010052	0.0276344966845934	0.0156583937980998	EDN1/CD40LG/AGER/ERCC6/MAP3K7/ROR2/TNFSF11	7
BP	GO:0051146	striated muscle cell differentiation	15/520	269/18862	0.00795588386693354	0.0276344966845934	0.0156583937980998	EDN1/MMP14/ACTA1/ACTC1/BMP4/CDON/DLL1/GATA4/HDAC4/KRT8/MYH6/NKX2-5/PRKAR1A/RYR1/SHH	15
BP	GO:0000077	DNA damage checkpoint	10/520	148/18862	0.00801481956152638	0.0278008882244274	0.0157526753869823	BTG2/ATM/BLM/BRCA1/CDKN1B/EP300/ERCC6/MDM4/PRKDC/TP53	10
BP	GO:0002218	activation of innate immune response	10/520	148/18862	0.00801481956152638	0.0278008882244274	0.0157526753869823	RAF1/CARD11/CREBBP/EP300/MAP3K7/PLCG2/PRKDC/PSMB4/PSMB9/PSMD12	10
BP	GO:1901215	negative regulation of neuron death	12/520	195/18862	0.00803220388179884	0.027842027210637	0.0157759857607473	BTG2/CCL2/CSF1/CX3CL1/CEBPB/NFATC4/APOE/FGF8/NTRK1/PIK3CA/TERT/TGFB3	12
BP	GO:0009116	nucleoside metabolic process	8/520	104/18862	0.00808439442041421	0.0280036755181358	0.0158675797161033	GNAI3/ADA/ADA2/CARD11/DLG1/EFL1/MTAP/PNP	8
BP	GO:0002790	peptide secretion	20/520	401/18862	0.00814418178200881	0.0281913984761844	0.015973948217604	EDN1/IL1B/IL6/RAF1/VIP/SAA1/APOE/CACNA1C/CASR/CFTR/CHD7/FGA/GJA1/HLA-DRB1/IL1RN/RBP4/TCIRG1/TGFB3/TNFSF11/TRPM4	20
BP	GO:0045471	response to ethanol	9/520	126/18862	0.00820954802724678	0.0283981620160081	0.0160911055867648	ICAM1/ACTC1/CAT/CLDN1/CYP7A1/GATA3/GSN/HPGD/RBP4	9
BP	GO:0044786	cell cycle DNA replication	6/520	64/18862	0.00828331722782085	0.0285944649508336	0.0162023357167109	BCL6/GINS1/POLA1/POLE/RFC2/RTEL1	6
BP	GO:0050922	negative regulation of chemotaxis	6/520	64/18862	0.00828331722782085	0.0285944649508336	0.0162023357167109	CCL2/THBS1/C5/CXCL13/ELANE/PTPN2	6
BP	GO:0072089	stem cell proliferation	6/520	64/18862	0.00828331722782085	0.0285944649508336	0.0162023357167109	EIF2AK2/ABCB1/GJA1/KDF1/SOX18/TERT	6
BP	GO:0051348	negative regulation of transferase activity	16/520	296/18862	0.00831259616405507	0.0286758964180955	0.0162484768133444	IL1B/ADAR/APC/APOE/BMP4/CDKN1B/LIMK1/MEN1/NF1/NPM1/NR2F2/PPARG/PRKAR1A/PTPN2/RPL11/TP53	16
BP	GO:0008203	cholesterol metabolic process	10/520	149/18862	0.00838676717177848	0.0289119743815072	0.0163822444647095	ACADVL/APOA1/APOE/CAT/CFTR/CYP7A1/LBR/MBTPS2/MVK/SULT2B1	10
BP	GO:0048483	autonomic nervous system development	5/520	46/18862	0.00844237887612645	0.0290044918443608	0.0164346671624375	CTNNB1/GATA3/NF1/NTRK1/TP63	5
BP	GO:0071354	cellular response to interleukin-6	5/520	46/18862	0.00844237887612645	0.0290044918443608	0.0164346671624375	ICAM1/IL6/PTPN2/STAT3/TDGF1	5
BP	GO:0101023	vascular endothelial cell proliferation	5/520	46/18862	0.00844237887612645	0.0290044918443608	0.0164346671624375	CCL2/ADAM17/COL4A3/FGFR1/PPARG	5
BP	GO:1905562	regulation of vascular endothelial cell proliferation	5/520	46/18862	0.00844237887612645	0.0290044918443608	0.0164346671624375	CCL2/ADAM17/COL4A3/FGFR1/PPARG	5
BP	GO:2000107	negative regulation of leukocyte apoptotic process	5/520	46/18862	0.00844237887612645	0.0290044918443608	0.0164346671624375	BCL6/CXCL12/ADA/BMP4/FOXP1	5
BP	GO:0046330	positive regulation of JNK cascade	7/520	84/18862	0.00847330737085359	0.0290909190388979	0.0164836389625167	IL1B/RASGRP1/TLR3/AGER/AXIN1/EDAR/TNFSF11	7
BP	GO:0035601	protein deacylation	8/520	105/18862	0.00854664667471194	0.0293227360384943	0.0166149922457049	BCL6/EP300/HDAC4/HDAC8/NIPBL/SMARCAD1/TBL1XR1/TP53	8
BP	GO:0043535	regulation of blood vessel endothelial cell migration	10/520	150/18862	0.00877183705828345	0.0300748699141147	0.0170411700244347	CD40/THBS1/PTGS2/ADAM17/APOE/FGFR1/FOXC2/GATA2/NF1/PPARG	10
BP	GO:0015849	organic acid transport	17/520	324/18862	0.00881197578958036	0.0300936955210854	0.0170518370820185	EDN1/IL1B/PDPN/SLC7A2/THBS1/BDKRB2/ABCB1/APOE/CYP7A1/GJA1/LRRC8A/PPARG/SLC25A13/SLC25A15/SLC6A5/TNFSF11/UMOD	17
BP	GO:0002828	regulation of type 2 immune response	4/520	30/18862	0.00886369364610686	0.0300936955210854	0.0170518370820185	IL6/BCL6/CCR2/GATA3	4
BP	GO:0035666	TRIF-dependent toll-like receptor signaling pathway	4/520	30/18862	0.00886369364610686	0.0300936955210854	0.0170518370820185	CD40/TLR3/BIRC3/UBB	4
BP	GO:0051968	positive regulation of synaptic transmission, glutamatergic	4/520	30/18862	0.00886369364610686	0.0300936955210854	0.0170518370820185	CCL2/CCR2/NTRK1/ROR2	4
BP	GO:0070633	transepithelial transport	4/520	30/18862	0.00886369364610686	0.0300936955210854	0.0170518370820185	EDN1/ABCB1/CFTR/SCNN1B	4
BP	GO:0045824	negative regulation of innate immune response	6/520	65/18862	0.00891894424549488	0.0300936955210854	0.0170518370820185	ADAR/HLA-A/HLA-B/PPARG/PTPN2/SAMHD1	6
BP	GO:0050795	regulation of behavior	6/520	65/18862	0.00891894424549488	0.0300936955210854	0.0170518370820185	TACR3/ADA/APOE/GJA1/HDAC4/STAT3	6
BP	GO:0071479	cellular response to ionizing radiation	6/520	65/18862	0.00891894424549488	0.0300936955210854	0.0170518370820185	ATM/BLM/GATA3/NIPBL/TLK2/TP53	6
BP	GO:2000573	positive regulation of DNA biosynthetic process	6/520	65/18862	0.00891894424549488	0.0300936955210854	0.0170518370820185	ATM/CCT5/DKC1/PARN/RFC2/WRAP53	6
BP	GO:0001710	mesodermal cell fate commitment	3/520	16/18862	0.00892660214365528	0.0300936955210854	0.0170518370820185	BMP4/FOXC2/NODAL	3
BP	GO:0002566	somatic diversification of immune receptors via somatic mutation	3/520	16/18862	0.00892660214365528	0.0300936955210854	0.0170518370820185	ADAR/SAMHD1/UNG	3
BP	GO:0002693	positive regulation of cellular extravasation	3/520	16/18862	0.00892660214365528	0.0300936955210854	0.0170518370820185	ICAM1/AGER/CCR2	3
BP	GO:0010819	regulation of T cell chemotaxis	3/520	16/18862	0.00892660214365528	0.0300936955210854	0.0170518370820185	CCR2/CXCL13/ADAM17	3
BP	GO:0016074	sno(s)RNA metabolic process	3/520	16/18862	0.00892660214365528	0.0300936955210854	0.0170518370820185	DKC1/PARN/RNF113A	3
BP	GO:0019372	lipoxygenase pathway	3/520	16/18862	0.00892660214365528	0.0300936955210854	0.0170518370820185	ALOX15/PTGS2/HPGD	3
BP	GO:0031649	heat generation	3/520	16/18862	0.00892660214365528	0.0300936955210854	0.0170518370820185	IL1B/PTGS2/TNFSF11	3
BP	GO:0032604	granulocyte macrophage colony-stimulating factor production	3/520	16/18862	0.00892660214365528	0.0300936955210854	0.0170518370820185	IL1B/RASGRP1/CD80	3
BP	GO:0034244	negative regulation of transcription elongation from RNA polymerase II promoter	3/520	16/18862	0.00892660214365528	0.0300936955210854	0.0170518370820185	NELFA/RNF168/SHH	3
BP	GO:0034384	high-density lipoprotein particle clearance	3/520	16/18862	0.00892660214365528	0.0300936955210854	0.0170518370820185	APOA1/APOC2/APOE	3
BP	GO:0036035	osteoclast development	3/520	16/18862	0.00892660214365528	0.0300936955210854	0.0170518370820185	FOXP1/NOTCH2/TNFSF11	3
BP	GO:0061450	trophoblast cell migration	3/520	16/18862	0.00892660214365528	0.0300936955210854	0.0170518370820185	GJA1/ITGB4/NODAL	3
BP	GO:0070242	thymocyte apoptotic process	3/520	16/18862	0.00892660214365528	0.0300936955210854	0.0170518370820185	ADA/BMP4/TP53	3
BP	GO:0070431	nucleotide-binding oligomerization domain containing 2 signaling pathway	3/520	16/18862	0.00892660214365528	0.0300936955210854	0.0170518370820185	INAVA/IRGM/OTULIN	3
BP	GO:0072044	collecting duct development	3/520	16/18862	0.00892660214365528	0.0300936955210854	0.0170518370820185	BMP4/SHH/UMOD	3
BP	GO:1902969	mitotic DNA replication	3/520	16/18862	0.00892660214365528	0.0300936955210854	0.0170518370820185	BCL6/GINS1/POLA1	3
BP	GO:1900182	positive regulation of protein localization to nucleus	7/520	85/18862	0.0090208944659336	0.0303759178791368	0.0172117512961775	CCT5/CDH1/DKC1/SHH/SMAD3/TERT/TFRC	7
BP	GO:0044774	mitotic DNA integrity checkpoint	8/520	106/18862	0.00902839781407676	0.0303759178791368	0.0172117512961775	BTG2/ATM/BLM/CDKN1B/EP300/MDM4/PRKDC/TP53	8
BP	GO:0150115	cell-substrate junction organization	8/520	106/18862	0.00902839781407676	0.0303759178791368	0.0172117512961775	MMP14/LAMC1/THBS1/CD151/ITGB4/LAMB3/SMAD3/TEK	8
BP	GO:0008360	regulation of cell shape	10/520	151/18862	0.00917032079804789	0.0308328331035099	0.0174706508374733	CCL2/HPN/ICAM1/LPAR1/PDPN/CCL13/DLG1/EPB42/SH3KBP1/SPTA1	10
BP	GO:0071103	DNA conformation change	18/520	352/18862	0.00920907561380292	0.0309381555589358	0.0175303291627805	BLM/CHD7/DDB2/DNMT1/ERCC2/ERCC3/ERCC6/ERCC8/HIRA/HNRNPA2B1/KAT6A/MORC2/NPM1/RFC2/RTEL1/SMARCAD1/TP53/UBB	18
BP	GO:0009409	response to cold	5/520	47/18862	0.00923847700718222	0.0309381555589358	0.0175303291627805	ATP2B1/FOS/ACADVL/LPL/PPARG	5
BP	GO:0030857	negative regulation of epithelial cell differentiation	5/520	47/18862	0.00923847700718222	0.0309381555589358	0.0175303291627805	DLL1/FOXE3/NODAL/TP63/ZEB1	5
BP	GO:0045646	regulation of erythrocyte differentiation	5/520	47/18862	0.00923847700718222	0.0309381555589358	0.0175303291627805	ACVR2A/GATA2/NCKAP1L/PRKDC/STAT3	5
BP	GO:0097028	dendritic cell differentiation	5/520	47/18862	0.00923847700718222	0.0309381555589358	0.0175303291627805	AGER/CEBPB/HLA-B/NOTCH2/TGFBR2	5
BP	GO:1903053	regulation of extracellular matrix organization	5/520	47/18862	0.00923847700718222	0.0309381555589358	0.0175303291627805	HAS2/IL6/PDPN/SLC2A10/SMAD3	5
BP	GO:0000819	sister chromatid segregation	12/520	199/18862	0.00936068661333232	0.0313266006183233	0.0177504318039915	ANAPC1/APC/ATM/CTNNB1/HDAC8/KNSTRN/NIPBL/NSMCE2/RAD21/SMC1A/SMC3/STAG2	12
BP	GO:0016485	protein processing	13/520	224/18862	0.00949935848022163	0.0317425908379011	0.0179861422187188	F3/HPN/MMP14/SERPINE1/THBS1/ADAM17/ADAMTS3/CCBE1/FGA/GAS1/GSN/MMEL1/SHH	13
BP	GO:0072330	monocarboxylic acid biosynthetic process	13/520	224/18862	0.00949935848022163	0.0317425908379011	0.0179861422187188	EDN1/IL1B/ALOX15/MGLL/PTGS2/ACADVL/APOA1/APOC2/BRCA1/CYP7A1/HPGD/HSD3B7/LPL	13
BP	GO:0019079	viral genome replication	9/520	129/18862	0.00951018098516482	0.0317425908379011	0.0179861422187188	BST2/CCL2/CXCR6/EIF2AK2/CD28/CCL8/ADAR/FMR1/MORC2	9
BP	GO:0046328	regulation of JNK cascade	9/520	129/18862	0.00951018098516482	0.0317425908379011	0.0179861422187188	IL1B/RASGRP1/TLR3/AGER/AXIN1/EDAR/ITCH/MEN1/TNFSF11	9
BP	GO:0006024	glycosaminoglycan biosynthetic process	8/520	107/18862	0.00953013150057744	0.0317461088981562	0.0179881356392435	CHST2/GPC3/HAS2/IL1B/CHST14/DSE/HYAL1/XYLT1	8
BP	GO:0048640	negative regulation of developmental growth	8/520	107/18862	0.00953013150057744	0.0317461088981562	0.0179881356392435	BMP4/CDKN1B/FGFR3/GJA1/RAI1/RBP4/SPP1/TGFBR2	8
BP	GO:2001022	positive regulation of response to DNA damage stimulus	8/520	107/18862	0.00953013150057744	0.0317461088981562	0.0179881356392435	ATM/BRCA1/ERCC6/ERCC8/FMR1/PRKDC/RNF168/WRAP53	8
BP	GO:0045600	positive regulation of fat cell differentiation	6/520	66/18862	0.00958871067069457	0.0318745074776199	0.0180608894709237	CEBPB/PTGS2/LPL/PPARG/TRPM4/ZBTB16	6
BP	GO:0050854	regulation of antigen receptor-mediated signaling pathway	6/520	66/18862	0.00958871067069457	0.0318745074776199	0.0180608894709237	LCK/ADA/CARD11/CD19/FOXP1/PTPN2	6
BP	GO:0030512	negative regulation of transforming growth factor beta receptor signaling pathway	7/520	86/18862	0.00959397377848201	0.0318745074776199	0.0180608894709237	ADAM17/SLC2A10/SMAD3/TGFB3/TGFBR2/TP53/UBB	7
BP	GO:0051781	positive regulation of cell division	7/520	86/18862	0.00959397377848201	0.0318745074776199	0.0180608894709237	IL1B/CAT/CSPP1/FGF3/FGF8/SHH/TGFB3	7
BP	GO:0007015	actin filament organization	21/520	435/18862	0.00965593698584484	0.0320592374233584	0.0181655620571368	CX3CL1/ICAM1/LPAR1/ALOX15/CXCL12/ACTA1/ACTC1/ALMS1/APOA1/ARPC1B/DLG1/GSN/LIMK1/NCKAP1L/PIK3CA/SH3KBP1/SMAD3/SPTA1/SPTB/TGFB3/WIPF1	21
BP	GO:0060560	developmental growth involved in morphogenesis	13/520	225/18862	0.00983756226264625	0.0326407595811304	0.0184950669890574	CSF1/CXCL12/CXCR4/APOE/AUTS2/BMP4/CTNNB1/ESR1/LIMK1/SHH/SPP1/TBX2/TGFBR2	13
BP	GO:0003180	aortic valve morphogenesis	4/520	31/18862	0.00995955388798894	0.03265852413498	0.0185051328275273	BMP4/GATA3/GATA4/NKX2-5	4
BP	GO:0003382	epithelial cell morphogenesis	4/520	31/18862	0.00995955388798894	0.03265852413498	0.0185051328275273	BCL11B/HOXA13/PKHD1/ST14	4
BP	GO:0007431	salivary gland development	4/520	31/18862	0.00995955388798894	0.03265852413498	0.0185051328275273	EDAR/FGF8/SHH/TGFB3	4
BP	GO:0010259	multicellular organism aging	4/520	31/18862	0.00995955388798894	0.03265852413498	0.0185051328275273	EDN1/ATM/TP53/TP63	4
BP	GO:0030201	heparan sulfate proteoglycan metabolic process	4/520	31/18862	0.00995955388798894	0.03265852413498	0.0185051328275273	CTNNB1/DSE/EXTL3/XYLT1	4
BP	GO:0032373	positive regulation of sterol transport	4/520	31/18862	0.00995955388798894	0.03265852413498	0.0185051328275273	ABCA12/ABCB4/APOA1/APOE	4
BP	GO:0032376	positive regulation of cholesterol transport	4/520	31/18862	0.00995955388798894	0.03265852413498	0.0185051328275273	ABCA12/ABCB4/APOA1/APOE	4
BP	GO:0034243	regulation of transcription elongation from RNA polymerase II promoter	4/520	31/18862	0.00995955388798894	0.03265852413498	0.0185051328275273	CDC73/NELFA/RNF168/SHH	4
BP	GO:0034405	response to fluid shear stress	4/520	31/18862	0.00995955388798894	0.03265852413498	0.0185051328275273	HAS2/CITED2/GJA1/TGFB3	4
BP	GO:0035456	response to interferon-beta	4/520	31/18862	0.00995955388798894	0.03265852413498	0.0185051328275273	BST2/IRF1/TLR3/IRGM	4
BP	GO:0042044	fluid transport	4/520	31/18862	0.00995955388798894	0.03265852413498	0.0185051328275273	EDN1/HAS2/CFTR/SCNN1B	4
BP	GO:0045761	regulation of adenylate cyclase activity	4/520	31/18862	0.00995955388798894	0.03265852413498	0.0185051328275273	GNAI3/CCR2/CACNA1C/NF1	4
BP	GO:0048147	negative regulation of fibroblast proliferation	4/520	31/18862	0.00995955388798894	0.03265852413498	0.0185051328275273	CDC73/NF1/PPARG/TP53	4
BP	GO:0048566	embryonic digestive tract development	4/520	31/18862	0.00995955388798894	0.03265852413498	0.0185051328275273	ADA/GLI2/NIPBL/SHH	4
BP	GO:0048730	epidermis morphogenesis	4/520	31/18862	0.00995955388798894	0.03265852413498	0.0185051328275273	GLI2/GORAB/SHH/TP63	4
BP	GO:0070229	negative regulation of lymphocyte apoptotic process	4/520	31/18862	0.00995955388798894	0.03265852413498	0.0185051328275273	BCL6/ADA/BMP4/FOXP1	4
BP	GO:0070306	lens fiber cell differentiation	4/520	31/18862	0.00995955388798894	0.03265852413498	0.0185051328275273	FOXE3/MAF/SIX3/SMAD3	4
BP	GO:0097421	liver regeneration	4/520	31/18862	0.00995955388798894	0.03265852413498	0.0185051328275273	IL6/CEBPB/CLDN1/WDR35	4
BP	GO:0006282	regulation of DNA repair	9/520	130/18862	0.00997654082524371	0.0326929556301875	0.0185246425699036	BRCA1/ERCC6/ERCC8/NSD2/PRKDC/RNF168/RTEL1/SETD2/WRAP53	9
BP	GO:0006641	triglyceride metabolic process	8/520	108/18862	0.0100523307316001	0.0328767517063689	0.0186287860023766	C3/MGLL/APOA1/APOC2/APOE/CAT/LPL/PNPLA2	8
BP	GO:0034446	substrate adhesion-dependent cell spreading	8/520	108/18862	0.0100523307316001	0.0328767517063689	0.0186287860023766	HAS2/ITGB3/PDPN/LAMC1/APOA1/FGA/LAMB3/TEK	8
BP	GO:0071156	regulation of cell cycle arrest	8/520	108/18862	0.0100523307316001	0.0328767517063689	0.0186287860023766	BTG2/ATM/BRCA1/CDKN1B/EP300/FOXE3/MDM4/TP53	8
BP	GO:0001913	T cell mediated cytotoxicity	5/520	48/18862	0.0100848131226283	0.0328767517063689	0.0186287860023766	AGER/HLA-A/HLA-B/HLA-DRB1/PRF1	5
BP	GO:0002067	glandular epithelial cell differentiation	5/520	48/18862	0.0100848131226283	0.0328767517063689	0.0186287860023766	BMP4/DLL1/FGF8/PAX6/TP63	5
BP	GO:0046461	neutral lipid catabolic process	5/520	48/18862	0.0100848131226283	0.0328767517063689	0.0186287860023766	MGLL/APOA1/APOC2/LPL/PNPLA2	5
BP	GO:0046464	acylglycerol catabolic process	5/520	48/18862	0.0100848131226283	0.0328767517063689	0.0186287860023766	MGLL/APOA1/APOC2/LPL/PNPLA2	5
BP	GO:0060425	lung morphogenesis	5/520	48/18862	0.0100848131226283	0.0328767517063689	0.0186287860023766	BMP4/FGF8/NODAL/SHH/TGFBR2	5
BP	GO:0008202	steroid metabolic process	17/520	329/18862	0.0101608798886083	0.0330616117208698	0.0187335322887886	ACADVL/APOA1/APOE/ASAH1/CAT/CFTR/CYP7A1/ESR1/HSD3B2/HSD3B7/LBR/MBTPS2/MVK/SHH/SPP1/SRD5A3/SULT2B1	17
BP	GO:0007565	female pregnancy	11/520	177/18862	0.0101677575728865	0.0330616117208698	0.0187335322887886	IL1B/FOS/ESR1/GJA1/HPGD/ITGB4/NODAL/NR2F2/SPP1/TGFB3/TGFBR2	11
BP	GO:0008217	regulation of blood pressure	11/520	177/18862	0.0101677575728865	0.0330616117208698	0.0187335322887886	ATP2B1/BDKRB1/EDN1/TACR3/PTGS2/DLL1/GJA1/MYH6/NR2F2/PPARG/SMAD3	11
BP	GO:0043433	negative regulation of DNA-binding transcription factor activity	11/520	177/18862	0.0101677575728865	0.0330616117208698	0.0187335322887886	IRAK2/CAT/ESR1/FOXJ1/HDAC4/IRAK1/ITCH/MEN1/OTULIN/PKHD1/TAF1	11
BP	GO:0150104	transport across blood-brain barrier	7/520	87/18862	0.0101932019711989	0.0331229773919036	0.0187683036057299	SLC4A4/SLC7A2/AGER/ABCB1/APOE/SLC2A10/TFRC	7
BP	GO:0010812	negative regulation of cell-substrate adhesion	6/520	67/18862	0.0102935591088372	0.0333416053396783	0.0188921836438069	CX3CL1/MMP14/SERPINE1/THBS1/BCL6/TBCD	6
BP	GO:0038034	signal transduction in absence of ligand	6/520	67/18862	0.0102935591088372	0.0333416053396783	0.0188921836438069	IL1B/COL2A1/FAS/FGFR1/IL7/TERT	6
BP	GO:0072078	nephron tubule morphogenesis	6/520	67/18862	0.0102935591088372	0.0333416053396783	0.0188921836438069	GPC3/BMP4/DLG1/FGF8/GATA3/SHH	6
BP	GO:0097192	extrinsic apoptotic signaling pathway in absence of ligand	6/520	67/18862	0.0102935591088372	0.0333416053396783	0.0188921836438069	IL1B/COL2A1/FAS/FGFR1/IL7/TERT	6
BP	GO:1901607	alpha-amino acid biosynthetic process	6/520	67/18862	0.0102935591088372	0.0333416053396783	0.0188921836438069	CBS/MTAP/MTHFD1/PAH/PHGDH/PSPH	6
BP	GO:0014065	phosphatidylinositol 3-kinase signaling	10/520	154/18862	0.0104491825077178	0.0338239433775835	0.0191654883841654	EDN1/CD28/CAT/FGFR1/GATA3/NF1/NTRK1/PIK3CA/ROR2/TEK	10
BP	GO:0043547	positive regulation of GTPase activity	20/520	411/18862	0.0104956791381628	0.0339526462492557	0.0192384146353865	CCL2/CCL20/CCL22/CD40/CX3CL1/ICAM1/RASGRP1/CCL13/CCL8/CXCL13/APC2/ARHGAP29/FOXJ1/GRHL3/NCKAP1L/NF1/NTRK1/OCRL/RANBP2/TBCD	20
BP	GO:0030301	cholesterol transport	8/520	109/18862	0.0105954774367835	0.0339860199907037	0.0192573250281493	MSR1/ABCA12/ABCB4/APOA1/APOC2/APOE/CFTR/SHH	8
BP	GO:0098732	macromolecule deacylation	8/520	109/18862	0.0105954774367835	0.0339860199907037	0.0192573250281493	BCL6/EP300/HDAC4/HDAC8/NIPBL/SMARCAD1/TBL1XR1/TP53	8
BP	GO:0000097	sulfur amino acid biosynthetic process	3/520	17/18862	0.0106206312470949	0.0339860199907037	0.0192573250281493	CBS/MTAP/MTHFD1	3
BP	GO:0015732	prostaglandin transport	3/520	17/18862	0.0106206312470949	0.0339860199907037	0.0192573250281493	EDN1/IL1B/TNFSF11	3
BP	GO:0015867	ATP transport	3/520	17/18862	0.0106206312470949	0.0339860199907037	0.0192573250281493	ABCC6/GJA1/SLC25A24	3
BP	GO:0019885	antigen processing and presentation of endogenous peptide antigen via MHC class I	3/520	17/18862	0.0106206312470949	0.0339860199907037	0.0192573250281493	HLA-A/HLA-B/HLA-C	3
BP	GO:0031000	response to caffeine	3/520	17/18862	0.0106206312470949	0.0339860199907037	0.0192573250281493	DNMT3B/PPARG/RYR1	3
BP	GO:0031065	positive regulation of histone deacetylation	3/520	17/18862	0.0106206312470949	0.0339860199907037	0.0192573250281493	BCL6/NIPBL/TP53	3
BP	GO:0032305	positive regulation of icosanoid secretion	3/520	17/18862	0.0106206312470949	0.0339860199907037	0.0192573250281493	EDN1/IL1B/TNFSF11	3
BP	GO:0035518	histone H2A monoubiquitination	3/520	17/18862	0.0106206312470949	0.0339860199907037	0.0192573250281493	BCOR/DDB2/RNF168	3
BP	GO:0050961	detection of temperature stimulus involved in sensory perception	3/520	17/18862	0.0106206312470949	0.0339860199907037	0.0192573250281493	CXCL12/CXCR4/NTRK1	3
BP	GO:0055119	relaxation of cardiac muscle	3/520	17/18862	0.0106206312470949	0.0339860199907037	0.0192573250281493	ATP2A2/GSN/PIK3CA	3
BP	GO:0060438	trachea development	3/520	17/18862	0.0106206312470949	0.0339860199907037	0.0192573250281493	BMP4/SHH/TGFBR2	3
BP	GO:0060602	branch elongation of an epithelium	3/520	17/18862	0.0106206312470949	0.0339860199907037	0.0192573250281493	BMP4/ESR1/SHH	3
BP	GO:0071318	cellular response to ATP	3/520	17/18862	0.0106206312470949	0.0339860199907037	0.0192573250281493	P2RY2/TAF1/TRPM4	3
BP	GO:0097094	craniofacial suture morphogenesis	3/520	17/18862	0.0106206312470949	0.0339860199907037	0.0192573250281493	MMP14/BMP4/TGFB3	3
BP	GO:2001267	regulation of cysteine-type endopeptidase activity involved in apoptotic signaling pathway	3/520	17/18862	0.0106206312470949	0.0339860199907037	0.0192573250281493	FAS/GSN/SMAD3	3
BP	GO:0060993	kidney morphogenesis	7/520	88/18862	0.0108192315661222	0.0345995730287156	0.0196049794542409	GPC3/BMP4/DLG1/FGF8/FOXJ1/GATA3/SHH	7
BP	GO:0046890	regulation of lipid biosynthetic process	12/520	203/18862	0.0108541130523214	0.034689112101268	0.0196557145218756	IL1B/C3/PTGS2/ACADVL/APOA1/APOC2/APOE/ASAH1/BRCA1/CYP7A1/MBTPS2/MVK	12
BP	GO:0090305	nucleic acid phosphodiester bond hydrolysis	16/520	305/18862	0.0108696091625528	0.0347166224203207	0.019671302553536	IL6/DCLRE1C/DDB2/DNASE1L3/ERCC2/ERCC3/ERCC4/FIP1L1/NHP2/PARN/POLE/REV3L/RFC2/RNASEH2A/SAMHD1/UBB	16
BP	GO:0009948	anterior/posterior axis specification	5/520	49/18862	0.0109828158426461	0.0350337923081874	0.0198510189081271	GPC3/BMP4/NODAL/SHH/TDGF1	5
BP	GO:0032330	regulation of chondrocyte differentiation	5/520	49/18862	0.0109828158426461	0.0350337923081874	0.0198510189081271	BMP4/GLI2/MAF/SMAD3/ZBTB16	5
BP	GO:0001906	cell killing	11/520	179/18862	0.0110006564346311	0.0350685062811769	0.0198706887094471	ICAM1/RASGRP1/AGER/C3/CCL13/DNASE1L3/ELANE/HLA-A/HLA-B/HLA-DRB1/PRF1	11
BP	GO:0045736	negative regulation of cyclin-dependent protein serine/threonine kinase activity	4/520	32/18862	0.0111395820524749	0.035399428464359	0.0200581974569352	APC/CDKN1B/MEN1/NR2F2	4
BP	GO:0050974	detection of mechanical stimulus involved in sensory perception	4/520	32/18862	0.0111395820524749	0.035399428464359	0.0200581974569352	HPN/CXCL12/CXCR4/NTRK1	4
BP	GO:0098751	bone cell development	4/520	32/18862	0.0111395820524749	0.035399428464359	0.0200581974569352	EP300/FOXP1/NOTCH2/TNFSF11	4
BP	GO:1901099	negative regulation of signal transduction in absence of ligand	4/520	32/18862	0.0111395820524749	0.035399428464359	0.0200581974569352	IL1B/COL2A1/IL7/TERT	4
BP	GO:2001240	negative regulation of extrinsic apoptotic signaling pathway in absence of ligand	4/520	32/18862	0.0111395820524749	0.035399428464359	0.0200581974569352	IL1B/COL2A1/IL7/TERT	4
BP	GO:0031570	DNA integrity checkpoint	10/520	156/18862	0.01137420216726	0.0361222299451736	0.0204677547705213	BTG2/ATM/BLM/BRCA1/CDKN1B/EP300/ERCC6/MDM4/PRKDC/TP53	10
BP	GO:0009913	epidermal cell differentiation	18/520	360/18862	0.0114159744116081	0.0362320598454059	0.0205299871262711	ABCA12/ASAH1/BCL11B/BMP4/CERS3/CTNNB1/DLL1/ERCC2/ERCC3/IRF6/KDF1/KRT18/KRT8/KRT9/SPINK5/ST14/SULT2B1/TP63	18
BP	GO:0051149	positive regulation of muscle cell differentiation	7/520	89/18862	0.0114727102523272	0.0363892131351347	0.0206190340926526	EDN1/MMP14/BMP4/CDON/CTNNB1/SHH/TCF3	7
BP	GO:0031330	negative regulation of cellular catabolic process	14/520	255/18862	0.0115119851844828	0.0364908209621343	0.0206766076170155	VIP/DKC1/F13B/FMR1/GATA4/NSUN2/PARN/PIK3CA/RPL11/SHH/STAT3/TAF1/TLK2/TP53	14
BP	GO:0014823	response to activity	6/520	69/18862	0.0118122086813174	0.0373954345187435	0.0211891841790625	EDN1/IL6/CXCR4/CAT/DNMT3B/PRKDC	6
BP	GO:0072088	nephron epithelium morphogenesis	6/520	69/18862	0.0118122086813174	0.0373954345187435	0.0211891841790625	GPC3/BMP4/DLG1/FGF8/GATA3/SHH	6
BP	GO:0002791	regulation of peptide secretion	16/520	308/18862	0.0118478432317759	0.0374739889506243	0.0212336950758237	IL1B/IL6/SAA1/APOE/CACNA1C/CASR/CFTR/CHD7/FGA/GJA1/HLA-DRB1/RBP4/TCIRG1/TGFB3/TNFSF11/TRPM4	16
BP	GO:0006261	DNA-dependent DNA replication	10/520	157/18862	0.0118593278524297	0.0374739889506243	0.0212336950758237	BCL6/BLM/GINS1/ORC6/POLA1/POLE/REV3L/RFC2/RTEL1/SAMHD1	10
BP	GO:0060538	skeletal muscle organ development	10/520	157/18862	0.0118593278524297	0.0374739889506243	0.0212336950758237	BTG2/FOS/ACTA1/CDON/DLL1/EP300/HDAC4/NR2F2/RYR1/SHH	10
BP	GO:0002931	response to ischemia	5/520	50/18862	0.0119338733676122	0.0375682209698721	0.0212870892838895	CSF1/CX3CL1/CASR/GJA1/TP53	5
BP	GO:0008347	glial cell migration	5/520	50/18862	0.0119338733676122	0.0375682209698721	0.0212870892838895	CCL2/CSF1/CX3CL1/MMP14/CCR2	5
BP	GO:0032648	regulation of interferon-beta production	5/520	50/18862	0.0119338733676122	0.0375682209698721	0.0212870892838895	IRF1/TLR3/IFIH1/IRF5/POLR3A	5
BP	GO:0045668	negative regulation of osteoblast differentiation	5/520	50/18862	0.0119338733676122	0.0375682209698721	0.0212870892838895	HDAC4/MEN1/PPARG/SMAD3/TRPM4	5
BP	GO:0070741	response to interleukin-6	5/520	50/18862	0.0119338733676122	0.0375682209698721	0.0212870892838895	ICAM1/IL6/PTPN2/STAT3/TDGF1	5
BP	GO:2000179	positive regulation of neural precursor cell proliferation	5/520	50/18862	0.0119338733676122	0.0375682209698721	0.0212870892838895	CX3CL1/CDON/CTNNB1/GLI2/SHH	5
BP	GO:0007266	Rho protein signal transduction	9/520	134/18862	0.0120159253188935	0.0377793285135517	0.0214067080737815	LPAR1/PDPN/RAF1/BCL6/APOA1/APOE/ARHGAP29/GPR35/LIMK1	9
BP	GO:0043401	steroid hormone mediated signaling pathway	9/520	134/18862	0.0120159253188935	0.0377793285135517	0.0214067080737815	AXIN1/BMP4/BRCA1/EP300/ESR1/FOXP1/KMT2D/NODAL/TP63	9
BP	GO:0014068	positive regulation of phosphatidylinositol 3-kinase signaling	7/520	90/18862	0.0121542802025692	0.0381667116641427	0.0216262090110315	CD28/CAT/FGFR1/NTRK1/PIK3CA/ROR2/TEK	7
BP	GO:0043470	regulation of carbohydrate catabolic process	7/520	90/18862	0.0121542802025692	0.0381667116641427	0.0216262090110315	SLC4A4/EP300/HDAC4/NUP107/RANBP2/SLC4A1/TP53	7
BP	GO:0010466	negative regulation of peptidase activity	14/520	257/18862	0.012261044907462	0.0384779989623963	0.0218025921438975	BST2/GPC3/RAF1/SERPINE1/THBS1/C3/C4B/C5/C4A/COL4A3/CST6/SERPINA1/SPINK1/SPINK5	14
BP	GO:0097193	intrinsic apoptotic signaling pathway	15/520	283/18862	0.012288804539651	0.0385411169134046	0.0218383563462963	LCK/BDKRB2/CEBPB/CXCL12/NFATC4/ATM/BRCA1/EP300/ERCC6/PRKDC/PTPN2/RPL11/TP53/TP63/UBB	15
BP	GO:0051209	release of sequestered calcium ion into cytosol	8/520	112/18862	0.0123553972324002	0.0386441549706048	0.0218967402746973	BDKRB1/CX3CL1/LCK/CACNA1C/CD19/CHD7/PLCG2/RYR1	8
BP	GO:1902652	secondary alcohol metabolic process	10/520	158/18862	0.0123599229054727	0.0386441549706048	0.0218967402746973	ACADVL/APOA1/APOE/CAT/CFTR/CYP7A1/LBR/MBTPS2/MVK/SULT2B1	10
BP	GO:0003203	endocardial cushion morphogenesis	4/520	33/18862	0.0124060005441346	0.0386441549706048	0.0218967402746973	FGF8/MDM4/TBX2/TGFBR2	4
BP	GO:0032212	positive regulation of telomere maintenance via telomerase	4/520	33/18862	0.0124060005441346	0.0386441549706048	0.0218967402746973	ATM/CCT5/DKC1/PARN	4
BP	GO:0032941	secretion by tissue	4/520	33/18862	0.0124060005441346	0.0386441549706048	0.0218967402746973	OPRK1/P2RY2/ADA/COPA	4
BP	GO:0035633	maintenance of blood-brain barrier	4/520	33/18862	0.0124060005441346	0.0386441549706048	0.0218967402746973	IL6/LAMC1/CLDN1/GJA1	4
BP	GO:0045589	regulation of regulatory T cell differentiation	4/520	33/18862	0.0124060005441346	0.0386441549706048	0.0218967402746973	IRF1/CD28/BCL6/HLA-DRB1	4
BP	GO:0050869	negative regulation of B cell activation	4/520	33/18862	0.0124060005441346	0.0386441549706048	0.0218967402746973	BCL6/ATM/BTK/FOXJ1	4
BP	GO:0055094	response to lipoprotein particle	4/520	33/18862	0.0124060005441346	0.0386441549706048	0.0218967402746973	APOE/CASR/LPL/PPARG	4
BP	GO:0086019	cell-cell signaling involved in cardiac conduction	4/520	33/18862	0.0124060005441346	0.0386441549706048	0.0218967402746973	CACNA1C/CACNA1G/GJA1/TRPM4	4
BP	GO:1904030	negative regulation of cyclin-dependent protein kinase activity	4/520	33/18862	0.0124060005441346	0.0386441549706048	0.0218967402746973	APC/CDKN1B/MEN1/NR2F2	4
BP	GO:0002523	leukocyte migration involved in inflammatory response	3/520	18/18862	0.0124878597318682	0.0387077571024697	0.0219327788260235	CX3CL1/SELE/ELANE	3
BP	GO:0006957	complement activation, alternative pathway	3/520	18/18862	0.0124878597318682	0.0387077571024697	0.0219327788260235	C3/C5/CFB	3
BP	GO:0010885	regulation of cholesterol storage	3/520	18/18862	0.0124878597318682	0.0387077571024697	0.0219327788260235	MSR1/LPL/PPARG	3
BP	GO:0032785	negative regulation of DNA-templated transcription, elongation	3/520	18/18862	0.0124878597318682	0.0387077571024697	0.0219327788260235	NELFA/RNF168/SHH	3
BP	GO:0034375	high-density lipoprotein particle remodeling	3/520	18/18862	0.0124878597318682	0.0387077571024697	0.0219327788260235	APOA1/APOC2/APOE	3
BP	GO:0035743	CD4-positive, alpha-beta T cell cytokine production	3/520	18/18862	0.0124878597318682	0.0387077571024697	0.0219327788260235	IL1B/IL6/GATA3	3
BP	GO:0070293	renal absorption	3/520	18/18862	0.0124878597318682	0.0387077571024697	0.0219327788260235	HAS2/GSN/UMOD	3
BP	GO:0072189	ureter development	3/520	18/18862	0.0124878597318682	0.0387077571024697	0.0219327788260235	BMP4/GATA3/SHH	3
BP	GO:0030073	insulin secretion	12/520	207/18862	0.0125252064944324	0.0387520200932714	0.0219578593385642	IL1B/IL6/RAF1/CACNA1C/CASR/CFTR/GJA1/HLA-DRB1/IL1RN/RBP4/TCIRG1/TRPM4	12
BP	GO:0034764	positive regulation of transmembrane transport	12/520	207/18862	0.0125252064944324	0.0387520200932714	0.0219578593385642	BDKRB1/CCL2/CX3CL1/GPC3/C3/CCR2/ABCB1/BRAF/CD19/CFTR/PLCG2/TERT	12
BP	GO:0034767	positive regulation of ion transmembrane transport	12/520	207/18862	0.0125252064944324	0.0387520200932714	0.0219578593385642	BDKRB1/CCL2/CX3CL1/GPC3/C3/CCR2/ABCB1/BRAF/CD19/CFTR/PLCG2/TERT	12
BP	GO:0051384	response to glucocorticoid	9/520	135/18862	0.0125711039858752	0.0388701620176754	0.0220248014941423	ATP2B1/EDN1/ICAM1/IL6/FOS/CLDN1/DNMT3B/HSD3B2/IL1RN	9
BP	GO:1901653	cellular response to peptide	19/520	391/18862	0.0125908594111382	0.0389073767211138	0.0220458882715918	ATP2B1/EDN1/ICAM1/IL1B/AGER/APC/CASR/FOXC2/GJA1/LHCGR/LPL/PIK3CA/PPARG/PRKAR1A/PRKDC/PTPN2/STAT3/TCIRG1/TP53	19
BP	GO:0010517	regulation of phospholipase activity	6/520	70/18862	0.0126278275072499	0.0389261471783115	0.0220565240799414	LPAR1/SELE/APOC2/ESR1/FGFR1/FGFR3	6
BP	GO:0032371	regulation of sterol transport	6/520	70/18862	0.0126278275072499	0.0389261471783115	0.0220565240799414	ABCA12/ABCB4/APOA1/APOC2/APOE/SHH	6
BP	GO:0032374	regulation of cholesterol transport	6/520	70/18862	0.0126278275072499	0.0389261471783115	0.0220565240799414	ABCA12/ABCB4/APOA1/APOC2/APOE/SHH	6
BP	GO:1901880	negative regulation of protein depolymerization	6/520	70/18862	0.0126278275072499	0.0389261471783115	0.0220565240799414	APC/APC2/GSN/PIK3CA/SPTA1/SPTB	6
BP	GO:0007059	chromosome segregation	17/520	337/18862	0.0126557176215706	0.0389700729419582	0.0220814135111806	ANAPC1/APC/ATM/BRCA1/CTNNB1/ERCC2/ERCC4/HDAC8/KNSTRN/NIPBL/NSMCE2/RAD21/SMARCAD1/SMC1A/SMC3/STAG2/TLK2	17
BP	GO:0046942	carboxylic acid transport	15/520	284/18862	0.0126575415488066	0.0389700729419582	0.0220814135111806	EDN1/IL1B/SLC7A2/BDKRB2/ABCB4/ABCC6/CASR/CYP7A1/GJA1/LRRC8A/SLC25A13/SLC25A15/SLC6A5/TNFSF11/UMOD	15
BP	GO:0006942	regulation of striated muscle contraction	7/520	91/18862	0.0128645773998465	0.0395833150764508	0.022428891771598	ATP2A2/CACNA1C/DLG1/GATA4/HDAC4/NKX2-5/TRPM4	7
BP	GO:0007093	mitotic cell cycle checkpoint	10/520	159/18862	0.0128762810940883	0.0395951535779165	0.0224355997612547	BTG2/APC/ATM/BLM/BRCA1/CDKN1B/EP300/MDM4/PRKDC/TP53	10
BP	GO:0043370	regulation of CD4-positive, alpha-beta T cell differentiation	5/520	51/18862	0.0129393312352952	0.0396921664186778	0.0224905696520202	CD80/BCL6/GATA3/HLA-DRB1/NCKAP1L	5
BP	GO:0043900	regulation of multi-organism process	5/520	51/18862	0.0129393312352952	0.0396921664186778	0.0224905696520202	BST2/CX3CL1/VIP/ADA/FMR1	5
BP	GO:0071715	icosanoid transport	5/520	51/18862	0.0129393312352952	0.0396921664186778	0.0224905696520202	EDN1/IL1B/BDKRB2/ABCC6/TNFSF11	5
BP	GO:0097300	programmed necrotic cell death	5/520	51/18862	0.0129393312352952	0.0396921664186778	0.0224905696520202	TLR3/ASAH1/BIRC3/FAS/TP53	5
BP	GO:0030518	intracellular steroid hormone receptor signaling pathway	8/520	113/18862	0.0129871177132891	0.0397903181002901	0.0225461848383641	AXIN1/BRCA1/EP300/ESR1/FOXP1/KMT2D/NODAL/TP63	8
BP	GO:0051283	negative regulation of sequestering of calcium ion	8/520	113/18862	0.0129871177132891	0.0397903181002901	0.0225461848383641	BDKRB1/CX3CL1/LCK/CACNA1C/CD19/CHD7/PLCG2/RYR1	8
BP	GO:0000075	cell cycle checkpoint	12/520	209/18862	0.0134313880224999	0.0411264858040094	0.023303290723951	BTG2/APC/ATM/BLM/BRCA1/CDKN1B/EP300/ERCC6/MDM4/NSUN2/PRKDC/TP53	12
BP	GO:0032024	positive regulation of insulin secretion	6/520	71/18862	0.0134821613178957	0.0411818745710267	0.0233346753782781	CASR/CFTR/GJA1/HLA-DRB1/RBP4/TRPM4	6
BP	GO:0035019	somatic stem cell population maintenance	6/520	71/18862	0.0134821613178957	0.0411818745710267	0.0233346753782781	RAF1/FOXP1/GATA2/STAT3/TDGF1/TP63	6
BP	GO:0061333	renal tubule morphogenesis	6/520	71/18862	0.0134821613178957	0.0411818745710267	0.0233346753782781	GPC3/BMP4/DLG1/FGF8/GATA3/SHH	6
BP	GO:0072028	nephron morphogenesis	6/520	71/18862	0.0134821613178957	0.0411818745710267	0.0233346753782781	GPC3/BMP4/DLG1/FGF8/GATA3/SHH	6
BP	GO:0032088	negative regulation of NF-kappaB transcription factor activity	7/520	92/18862	0.0136042309748153	0.0415295724488607	0.0235316896519965	IRAK2/CAT/FOXJ1/IRAK1/ITCH/OTULIN/PKHD1	7
BP	GO:0006023	aminoglycan biosynthetic process	8/520	114/18862	0.0136421652601403	0.0416201652004281	0.023583021760393	CHST2/GPC3/HAS2/IL1B/CHST14/DSE/HYAL1/XYLT1	8
BP	GO:0051960	regulation of nervous system development	20/520	422/18862	0.0136812585524669	0.0417141821563419	0.0236362941082196	CX3CL1/IL1B/IL6/CXCL12/CXCR4/IL1RAP/NFATC4/CHD7/CTNNB1/DLG1/DLL1/LIMK1/NF1/NTRK1/PAX6/PPARG/SHH/SPP1/TG/TP53	20
BP	GO:0002756	MyD88-independent toll-like receptor signaling pathway	4/520	34/18862	0.0137608847133174	0.0418304336279371	0.0237021650861724	CD40/TLR3/BIRC3/UBB	4
BP	GO:0030513	positive regulation of BMP signaling pathway	4/520	34/18862	0.0137608847133174	0.0418304336279371	0.0237021650861724	GPC3/BMP4/GATA4/NOTCH2	4
BP	GO:0045880	positive regulation of smoothened signaling pathway	4/520	34/18862	0.0137608847133174	0.0418304336279371	0.0237021650861724	GPC3/DCDC2/GORAB/SHH	4
BP	GO:0051567	histone H3-K9 methylation	4/520	34/18862	0.0137608847133174	0.0418304336279371	0.0237021650861724	BRCA1/DNMT1/DNMT3B/SETD5	4
BP	GO:2000758	positive regulation of peptidyl-lysine acetylation	4/520	34/18862	0.0137608847133174	0.0418304336279371	0.0237021650861724	IL1B/AUTS2/BRCA1/GATA3	4
BP	GO:0010565	regulation of cellular ketone metabolic process	11/520	185/18862	0.0138146213081595	0.0419431875862192	0.0237660542860094	IL1B/PTGS2/ACADVL/APOA1/APOC2/BRCA1/CYP7A1/PPARG/PSMB4/PSMB9/PSMD12	11
BP	GO:0030308	negative regulation of cell growth	11/520	185/18862	0.0138146213081595	0.0419431875862192	0.0237660542860094	BDKRB1/BST2/DCBLD2/BCL6/CDKN1B/GJA1/HYAL1/PPARG/SMAD3/SPP1/TP53	11
BP	GO:0030307	positive regulation of cell growth	10/520	161/18862	0.0139574594655042	0.0423036395697976	0.0239702953535633	EDN1/HBEGF/HPN/MMP14/CXCL12/CXCR4/ADAM17/EXTL3/HYAL1/LIMK1	10
BP	GO:0098739	import across plasma membrane	10/520	161/18862	0.0139574594655042	0.0423036395697976	0.0239702953535633	SLC31A1/SLC7A2/THBS1/DLG1/KCNJ6/SLC12A3/SLC2A10/SLC6A5/SLC9A3/TRPM4	10
BP	GO:0001658	branching involved in ureteric bud morphogenesis	5/520	52/18862	0.0140004902385759	0.0423036395697976	0.0239702953535633	GPC3/BMP4/DLG1/FGF8/SHH	5
BP	GO:0002886	regulation of myeloid leukocyte mediated immunity	5/520	52/18862	0.0140004902385759	0.0423036395697976	0.0239702953535633	C3/CCR2/BTK/DNASE1L3/GATA2	5
BP	GO:0006301	postreplication repair	5/520	52/18862	0.0140004902385759	0.0423036395697976	0.0239702953535633	BRCA1/REV3L/RFC2/UBB/UFD1	5
BP	GO:0032608	interferon-beta production	5/520	52/18862	0.0140004902385759	0.0423036395697976	0.0239702953535633	IRF1/TLR3/IFIH1/IRF5/POLR3A	5
BP	GO:0051496	positive regulation of stress fiber assembly	5/520	52/18862	0.0140004902385759	0.0423036395697976	0.0239702953535633	LPAR1/APOA1/LIMK1/SMAD3/TGFB3	5
BP	GO:0071827	plasma lipoprotein particle organization	5/520	52/18862	0.0140004902385759	0.0423036395697976	0.0239702953535633	PLA2G7/APOA1/APOC2/APOE/LPL	5
BP	GO:0051282	regulation of sequestering of calcium ion	8/520	115/18862	0.0143210069984437	0.043246180510579	0.0245043625157061	BDKRB1/CX3CL1/LCK/CACNA1C/CD19/CHD7/PLCG2/RYR1	8
BP	GO:0048709	oligodendrocyte differentiation	7/520	93/18862	0.0143738625549437	0.0433538403811588	0.0245653652786307	LPAR1/CXCR4/ERCC2/GSN/NF1/PPARG/SHH	7
BP	GO:0051153	regulation of striated muscle cell differentiation	7/520	93/18862	0.0143738625549437	0.0433538403811588	0.0245653652786307	EDN1/MMP14/BMP4/DLL1/HDAC4/NKX2-5/SHH	7
BP	GO:0002544	chronic inflammatory response	3/520	19/18862	0.0145308592805572	0.0433602905707569	0.0245690201166381	THBS1/CXCL13/GJA1	3
BP	GO:0006271	DNA strand elongation involved in DNA replication	3/520	19/18862	0.0145308592805572	0.0433602905707569	0.0245690201166381	GINS1/POLA1/POLE	3
BP	GO:0007620	copulation	3/520	19/18862	0.0145308592805572	0.0433602905707569	0.0245690201166381	ACVR2A/VIP/ADA	3
BP	GO:0010002	cardioblast differentiation	3/520	19/18862	0.0145308592805572	0.0433602905707569	0.0245690201166381	GATA4/NKX2-5/TBX2	3
BP	GO:0010744	positive regulation of macrophage derived foam cell differentiation	3/520	19/18862	0.0145308592805572	0.0433602905707569	0.0245690201166381	CSF1/MSR1/LPL	3
BP	GO:0032303	regulation of icosanoid secretion	3/520	19/18862	0.0145308592805572	0.0433602905707569	0.0245690201166381	EDN1/IL1B/TNFSF11	3
BP	GO:0035313	wound healing, spreading of epidermal cells	3/520	19/18862	0.0145308592805572	0.0433602905707569	0.0245690201166381	HBEGF/ADAM17/COL5A1	3
BP	GO:0045780	positive regulation of bone resorption	3/520	19/18862	0.0145308592805572	0.0433602905707569	0.0245690201166381	SPP1/TFRC/TNFSF11	3
BP	GO:0048643	positive regulation of skeletal muscle tissue development	3/520	19/18862	0.0145308592805572	0.0433602905707569	0.0245690201166381	CDON/DLL1/SHH	3
BP	GO:0060044	negative regulation of cardiac muscle cell proliferation	3/520	19/18862	0.0145308592805572	0.0433602905707569	0.0245690201166381	GJA1/RBP4/TGFBR2	3
BP	GO:0060216	definitive hemopoiesis	3/520	19/18862	0.0145308592805572	0.0433602905707569	0.0245690201166381	ADAR/GATA2/TEK	3
BP	GO:0070932	histone H3 deacetylation	3/520	19/18862	0.0145308592805572	0.0433602905707569	0.0245690201166381	HDAC4/HDAC8/SMARCAD1	3
BP	GO:0086014	atrial cardiac muscle cell action potential	3/520	19/18862	0.0145308592805572	0.0433602905707569	0.0245690201166381	CACNA1C/GJA1/TRPM4	3
BP	GO:0086026	atrial cardiac muscle cell to AV node cell signaling	3/520	19/18862	0.0145308592805572	0.0433602905707569	0.0245690201166381	CACNA1C/GJA1/TRPM4	3
BP	GO:0086066	atrial cardiac muscle cell to AV node cell communication	3/520	19/18862	0.0145308592805572	0.0433602905707569	0.0245690201166381	CACNA1C/GJA1/TRPM4	3
BP	GO:1903975	regulation of glial cell migration	3/520	19/18862	0.0145308592805572	0.0433602905707569	0.0245690201166381	CSF1/CX3CL1/CCR2	3
BP	GO:2000269	regulation of fibroblast apoptotic process	3/520	19/18862	0.0145308592805572	0.0433602905707569	0.0245690201166381	PIK3CA/TP53/TP63	3
BP	GO:2001185	regulation of CD8-positive, alpha-beta T cell activation	3/520	19/18862	0.0145308592805572	0.0433602905707569	0.0245690201166381	IRF1/HLA-A/NCKAP1L	3
BP	GO:0010720	positive regulation of cell development	15/520	290/18862	0.0150545864038915	0.0448965180329073	0.0254394848419544	CX3CL1/HAS2/IL1B/IL6/CXCL12/CXCR4/APOA1/BMP4/CTNNB1/FGA/LIMK1/PPARG/PRKDC/SHH/TNFSF11	15
BP	GO:0051170	import into nucleus	10/520	163/18862	0.0151052008423762	0.0449544346254841	0.0254723018251751	BACH2/BMP4/CDH1/NUP107/RANBP2/SHH/SMAD3/STAT3/TNPO3/TP53	10
BP	GO:0002090	regulation of receptor internalization	5/520	53/18862	0.0151186045020229	0.0449544346254841	0.0254723018251751	ITGB3/SELE/ATAD1/FMR1/PLCG2	5
BP	GO:0002720	positive regulation of cytokine production involved in immune response	5/520	53/18862	0.0151186045020229	0.0449544346254841	0.0254723018251751	IL1B/IL6/GATA3/HLA-A/MAP3K7	5
BP	GO:0006984	ER-nucleus signaling pathway	5/520	53/18862	0.0151186045020229	0.0449544346254841	0.0254723018251751	ATP2A2/CCL2/MBTPS2/PTPN2/TP53	5
BP	GO:0048747	muscle fiber development	5/520	53/18862	0.0151186045020229	0.0449544346254841	0.0254723018251751	ACTA1/BMP4/HDAC4/MYH6/RYR1	5
BP	GO:0015914	phospholipid transport	7/520	94/18862	0.0151740856262435	0.0450817959963961	0.025544467948668	ABCA12/ABCB1/ABCB4/APOA1/APOC2/APOE/SLC4A1	7
BP	GO:0033144	negative regulation of intracellular steroid hormone receptor signaling pathway	4/520	35/18862	0.0152061613479907	0.0450817959963961	0.025544467948668	BRCA1/FOXP1/NODAL/TP63	4
BP	GO:0060260	regulation of transcription initiation from RNA polymerase II promoter	4/520	35/18862	0.0152061613479907	0.0450817959963961	0.025544467948668	ERCC6/ESR1/NKX2-5/TP53	4
BP	GO:0097009	energy homeostasis	4/520	35/18862	0.0152061613479907	0.0450817959963961	0.025544467948668	DLL1/PIK3CA/STAT3/UBB	4
BP	GO:1905207	regulation of cardiocyte differentiation	4/520	35/18862	0.0152061613479907	0.0450817959963961	0.025544467948668	BMP4/DLL1/GATA4/NKX2-5	4
BP	GO:0003341	cilium movement	10/520	164/18862	0.0157047591740736	0.0465326197750328	0.0263665408207319	TACR1/TACR3/CFAP221/DNAAF1/DNAAF2/DNAH5/DNAI1/DNAI2/NME8/RSPH9	10
BP	GO:0051304	chromosome separation	7/520	95/18862	0.0160055049083741	0.0473914067632567	0.026853150908253	ANAPC1/APC/ATM/ERCC4/NSMCE2/RAD21/SMARCAD1	7
BP	GO:0010639	negative regulation of organelle organization	17/520	346/18862	0.0160134058963941	0.0473914067632567	0.026853150908253	APC/APC2/ATM/BMP4/BRCA1/ERCC4/GSN/NPM1/PIK3CA/PRKAR1A/RAD21/RTEL1/SPTA1/SPTB/TBCD/TFRC/TP53	17
BP	GO:0045739	positive regulation of DNA repair	6/520	74/18862	0.0162860380440874	0.0480468670045437	0.027224550999024	BRCA1/ERCC6/ERCC8/PRKDC/RNF168/WRAP53	6
BP	GO:0046503	glycerolipid catabolic process	6/520	74/18862	0.0162860380440874	0.0480468670045437	0.027224550999024	MGLL/PLA2G7/APOA1/APOC2/LPL/PNPLA2	6
BP	GO:0001954	positive regulation of cell-matrix adhesion	5/520	54/18862	0.0162948797152367	0.0480468670045437	0.027224550999024	CSF1/CX3CL1/CD3E/SMAD3/TEK	5
BP	GO:0043525	positive regulation of neuron apoptotic process	5/520	54/18862	0.0162948797152367	0.0480468670045437	0.027224550999024	ATM/CTNNB1/HDAC4/NF1/TP53	5
BP	GO:0051784	negative regulation of nuclear division	5/520	54/18862	0.0162948797152367	0.0480468670045437	0.027224550999024	APC/ATM/BMP4/PRKAR1A/RAD21	5
BP	GO:0086002	cardiac muscle cell action potential involved in contraction	5/520	54/18862	0.0162948797152367	0.0480468670045437	0.027224550999024	CACNA1C/CACNA1G/DLG1/GJA1/TRPM4	5
BP	GO:0006958	complement activation, classical pathway	9/520	141/18862	0.01631114869936	0.0480468670045437	0.027224550999024	C3/C4B/C5/C1QB/C1QC/C1S/C4A/CFI/MASP2	9
BP	GO:0062013	positive regulation of small molecule metabolic process	9/520	141/18862	0.01631114869936	0.0480468670045437	0.027224550999024	IL1B/SLC4A4/PTGS2/APOA1/APOC2/CYP7A1/LHCGR/PPARG/PTPN2	9
BP	GO:0016125	sterol metabolic process	10/520	165/18862	0.0163218276815398	0.0480502403708883	0.0272264624323767	ACADVL/APOA1/APOE/CAT/CFTR/CYP7A1/LBR/MBTPS2/MVK/SULT2B1	10
BP	GO:0051604	protein maturation	15/520	293/18862	0.0163776122053495	0.0481863196234451	0.0273035683246463	F3/HPN/MMP14/SERPINE1/THBS1/ADAM17/ADAMTS3/CCBE1/CREBBP/EP300/FGA/GAS1/GSN/MMEL1/SHH	15
BP	GO:0003014	renal system process	8/520	118/18862	0.0165049086367514	0.0485042212998409	0.0274836993288363	EDN1/HAS2/BMP4/GJA1/GSN/PRKAR1A/SLC4A1/UMOD	8
BP	GO:0051928	positive regulation of calcium ion transport	8/520	118/18862	0.0165049086367514	0.0485042212998409	0.0274836993288363	ATP2B1/BDKRB1/CCL2/CX3CL1/CXCL12/CASR/CD19/PLCG2	8
BP	GO:0006694	steroid biosynthetic process	11/520	190/18862	0.0165494668116271	0.0485785164418174	0.0275257968059003	APOA1/APOE/ASAH1/CFTR/CYP7A1/HSD3B2/HSD3B7/LBR/MBTPS2/MVK/SRD5A3	11
BP	GO:0046578	regulation of Ras protein signal transduction	11/520	190/18862	0.0165494668116271	0.0485785164418174	0.0275257968059003	CSF1/LPAR1/RAF1/RASGRP1/BCL6/APOA1/APOE/AUTS2/GPR35/NOTCH2/NTRK1	11
BP	GO:0003176	aortic valve development	4/520	36/18862	0.0167436077614074	0.0487177591475921	0.0276046951895191	BMP4/GATA3/GATA4/NKX2-5	4
BP	GO:0042092	type 2 immune response	4/520	36/18862	0.0167436077614074	0.0487177591475921	0.0276046951895191	IL6/BCL6/CCR2/GATA3	4
BP	GO:0045066	regulatory T cell differentiation	4/520	36/18862	0.0167436077614074	0.0487177591475921	0.0276046951895191	IRF1/CD28/BCL6/HLA-DRB1	4
BP	GO:0007252	I-kappaB phosphorylation	3/520	20/18862	0.0167515628180113	0.0487177591475921	0.0276046951895191	CX3CL1/TLR3/MAP3K7	3
BP	GO:0010878	cholesterol storage	3/520	20/18862	0.0167515628180113	0.0487177591475921	0.0276046951895191	MSR1/LPL/PPARG	3
BP	GO:0030220	platelet formation	3/520	20/18862	0.0167515628180113	0.0487177591475921	0.0276046951895191	EP300/PRKDC/VPS33A	3
BP	GO:0032495	response to muramyl dipeptide	3/520	20/18862	0.0167515628180113	0.0487177591475921	0.0276046951895191	INAVA/IRF5/NLRP1	3
BP	GO:0043691	reverse cholesterol transport	3/520	20/18862	0.0167515628180113	0.0487177591475921	0.0276046951895191	APOA1/APOC2/APOE	3
BP	GO:0043931	ossification involved in bone maturation	3/520	20/18862	0.0167515628180113	0.0487177591475921	0.0276046951895191	THBS3/RYR1/XYLT1	3
BP	GO:0045717	negative regulation of fatty acid biosynthetic process	3/520	20/18862	0.0167515628180113	0.0487177591475921	0.0276046951895191	ACADVL/BRCA1/CYP7A1	3
BP	GO:0051412	response to corticosterone	3/520	20/18862	0.0167515628180113	0.0487177591475921	0.0276046951895191	ATP2B1/FOS/HSD3B2	3
BP	GO:0051570	regulation of histone H3-K9 methylation	3/520	20/18862	0.0167515628180113	0.0487177591475921	0.0276046951895191	BRCA1/DNMT1/DNMT3B	3
BP	GO:0061318	renal filtration cell differentiation	3/520	20/18862	0.0167515628180113	0.0487177591475921	0.0276046951895191	BMP4/FOXC2/NOTCH2	3
BP	GO:0072112	glomerular visceral epithelial cell differentiation	3/520	20/18862	0.0167515628180113	0.0487177591475921	0.0276046951895191	BMP4/FOXC2/NOTCH2	3
BP	GO:0090280	positive regulation of calcium ion import	3/520	20/18862	0.0167515628180113	0.0487177591475921	0.0276046951895191	CCL2/CXCL12/CASR	3
BP	GO:1903978	regulation of microglial cell activation	3/520	20/18862	0.0167515628180113	0.0487177591475921	0.0276046951895191	CX3CL1/IL6/ATM	3
BP	GO:0019730	antimicrobial humoral response	9/520	142/18862	0.0170060184604443	0.0494292578089038	0.0280078480441847	CCL13/CXCL1/CXCL13/CXCL14/CXCL2/ELANE/FGA/HLA-A/SPINK5	9
CC	GO:0009897	external side of plasma membrane	35/523	402/19520	1.02783554011471e-09	5.20084783298044e-07	3.97069098128525e-07	CCRL2/CD40/CSF3R/CXCR6/F3/GP1BA/ICAM1/ICOSLG/MSR1/OSMR/CD28/CD40LG/CD80/IL2RG/THBS1/CCR2/CXCL12/CXCR4/LY75/ABCB1/ADA/CD19/CD3E/FAS/FCGR3A/FGA/FGF8/HLA-DRB1/KRT18/PKHD1/SCNN1B/SCNN1G/TFRC/TGFBR2/TNFRSF13C	35
CC	GO:0005667	transcription regulator complex	33/523	409/19520	2.03313044044084e-08	5.14382001431533e-06	3.92715195600941e-06	AHR/CEBPB/FOS/NFATC4/CREBBP/CTNNB1/ELANE/EP300/ERCC2/ERCC3/FOXE3/GATA2/GATA4/GTF2E2/HDAC4/NKX2-5/POU2AF1/PPARG/PRKDC/RFX5/RFXANK/RFXAP/SIX3/SMAD3/SOX18/STAT3/TAF1/TBL1XR1/TBX2/TCF3/TCF4/TP53/ZBTB16	33
CC	GO:0001772	immunological synapse	10/523	41/19520	9.29721979497418e-08	1.56813107208564e-05	1.19722093500194e-05	ATP2B1/ICAM1/LCK/CD28/ZAP70/CARD11/CD3E/DLG1/HLA-DRB1/PRKAR1A	10
CC	GO:0090575	RNA polymerase II transcription regulator complex	19/523	170/19520	1.60299799874237e-07	2.0277924684091e-05	1.54815859352224e-05	CEBPB/FOS/CTNNB1/ERCC2/ERCC3/GATA4/GTF2E2/NKX2-5/POU2AF1/PPARG/RFX5/RFXANK/RFXAP/SMAD3/STAT3/TAF1/TCF3/TCF4/TP53	19
CC	GO:0062023	collagen-containing extracellular matrix	31/523	423/19520	4.6380932642568e-07	4.69375038342788e-05	3.58353732206788e-05	F3/GPC3/ICAM1/SERPINE1/LAMC1/THBS1/THBS3/CXCL12/ADAMTS3/APOA1/APOE/C1QB/C1QC/CD151/CDON/COL11A2/COL2A1/COL4A3/COL4A4/COL5A1/COL5A2/DLG1/ELANE/FCN3/FGA/IL7/ITGB4/LAMB3/SERPINA1/SHH/TGFB3	31
CC	GO:0005788	endoplasmic reticulum lumen	25/523	306/19520	8.55483591519343e-07	7.21457828847979e-05	5.50811365065963e-05	CSF1/EDN1/GPC3/IL6/LAMC1/THBS1/C3/PTGS2/APOA1/APOE/BMP4/C4A/COL11A2/COL2A1/COL4A3/COL4A4/COL5A1/COL5A2/FGA/GANAB/MEN1/PNPLA2/SERPINA1/SHH/SPP1	25
CC	GO:0016324	apical plasma membrane	27/523	351/19520	1.01710276706901e-06	7.35220000195596e-05	5.61318369194474e-05	ATP2B1/BST2/HPN/OSMR/PDPN/AGER/ABCB1/ABCB4/ABCC6/ADAM17/CASR/CFTR/CLDN1/DLG1/DLL1/GJA1/GNAS/PKHD1/SCNN1A/SCNN1B/SCNN1G/SLC12A3/SLC9A3/TCIRG1/TDGF1/TEK/UMOD	27
CC	GO:0016363	nuclear matrix	14/523	109/19520	1.28665910234033e-06	8.13811882230261e-05	6.21320908630135e-05	CEBPB/BLM/ERCC8/HLCS/HNRNPA2B1/KRT8/MEN1/MORC2/POLA1/RAD21/SMC1A/SMC3/STAG2/TP53	14
CC	GO:0034399	nuclear periphery	15/523	128/19520	1.7654874977267e-06	9.64548771655508e-05	7.3640399250587e-05	CEBPB/BLM/ERCC8/HLCS/HNRNPA2B1/KRT8/MEN1/MORC2/NUP107/POLA1/RAD21/SMC1A/SMC3/STAG2/TP53	15
CC	GO:0072562	blood microparticle	16/523	146/19520	1.97333472684542e-06	9.64548771655508e-05	7.3640399250587e-05	C3/C4B/ACTA1/ACTC1/APOA1/APOE/C1QB/C1QC/C1S/C4A/CFB/FCN3/FGA/GSN/SLC4A1/TFRC	16
CC	GO:0045121	membrane raft	25/523	323/19520	2.28746744266128e-06	9.64548771655508e-05	7.3640399250587e-05	ATP2B1/BST2/GNAI3/HAS2/ICAM1/LCK/PDPN/SELE/TLR1/ZAP70/ABCB4/ADAM17/BTK/CARD11/CD19/CDH1/DLG1/DLL1/FAS/GJA1/PRKAR1A/SHH/TDGF1/TEK/TGFBR2	25
CC	GO:0098857	membrane microdomain	25/523	323/19520	2.28746744266128e-06	9.64548771655508e-05	7.3640399250587e-05	ATP2B1/BST2/GNAI3/HAS2/ICAM1/LCK/PDPN/SELE/TLR1/ZAP70/ABCB4/ADAM17/BTK/CARD11/CD19/CDH1/DLG1/DLL1/FAS/GJA1/PRKAR1A/SHH/TDGF1/TEK/TGFBR2	25
CC	GO:0036157	outer dynein arm	5/523	11/19520	5.47582429616399e-06	0.000213135930296845	0.000162722875845521	DNAH5/DNAI1/DNAI2/DNAL1/NME8	5
CC	GO:0098687	chromosomal region	25/523	345/19520	7.31833393603592e-06	0.000261332943733156	0.000199519846786079	CEBPB/APC/ATM/BAZ1B/BLM/CDC73/ERCC4/FMR1/HNRNPA2B1/KANSL1/KNSTRN/MEN1/NHP2/NSMCE2/NSMCE3/NUP107/PKHD1/PRKDC/RAD21/RTEL1/SMC1A/SMC3/STAG2/TERT/WRAP53	25
CC	GO:0045177	apical part of cell	28/523	414/19520	7.74702402371015e-06	0.000261332943733156	0.000199519846786079	ATP2B1/BST2/HPN/OSMR/PDPN/AGER/ABCB1/ABCB4/ABCC6/ADAM17/CASR/CFTR/CLDN1/DLG1/DLL1/EDAR/GJA1/GNAS/PKHD1/SCNN1A/SCNN1B/SCNN1G/SLC12A3/SLC9A3/TCIRG1/TDGF1/TEK/UMOD	28
CC	GO:0005930	axoneme	14/523	128/19520	8.77156341952948e-06	0.00027740069314262	0.000211787090458376	CFAP221/DCDC2/DNAAF1/DNAH5/DNAI1/DNAI2/DNAJB13/DNAL1/GLI2/MNS1/NME8/PRKAR1A/RSPH9/WDR35	14
CC	GO:0097014	ciliary plasm	14/523	130/19520	1.05014484732083e-05	0.000312572525143729	0.000238639726914392	CFAP221/DCDC2/DNAAF1/DNAH5/DNAI1/DNAI2/DNAJB13/DNAL1/GLI2/MNS1/NME8/PRKAR1A/RSPH9/WDR35	14
CC	GO:0098644	complex of collagen trimers	6/523	21/19520	1.38455914662453e-05	0.000388537004927723	0.000296636323712241	COL11A2/COL2A1/COL4A3/COL4A4/COL5A1/COL5A2	6
CC	GO:0034362	low-density lipoprotein particle	5/523	13/19520	1.4589334177128e-05	0.000388537004927723	0.000296636323712241	MSR1/PLA2G7/APOA1/APOC2/APOE	5
CC	GO:0005581	collagen trimer	11/523	87/19520	2.04773084012596e-05	0.000518075902551868	0.000395535378066435	MSR1/C1QB/C1QC/CCBE1/COL11A2/COL2A1/COL4A3/COL4A4/COL5A1/COL5A2/FCN3	11
CC	GO:0030139	endocytic vesicle	22/523	307/19520	3.04278271583457e-05	0.000733165740101092	0.000559750003364054	HBEGF/LPAR1/MSR1/TLR1/SAA1/APOA1/APOE/ELANE/GSN/HLA-A/HLA-B/HLA-C/HLA-DPA1/HLA-DQB1/HLA-DRB1/IGF2R/IRGM/OCRL/ROR2/SH3KBP1/TCIRG1/UBB	22
CC	GO:0030666	endocytic vesicle membrane	15/523	163/19520	3.39921774136752e-05	0.000781820080514531	0.000596896129704249	HBEGF/MSR1/TLR1/APOE/HLA-A/HLA-B/HLA-C/HLA-DPA1/HLA-DQB1/HLA-DRB1/IRGM/OCRL/ROR2/TCIRG1/UBB	15
CC	GO:0034358	plasma lipoprotein particle	7/523	36/19520	4.0483303200576e-05	0.000834888843115788	0.000637412534685862	MSR1/PLA2G7/SAA1/APOA1/APOC2/APOE/LPL	7
CC	GO:1990777	lipoprotein particle	7/523	36/19520	4.0483303200576e-05	0.000834888843115788	0.000637412534685862	MSR1/PLA2G7/SAA1/APOA1/APOC2/APOE/LPL	7
CC	GO:0042611	MHC protein complex	6/523	25/19520	4.12494487705429e-05	0.000834888843115788	0.000637412534685862	HLA-A/HLA-B/HLA-C/HLA-DPA1/HLA-DQB1/HLA-DRB1	6
CC	GO:0032994	protein-lipid complex	7/523	39/19520	6.95857937387927e-05	0.0013542466012242	0.00103392657093672	MSR1/PLA2G7/SAA1/APOA1/APOC2/APOE/LPL	7
CC	GO:0032838	plasma membrane bounded cell projection cytoplasm	17/523	216/19520	7.67038896983971e-05	0.00143748771064403	0.00109747865572365	KIF1B/ADA/CFAP221/DCDC2/DNAAF1/DNAH5/DNAI1/DNAI2/DNAJB13/DNAL1/FMR1/GLI2/MNS1/NME8/PRKAR1A/RSPH9/WDR35	17
CC	GO:0071556	integral component of lumenal side of endoplasmic reticulum membrane	6/523	29/19520	0.000101015702933959	0.00176254985119252	0.00134565382855763	HLA-A/HLA-B/HLA-C/HLA-DPA1/HLA-DQB1/HLA-DRB1	6
CC	GO:0098553	lumenal side of endoplasmic reticulum membrane	6/523	29/19520	0.000101015702933959	0.00176254985119252	0.00134565382855763	HLA-A/HLA-B/HLA-C/HLA-DPA1/HLA-DQB1/HLA-DRB1	6
CC	GO:0019897	extrinsic component of plasma membrane	14/523	169/19520	0.000189997104512512	0.00320461782944436	0.0024466293809155	ATP2A2/GNAI3/LCK/ZAP70/ALOX15/APC/APC2/CDH1/CDH23/CTNNB1/FMR1/GNAS/ST14/TDGF1	14
CC	GO:0005583	fibrillar collagen trimer	4/523	12/19520	0.000212495229357143	0.00325826018347619	0.00248758370571201	COL11A2/COL2A1/COL5A1/COL5A2	4
CC	GO:0030877	beta-catenin destruction complex	4/523	12/19520	0.000212495229357143	0.00325826018347619	0.00248758370571201	APC/APC2/AXIN1/CTNNB1	4
CC	GO:0098643	banded collagen fibril	4/523	12/19520	0.000212495229357143	0.00325826018347619	0.00248758370571201	COL11A2/COL2A1/COL5A1/COL5A2	4
CC	GO:0016328	lateral plasma membrane	8/523	62/19520	0.00023870012315463	0.0035524194798895	0.00271216548599843	ABCC6/APC/AXIN1/CDH1/CLDN1/CTNNB1/DLG1/TBCD	8
CC	GO:0042627	chylomicron	4/523	13/19520	0.000300453404992704	0.00429434478410826	0.00327860315325095	APOA1/APOC2/APOE/LPL	4
CC	GO:0005858	axonemal dynein complex	5/523	23/19520	0.000305526506379244	0.00429434478410826	0.00327860315325095	DNAH5/DNAI1/DNAI2/DNAL1/NME8	5
CC	GO:0098576	lumenal side of membrane	6/523	36/19520	0.000353383443322312	0.00483275736002946	0.00368966497010778	HLA-A/HLA-B/HLA-C/HLA-DPA1/HLA-DQB1/HLA-DRB1	6
CC	GO:0097729	9+2 motile cilium	11/523	120/19520	0.000384436786784595	0.00508168114397545	0.00387971079641979	TACR1/TACR3/DNAH5/DNAI2/DNAJB13/MNS1/NME8/PRKAR1A/RSPH1/RSPH9/SCNN1A	11
CC	GO:0030135	coated vesicle	19/523	295/19520	0.000407626267751513	0.00508168114397545	0.00387971079641979	EDN1/HBEGF/ABCB4/APOE/CFTR/COPA/HLA-A/HLA-B/HLA-C/HLA-DPA1/HLA-DQB1/HLA-DRB1/IGF2R/OCRL/ROR2/SERPINA1/TFRC/VPS33A/VPS33B	19
CC	GO:0000781	chromosome, telomeric region	13/523	161/19520	0.000408739337778872	0.00508168114397545	0.00387971079641979	ATM/BLM/CDC73/ERCC4/HNRNPA2B1/MEN1/NHP2/NSMCE2/NSMCE3/PRKDC/RTEL1/TERT/WRAP53	13
CC	GO:0008278	cohesin complex	4/523	14/19520	0.00041175677253556	0.00508168114397545	0.00387971079641979	RAD21/SMC1A/SMC3/STAG2	4
CC	GO:0061695	transferase complex, transferring phosphorus-containing groups	17/523	253/19520	0.000501801393718554	0.00604551202908543	0.00461556670412805	ACVR2A/CCNO/CDC73/ERCC2/ERCC3/GTF2E2/MAP3K7/PIK3CA/POLA1/POLE/POLR3A/PRKAR1A/REV3L/SETD5/TAF1/TERT/TP53	17
CC	GO:0000922	spindle pole	13/523	166/19520	0.000547478567210929	0.00628519509424816	0.00479855751942808	ALMS1/CSPP1/CTNNB1/DNAAF1/KIF11/KNSTRN/NPM1/RAD21/SMC1A/SMC3/STAG2/UMOD/UNC119	13
CC	GO:0030669	clathrin-coated endocytic vesicle membrane	6/523	39/19520	0.000553078381351112	0.00628519509424816	0.00479855751942808	HBEGF/APOE/HLA-DPA1/HLA-DQB1/HLA-DRB1/ROR2	6
CC	GO:0034706	sodium channel complex	5/523	26/19520	0.000558960038026022	0.00628519509424816	0.00479855751942808	CACNA1G/SCNN1A/SCNN1B/SCNN1G/TRPM4	5
CC	GO:0016323	basolateral plasma membrane	15/523	211/19520	0.000591300833562618	0.0065043091691888	0.00496584452900414	ATP2B1/PDPN/SLC4A4/ABCC6/ATP7B/CASR/CLDN1/CTNNB1/DLG1/HPGD/SLC4A1/ST14/TEK/TFRC/UMOD	15
CC	GO:0045178	basal part of cell	17/523	258/19520	0.000626136037063725	0.00652958288192214	0.00498514024893993	ATP2B1/EDN1/PDPN/SLC4A4/ABCC6/ATP7B/CASR/CLDN1/CTNNB1/DLG1/HPGD/ITGB4/SLC4A1/ST14/TEK/TFRC/UMOD	17
CC	GO:0099568	cytoplasmic region	17/523	258/19520	0.000626136037063725	0.00652958288192214	0.00498514024893993	KIF1B/ADA/CFAP221/DCDC2/DNAAF1/DNAH5/DNAI1/DNAI2/DNAJB13/DNAL1/FMR1/GLI2/MNS1/NME8/PRKAR1A/RSPH9/WDR35	17
CC	GO:1990391	DNA repair complex	6/523	40/19520	0.000636136263675186	0.00652958288192214	0.00498514024893993	ATM/DCLRE1C/ERCC3/ERCC4/ERCC8/PRKDC	6
CC	GO:0030880	RNA polymerase complex	10/523	108/19520	0.000647349875927671	0.00652958288192214	0.00498514024893993	CDC73/ERCC2/ERCC3/GTF2E2/POLA1/POLR3A/SETD5/TAF1/TERT/TP53	10
CC	GO:0005819	spindle	22/523	381/19520	0.000658811780133212	0.00652958288192214	0.00498514024893993	ALMS1/ATM/CSPP1/CTNNB1/DCDC2/DNAAF1/ERCC2/KDF1/KIF11/KIF15/KNSTRN/NPM1/NSUN2/PKHD1/RAD21/RSPH1/SMC1A/SMC3/STAG2/TBL1XR1/UMOD/UNC119	22
CC	GO:0034364	high-density lipoprotein particle	5/523	27/19520	0.000671024327786465	0.00652958288192214	0.00498514024893993	PLA2G7/SAA1/APOA1/APOC2/APOE	5
CC	GO:0030136	clathrin-coated vesicle	14/523	192/19520	0.00069468761945361	0.00663230066874579	0.00506356219144935	EDN1/HBEGF/ABCB4/APOE/CFTR/HLA-DPA1/HLA-DQB1/HLA-DRB1/IGF2R/OCRL/ROR2/TFRC/VPS33A/VPS33B	14
CC	GO:0009925	basal plasma membrane	16/523	240/19520	0.00079040766100479	0.00740641252719303	0.00565457332531692	ATP2B1/PDPN/SLC4A4/ABCC6/ATP7B/CASR/CLDN1/CTNNB1/DLG1/HPGD/ITGB4/SLC4A1/ST14/TEK/TFRC/UMOD	16
CC	GO:0005604	basement membrane	9/523	94/19520	0.00093868585006088	0.00863590982056009	0.00659325754970991	LAMC1/CD151/COL2A1/COL4A3/COL4A4/COL5A1/DLG1/ITGB4/LAMB3	9
CC	GO:0030662	coated vesicle membrane	13/523	182/19520	0.00128607902989932	0.0116206426630189	0.00887201135287689	HBEGF/APOE/CFTR/COPA/HLA-A/HLA-B/HLA-C/HLA-DPA1/HLA-DQB1/HLA-DRB1/IGF2R/ROR2/TFRC	13
CC	GO:0019898	extrinsic component of membrane	18/523	304/19520	0.00149820390944484	0.0130802150176405	0.00998635097040576	ATP2A2/GNAI3/LCK/ZAP70/ALOX15/MGLL/ACADVL/APC/APC2/CDH1/CDH23/CTNNB1/FMR1/GNAS/PIK3CA/ST14/TDGF1/UMOD	18
CC	GO:0016342	catenin complex	5/523	32/19520	0.00149931318384021	0.0130802150176405	0.00998635097040576	APC/APC2/CDH1/CDH23/CTNNB1	5
CC	GO:0005657	replication fork	7/523	65/19520	0.00173107803588037	0.014551747316409	0.0111098216457709	BCL6/BAZ1B/BLM/POLA1/RFC2/SMARCAD1/TP53	7
CC	GO:0034361	very-low-density lipoprotein particle	4/523	20/19520	0.00175426202826274	0.014551747316409	0.0111098216457709	APOA1/APOC2/APOE/LPL	4
CC	GO:0034385	triglyceride-rich plasma lipoprotein particle	4/523	20/19520	0.00175426202826274	0.014551747316409	0.0111098216457709	APOA1/APOC2/APOE/LPL	4
CC	GO:0055029	nuclear DNA-directed RNA polymerase complex	9/523	103/19520	0.00179317016060371	0.0146345822784754	0.0111730636492625	CDC73/ERCC2/ERCC3/GTF2E2/POLA1/POLR3A/SETD5/TAF1/TP53	9
CC	GO:0009898	cytoplasmic side of plasma membrane	12/523	167/19520	0.0018532726560373	0.0148850153008711	0.0113642617337626	ATP2A2/ATP2B1/GNAI3/LCK/ZAP70/ALOX15/CDH1/DLG1/GNAS/SLC4A1/SPTA1/SPTB	12
CC	GO:0000428	DNA-directed RNA polymerase complex	9/523	104/19520	0.00191759499705507	0.0151609854454667	0.0115749566434081	CDC73/ERCC2/ERCC3/GTF2E2/POLA1/POLR3A/SETD5/TAF1/TP53	9
CC	GO:0005669	transcription factor TFIID complex	5/523	34/19520	0.00198266177911707	0.0154342593882037	0.0117835930839833	ERCC2/ERCC3/GTF2E2/TAF1/TP53	5
CC	GO:0000793	condensed chromosome	14/523	217/19520	0.00223075789193883	0.0171024771715311	0.0130572272143788	CEBPB/BAZ1B/BLM/BRCA1/KANSL1/KNSTRN/NSMCE2/NSMCE3/NUP107/RAD21/RSPH1/SMC1A/SMC3/STAG2	14
CC	GO:0005697	telomerase holoenzyme complex	4/523	22/19520	0.00253872774727694	0.0188911211782667	0.0144228031462947	DKC1/NHP2/TERT/WRAP53	4
CC	GO:0031258	lamellipodium membrane	4/523	22/19520	0.00253872774727694	0.0188911211782667	0.0144228031462947	ITGB3/PDPN/APC2/PIEZO1	4
CC	GO:0031514	motile cilium	13/523	200/19520	0.00296087182525727	0.0216421043080303	0.0165230960704121	TACR1/TACR3/DNAH5/DNAI2/DNAJB13/GLI2/MNS1/NME8/PRKAR1A/RSPH1/RSPH9/SCNN1A/WDR19	13
CC	GO:0036126	sperm flagellum	9/523	111/19520	0.00299396699913463	0.0216421043080303	0.0165230960704121	TACR1/TACR3/DNAI2/DNAJB13/MNS1/NME8/PRKAR1A/RSPH1/SCNN1A	9
CC	GO:0005911	cell-cell junction	24/523	485/19520	0.00308258225969447	0.0219688256817663	0.0167725380179077	ATP2A2/HPN/ITGB3/ZAP70/ABCB4/ADAM17/APC/ARVCF/CD3E/CDH1/CLDN1/CTNNB1/DLG1/DLL1/GJA1/GJB3/GJB4/KRT18/KRT8/NECTIN1/PIK3CA/SH3KBP1/TBCD/TEK	24
CC	GO:0000109	nucleotide-excision repair complex	3/523	12/19520	0.00351228001839281	0.0246835234625939	0.018845128168862	ERCC3/ERCC4/ERCC8	3
CC	GO:0045334	clathrin-coated endocytic vesicle	6/523	57/19520	0.00410286482694915	0.0284390356498119	0.0217123488318722	HBEGF/APOE/HLA-DPA1/HLA-DQB1/HLA-DRB1/ROR2	6
CC	GO:0030665	clathrin-coated vesicle membrane	9/523	117/19520	0.00425382114426801	0.0290869391756704	0.0222070036976722	HBEGF/APOE/CFTR/HLA-DPA1/HLA-DQB1/HLA-DRB1/IGF2R/ROR2/TFRC	9
CC	GO:0030670	phagocytic vesicle membrane	7/523	77/19520	0.00454662378236298	0.0306745551183422	0.0234191007456451	TLR1/HLA-A/HLA-B/HLA-C/IRGM/OCRL/TCIRG1	7
CC	GO:0016591	RNA polymerase II, holoenzyme	7/523	79/19520	0.00523666725361969	0.0348651793464679	0.0266185163722774	CDC73/ERCC2/ERCC3/GTF2E2/SETD5/TAF1/TP53	7
CC	GO:0098562	cytoplasmic side of membrane	12/523	191/19520	0.00551598748610957	0.0362257794736405	0.0276572936692866	ATP2A2/ATP2B1/GNAI3/LCK/ZAP70/ALOX15/CDH1/DLG1/GNAS/SLC4A1/SPTA1/SPTB	12
CC	GO:0000800	lateral element	3/523	14/19520	0.00558421106510665	0.0362257794736405	0.0276572936692866	BLM/BRCA1/SMC3	3
CC	GO:0012507	ER to Golgi transport vesicle membrane	6/523	62/19520	0.0062154712572303	0.0398104867868169	0.0303941099454167	HLA-A/HLA-B/HLA-C/HLA-DPA1/HLA-DQB1/HLA-DRB1	6
CC	GO:0016605	PML body	8/523	103/19520	0.0064843488972563	0.0410135067751461	0.0313125795433297	BLM/CIITA/HIRA/KAT6A/NSMCE2/TERT/TP53/ZBTB16	8
CC	GO:0000775	chromosome, centromeric region	12/523	196/19520	0.0067398241586277	0.0421030990650076	0.0321444505031367	CEBPB/APC/BAZ1B/FMR1/KANSL1/KNSTRN/NUP107/PKHD1/RAD21/SMC1A/SMC3/STAG2	12
CC	GO:0030863	cortical cytoskeleton	8/523	104/19520	0.00686491172227308	0.0423615284325631	0.0323417535567936	SELE/CDH1/DCDC2/EPB42/GSN/SLC4A1/SPTA1/SPTB	8
CC	GO:0000228	nuclear chromosome	14/523	250/19520	0.00775478707192457	0.0472761717878775	0.0360939360227814	BAZ1B/BLM/BRCA1/GINS1/HDAC8/ORC6/POLA1/POLE/RAD21/RSPH1/SMARCAD1/SMC1A/SMC3/SRCAP	14
CC	GO:0042613	MHC class II protein complex	3/523	16/19520	0.00825641297569341	0.0497350591154865	0.0379712225824496	HLA-DPA1/HLA-DQB1/HLA-DRB1	3
MF	GO:0005126	cytokine receptor binding	33/516	270/18337	1.31119418270782e-12	1.06337848217604e-09	8.47445503350105e-10	CCL2/CCL20/CCL22/CCRL2/CSF1/CX3CL1/IL1B/IL6/ITGB3/OSMR/TNFSF10/CD40LG/C5/CCL13/CCL8/CCR2/CXCL1/CXCL12/CXCL13/CXCL14/CXCL2/IL1RAP/ADAM17/GATA3/IL1RN/IL7/ITCH/NTRK1/SMAD3/TGFB3/TGFBR2/TNFSF11/TNFSF12	33
MF	GO:0042379	chemokine receptor binding	15/516	69/18337	6.28768442804676e-10	2.54965603557296e-07	2.03191486253721e-07	CCL2/CCL20/CCL22/CCRL2/CX3CL1/C5/CCL13/CCL8/CCR2/CXCL1/CXCL12/CXCL13/CXCL14/CXCL2/ITCH	15
MF	GO:0005125	cytokine activity	26/516	235/18337	2.87169032984282e-09	7.76313619167508e-07	6.18672934218768e-07	CCL2/CCL20/CCL22/CSF1/CX3CL1/EDN1/IL1B/IL6/TNFSF10/CD40LG/C5/CCL13/CCL8/CXCL1/CXCL12/CXCL13/CXCL14/CXCL2/BMP4/IL1RN/IL7/NODAL/SPP1/TGFB3/TNFSF11/TNFSF12	26
MF	GO:0008009	chemokine activity	12/516	49/18337	7.76424825396205e-09	1.5742013334908e-06	1.25453905998229e-06	CCL2/CCL20/CCL22/CX3CL1/C5/CCL13/CCL8/CXCL1/CXCL12/CXCL13/CXCL14/CXCL2	12
MF	GO:0001228	DNA-binding transcription activator activity, RNA polymerase II-specific	36/516	443/18337	1.30566140127621e-08	2.11778279287001e-06	1.6877391587023e-06	IRF1/KLF6/CEBPB/FOS/BCL11B/ESR1/FOXC2/FOXJ1/GATA2/GATA3/GATA4/GLI2/GRHL3/HOXA13/IRF5/IRF6/MAF/MDM4/MEIS2/MYCN/NKX2-5/RFX5/RFXANK/RFXAP/SIX3/SMAD3/SMARCD2/SOX18/STAT3/TBX19/TCF3/TCF4/TP53/TP63/ZBTB16/ZNF750	36
MF	GO:0001216	DNA-binding transcription activator activity	36/516	447/18337	1.64742926496448e-08	2.22677522314366e-06	1.77459924331262e-06	IRF1/KLF6/CEBPB/FOS/BCL11B/ESR1/FOXC2/FOXJ1/GATA2/GATA3/GATA4/GLI2/GRHL3/HOXA13/IRF5/IRF6/MAF/MDM4/MEIS2/MYCN/NKX2-5/RFX5/RFXANK/RFXAP/SIX3/SMAD3/SMARCD2/SOX18/STAT3/TBX19/TCF3/TCF4/TP53/TP63/ZBTB16/ZNF750	36
MF	GO:0019838	growth factor binding	18/516	137/18337	5.78979378445612e-08	6.70788965599131e-06	5.34576448670084e-06	ACVR2A/ITGB3/OSMR/IL2RG/THBS1/CXCL13/COL2A1/COL5A1/FGFR1/FGFR3/IGF2R/IL1RN/ITGB4/LRRC32/NTRK1/TEK/TGFB3/TGFBR2	18
MF	GO:0048018	receptor ligand activity	36/516	486/18337	1.36024286444181e-07	1.37894620382788e-05	1.09893305100957e-05	CCL2/CCL20/CCL22/CSF1/CX3CL1/EDN1/HBEGF/IL1B/IL6/TNFSF10/VIP/CD40LG/C5/CCL13/CCL8/CXCL1/CXCL12/CXCL13/CXCL14/CXCL2/ADA2/APOA1/BMP4/COPA/FGF3/FGF8/IL1RN/IL7/NODAL/SHH/SPP1/TDGF1/TG/TGFB3/TNFSF11/TNFSF12	36
MF	GO:0030546	signaling receptor activator activity	36/516	492/18337	1.83877542914072e-07	1.62108854488663e-05	1.29190520677577e-05	CCL2/CCL20/CCL22/CSF1/CX3CL1/EDN1/HBEGF/IL1B/IL6/TNFSF10/VIP/CD40LG/C5/CCL13/CCL8/CXCL1/CXCL12/CXCL13/CXCL14/CXCL2/ADA2/APOA1/BMP4/COPA/FGF3/FGF8/IL1RN/IL7/NODAL/SHH/SPP1/TDGF1/TG/TGFB3/TNFSF11/TNFSF12	36
MF	GO:0001664	G protein-coupled receptor binding	26/516	289/18337	1.99887613426219e-07	1.62108854488663e-05	1.29190520677577e-05	ATP2A2/CCL2/CCL20/CCL22/CCRL2/CX3CL1/EDN1/GNAI3/RTP4/BDKRB2/C3/C5/CCL13/CCL8/CCR2/CXCL1/CXCL12/CXCL13/CXCL14/CXCL2/SAA1/ADA2/GNAS/ITCH/ITGB4/ROR2	26
MF	GO:0019955	cytokine binding	16/516	136/18337	1.43024706436495e-06	0.000105448215381816	8.40355691406776e-05	CCRL2/CSF3R/CXCR6/ITGB3/OSMR/PDPN/IL2RG/THBS1/CCR2/CXCR4/ELANE/IL18BP/IL1RN/LRRC32/TGFB3/TGFBR2	16
MF	GO:0003684	damaged DNA binding	11/516	66/18337	2.08709493767967e-06	0.000141052832871518	0.000112410201029414	BLM/BRCA1/CREBBP/DCLRE1C/DDB2/EP300/ERCC2/ERCC3/ERCC4/TP63/UNG	11
MF	GO:0005178	integrin binding	16/516	142/18337	2.54445634902018e-06	0.000158734930696567	0.000126501716461408	CX3CL1/ICAM1/IL1B/ITGB3/MMP14/CD40LG/THBS1/CXCL12/ADAM17/CASR/CD151/COL4A3/COL5A1/ITGB4/PTPN2/SPP1	16
MF	GO:0048020	CCR chemokine receptor binding	9/516	46/18337	4.49634238474439e-06	0.000260466691001979	0.000207575505581433	CCL2/CCL20/CCL22/CCRL2/CX3CL1/CCL13/CCL8/CCR2/CXCL13	9
MF	GO:0045236	CXCR chemokine receptor binding	6/516	18/18337	6.71162845951403e-06	0.000362875378711059	0.000289188763097657	CX3CL1/CXCL1/CXCL12/CXCL13/CXCL2/ITCH	6
MF	GO:0033613	activating transcription factor binding	11/516	78/18337	1.1151144968392e-05	0.000565223660585368	0.00045044756648636	FOS/CIITA/CREBBP/CTNNB1/EP300/GATA4/HDAC4/NPM1/PPARG/SMAD3/TCF3	11
MF	GO:0140097	catalytic activity, acting on DNA	18/516	204/18337	1.95917275928208e-05	0.000934640651633981	0.000744849581547491	BLM/CHD7/DCLRE1C/DKC1/DNASE1L3/DNMT1/DNMT3B/ERCC2/ERCC3/ERCC4/POLA1/POLE/REV3L/RFC2/RTEL1/SMARCAD1/TERT/UNG	18
MF	GO:0008013	beta-catenin binding	11/516	85/18337	2.56207296722494e-05	0.0011543562091219	0.000919949006945094	APC/APC2/AXIN1/CDH1/CTNNB1/EP300/ESR1/GJA1/SMAD3/TBL1XR1/TCF4	11
MF	GO:0140375	immune receptor activity	14/516	136/18337	3.00806455170101e-05	0.00128396860601554	0.0010232419029055	CCRL2/CSF3R/CXCR6/F3/IL15RA/OSMR/IL2RG/CCR2/CXCR4/IL1RAP/GPR35/HLA-DPA1/HLA-DQB1/HLA-DRB1	14
MF	GO:1990841	promoter-specific chromatin binding	9/516	58/18337	3.22115817599339e-05	0.00130617964036532	0.00104094269476839	CHD7/DNMT1/ERCC4/FOXC2/GLI2/HDAC4/NIPBL/TP53/ZNF750	9
MF	GO:0016887	ATPase activity	30/516	478/18337	3.89049882276531e-05	0.00150247359298222	0.00119737658003905	ATP2A2/ATP2B1/ATP2C1/KIF1B/ABCF1/ABCA12/ABCB1/ABCB4/ABCC6/ACTC1/ATAD1/ATP7B/BLM/BPTF/CFTR/CHD7/DNAH5/ERCC2/ERCC3/ERCC6/IFIH1/KIF11/KIF15/LMBRD1/MORC2/MYH6/RFC2/RTEL1/SMARCAD1/SRCAP	30
MF	GO:0015026	coreceptor activity	8/516	48/18337	5.21672161822069e-05	0.00192307328744408	0.00153256797779306	ACVR2A/CXCR6/ITGB3/CD28/CD80/CXCR4/NECTIN1/ROR2	8
MF	GO:0008528	G protein-coupled peptide receptor activity	14/516	148/18337	7.65972567170941e-05	0.00270088587815493	0.00215243549767944	BDKRB1/CALCRL/CCRL2/CXCR6/GP1BA/OPRK1/TACR1/TACR3/BDKRB2/CCR2/CXCR4/CYSLTR2/GPR35/LHCGR	14
MF	GO:0019199	transmembrane receptor protein kinase activity	10/516	80/18337	8.03405165352247e-05	0.00271483995458613	0.00216355601546614	ACVR2A/ROS1/FGFR1/FGFR3/IGF2R/NTRK1/PDGFRL/ROR2/TEK/TGFBR2	10
MF	GO:0004896	cytokine receptor activity	11/516	97/18337	8.82188210778698e-05	0.0028618185557661	0.00228068867965525	CCRL2/CSF3R/CXCR6/F3/IL15RA/OSMR/IL2RG/CCR2/CXCR4/IL1RAP/GPR35	11
MF	GO:0001653	peptide receptor activity	14/516	152/18337	0.000102195115689508	0.00318770149323812	0.00254039680296996	BDKRB1/CALCRL/CCRL2/CXCR6/GP1BA/OPRK1/TACR1/TACR3/BDKRB2/CCR2/CXCR4/CYSLTR2/GPR35/LHCGR	14
MF	GO:0004713	protein tyrosine kinase activity	13/516	135/18337	0.000114405857534957	0.00343641298003148	0.0027386041530785	EIF2AK2/LCK/ROS1/ZAP70/BAZ1B/BTK/FGFR1/FGFR3/IGF2R/NTRK1/PDGFRL/ROR2/TEK	13
MF	GO:0001091	RNA polymerase II general transcription initiation factor binding	5/516	19/18337	0.00014508226378223	0.00420220414026386	0.00334889135196575	AHR/ERCC4/ESR1/TCF4/TP53	5
MF	GO:0031490	chromatin DNA binding	11/516	103/18337	0.000152064354171193	0.0042525583183737	0.00338902045230898	BCL6/CREBBP/EP300/FOXC2/GRHL3/JMJD1C/KDM6A/SMAD3/SMARCC2/SMARCD2/STAT3	11
MF	GO:0042608	T cell receptor binding	4/516	11/18337	0.000174734658977276	0.00454968978236106	0.00362581546676578	LCK/CD3E/HLA-A/HLA-DRB1	4
MF	GO:0046975	histone methyltransferase activity (H3-K36 specific)	4/516	11/18337	0.000174734658977276	0.00454968978236106	0.00362581546676578	NSD1/NSD2/SETD2/SETD5	4
MF	GO:0018024	histone-lysine N-methyltransferase activity	7/516	43/18337	0.000179519202263322	0.00454968978236106	0.00362581546676578	KMT2A/KMT2D/MEN1/NSD1/NSD2/SETD2/SETD5	7
MF	GO:0008201	heparin binding	14/516	164/18337	0.000228317159167772	0.00559111372300147	0.00445576458682965	HBEGF/THBS1/THBS3/CCL8/CXCL13/SAA1/ADA2/ADAMTS3/APOE/BMP4/COL5A1/ELANE/FGFR1/LPL	14
MF	GO:0042605	peptide antigen binding	6/516	32/18337	0.000234399342271332	0.00559111372300147	0.00445576458682965	HLA-A/HLA-B/HLA-C/HLA-DPA1/HLA-DQB1/HLA-DRB1	6
MF	GO:0001848	complement binding	5/516	21/18337	0.000242345198601986	0.0056154844590346	0.00447518652455999	C4B/PTX3/C4A/CFB/MASP2	5
MF	GO:0061629	RNA polymerase II-specific DNA-binding transcription factor binding	19/516	271/18337	0.000257006152793523	0.00574591327716366	0.00457913005669218	CEBPB/FOS/CREBBP/CTNNB1/DLL1/EP300/ESR1/FOXP1/GATA4/JMJD1C/NOTCH2/NPM1/NSD1/PPARG/PTPN2/SMAD3/STAT3/TAF1/TCF3	19
MF	GO:0005539	glycosaminoglycan binding	17/516	228/18337	0.000262144008945814	0.00574591327716366	0.00457913005669218	HBEGF/TNFAIP6/THBS1/THBS3/CCL8/CXCL13/SAA1/ADA2/ADAMTS3/APOE/BMP4/COL5A1/ELANE/FGFR1/LPL/SHH/TGFBR2	17
MF	GO:0019956	chemokine binding	6/516	33/18337	0.000279743673720186	0.0059703189312387	0.00475796719291396	CCRL2/CXCR6/ITGB3/PDPN/CCR2/CXCR4	6
MF	GO:0004714	transmembrane receptor protein tyrosine kinase activity	8/516	61/18337	0.000295695692633963	0.00606103500143539	0.00483026217260215	ROS1/FGFR1/FGFR3/IGF2R/NTRK1/PDGFRL/ROR2/TEK	8
MF	GO:0046332	SMAD binding	9/516	77/18337	0.000304308210210214	0.00606103500143539	0.00483026217260215	FOS/AXIN1/COL5A2/CTNNB1/GATA4/MEN1/PAX6/SMAD3/TGFBR2	9
MF	GO:0070034	telomerase RNA binding	5/516	22/18337	0.000306414839776635	0.00606103500143539	0.00483026217260215	DKC1/NHP2/PARN/TERT/WRAP53	5
MF	GO:0017134	fibroblast growth factor binding	5/516	23/18337	0.000382537355056813	0.00738661416550178	0.00588666506277902	ITGB3/THBS1/CXCL13/FGFR1/FGFR3	5
MF	GO:1901681	sulfur compound binding	18/516	260/18337	0.000430805080680717	0.0080934914246714	0.00645000160263254	HBEGF/THBS1/THBS3/CCL8/CXCL13/SAA1/ACADVL/ADA2/ADAMTS3/APOE/BMP4/CBS/COL5A1/ELANE/FGFR1/HLCS/LPL/TKT	18
MF	GO:0140297	DNA-binding transcription factor binding	23/516	376/18337	0.000439104343631987	0.0080934914246714	0.00645000160263254	CEBPB/FOS/CIITA/CREBBP/CTNNB1/DLL1/EP300/ESR1/FOXP1/GATA4/HDAC4/HIRA/JMJD1C/NOTCH2/NPM1/NSD1/PPARG/PTPN2/SMAD3/STAT3/TAF1/TCF3/TP53	23
MF	GO:0043394	proteoglycan binding	6/516	36/18337	0.000458065188827875	0.00825535262532014	0.00657899475883778	THBS1/ADA2/APOE/COL2A1/COL5A1/LPL	6
MF	GO:0001085	RNA polymerase II transcription factor binding	7/516	52/18337	0.00059935886368983	0.010566957357662	0.00842119776442919	CREBBP/CTNNB1/EP300/GATA4/HDAC4/HIRA/TP53	7
MF	GO:0004953	icosanoid receptor activity	4/516	15/18337	0.000660780974028512	0.0110921425706173	0.00883973721637874	PTGER2/CYSLTR2/HPGD/PPARG	4
MF	GO:0042054	histone methyltransferase activity	7/516	53/18337	0.000674080150797337	0.0110921425706173	0.00883973721637874	KMT2A/KMT2D/MEN1/NSD1/NSD2/SETD2/SETD5	7
MF	GO:0008083	growth factor activity	13/516	162/18337	0.000682827657812597	0.0110921425706173	0.00883973721637874	CSF1/HBEGF/IL6/CXCL1/CXCL12/ADA2/BMP4/FGF3/FGF8/IL7/NODAL/TDGF1/TGFB3	13
MF	GO:0001637	G protein-coupled chemoattractant receptor activity	5/516	26/18337	0.000697533009989495	0.0110921425706173	0.00883973721637874	CCRL2/CXCR6/CCR2/CXCR4/GPR35	5
MF	GO:0004950	chemokine receptor activity	5/516	26/18337	0.000697533009989495	0.0110921425706173	0.00883973721637874	CCRL2/CXCR6/CCR2/CXCR4/GPR35	5
MF	GO:0008022	protein C-terminus binding	14/516	185/18337	0.000772071857127511	0.0120413514640464	0.00959619676672655	LCK/CIITA/CTNNB1/DLG1/EP300/ERCC2/ERCC3/ERCC4/ERCC6/NIPBL/PPARG/TCF4/TERT/ZBTB16	14
MF	GO:0047485	protein N-terminus binding	10/516	106/18337	0.00081163411096383	0.012328188972567	0.00982478814868731	ATM/ERCC2/ERCC3/ERCC4/ERCC6/MEN1/NIPBL/TBL1XR1/TERT/TP53	10
MF	GO:0001046	core promoter sequence-specific DNA binding	6/516	40/18337	0.000820865850207913	0.012328188972567	0.00982478814868731	CEBPB/FOS/FOXP1/NPM1/TAF1/TP53	6
MF	GO:0035035	histone acetyltransferase binding	5/516	27/18337	0.000836456548200124	0.0123339320107327	0.00982936498746174	CEBPB/CITED2/KANSL1/PAX6/TP53	5
MF	GO:0030020	extracellular matrix structural constituent conferring tensile strength	6/516	41/18337	0.000939046957108724	0.0135994121824138	0.0108378727756533	COL11A2/COL2A1/COL4A3/COL4A4/COL5A1/COL5A2	6
MF	GO:0042626	ATPase-coupled transmembrane transporter activity	7/516	58/18337	0.00116543341789839	0.0162959741709585	0.012986862406345	ABCA12/ABCB1/ABCB4/ABCC6/ATP7B/CFTR/LMBRD1	7
MF	GO:0097110	scaffold protein binding	7/516	58/18337	0.00116543341789839	0.0162959741709585	0.012986862406345	KIF1B/BRAF/CACNA1G/DLL1/KRT18/KRT8/MAP3K7	7
MF	GO:0071813	lipoprotein particle binding	5/516	30/18337	0.00137752066979908	0.0186194877201175	0.0148385559869585	MSR1/THBS1/APOA1/APOE/LPL	5
MF	GO:0071814	protein-lipid complex binding	5/516	30/18337	0.00137752066979908	0.0186194877201175	0.0148385559869585	MSR1/THBS1/APOA1/APOE/LPL	5
MF	GO:0016279	protein-lysine N-methyltransferase activity	7/516	60/18337	0.00142654911429613	0.0186840215309511	0.0148899853592108	KMT2A/KMT2D/MEN1/NSD1/NSD2/SETD2/SETD5	7
MF	GO:0035258	steroid hormone receptor binding	8/516	77/18337	0.00142837155970279	0.0186840215309511	0.0148899853592108	CEBPB/CTNNB1/EP300/ESR1/FOXP1/NSD1/PPARG/SMAD3	8
MF	GO:0140296	general transcription initiation factor binding	6/516	45/18337	0.00154729692636488	0.0196279620473677	0.0156422463457509	AHR/ERCC4/ESR1/TAF1/TCF4/TP53	6
MF	GO:0015399	primary active transmembrane transporter activity	7/516	61/18337	0.00157314122451159	0.0196279620473677	0.0156422463457509	ABCA12/ABCB1/ABCB4/ABCC6/ATP7B/CFTR/LMBRD1	7
MF	GO:0016278	lysine N-methyltransferase activity	7/516	61/18337	0.00157314122451159	0.0196279620473677	0.0156422463457509	KMT2A/KMT2D/MEN1/NSD1/NSD2/SETD2/SETD5	7
MF	GO:0070888	E-box binding	6/516	47/18337	0.0019455796273594	0.0239070466331587	0.0190524065581926	AHR/GATA3/PPARG/TCF3/TCF4/ZEB1	6
MF	GO:0070851	growth factor receptor binding	11/516	141/18337	0.00216095434626518	0.0255974702164519	0.0203995674124232	HBEGF/IL1B/IL6/ITGB3/IL1RAP/ADAM17/FGF3/FGF8/GATA3/IL1RN/IL7	11
MF	GO:0001102	RNA polymerase II activating transcription factor binding	6/516	48/18337	0.00217160938881188	0.0255974702164519	0.0203995674124232	FOS/CREBBP/CTNNB1/EP300/SMAD3/TCF3	6
MF	GO:0051087	chaperone binding	9/516	101/18337	0.00217783655355756	0.0255974702164519	0.0203995674124232	PDPN/CDKN1B/CFTR/DNAJB13/HLA-B/TBCD/TERT/TP53/WRAP53	9
MF	GO:0001094	TFIID-class transcription factor complex binding	3/516	10/18337	0.00229342332590412	0.0256996403434465	0.0204809905521139	AHR/ERCC4/TP53	3
MF	GO:0004955	prostaglandin receptor activity	3/516	10/18337	0.00229342332590412	0.0256996403434465	0.0204809905521139	PTGER2/HPGD/PPARG	3
MF	GO:0032395	MHC class II receptor activity	3/516	10/18337	0.00229342332590412	0.0256996403434465	0.0204809905521139	HLA-DPA1/HLA-DQB1/HLA-DRB1	3
MF	GO:0030165	PDZ domain binding	8/516	83/18337	0.00231328451920048	0.0256996403434465	0.0204809905521139	ACVR2A/ATP2B1/LPAR1/ADAM17/ARHGAP29/CFTR/GJA1/SLC9A3	8
MF	GO:0030414	peptidase inhibitor activity	13/516	187/18337	0.00250852128363552	0.0274920373111947	0.0219094177546545	BST2/GPC3/SERPINE1/C3/C4B/C5/BIRC3/C4A/COL4A3/CST6/SERPINA1/SPINK1/SPINK5	13
MF	GO:0070412	R-SMAD binding	4/516	22/18337	0.00302943020570718	0.032523539066719	0.0259192069400551	FOS/MEN1/PAX6/SMAD3	4
MF	GO:0004954	prostanoid receptor activity	3/516	11/18337	0.00308793157600168	0.032523539066719	0.0259192069400551	PTGER2/HPGD/PPARG	3
MF	GO:0015280	ligand-gated sodium channel activity	3/516	11/18337	0.00308793157600168	0.032523539066719	0.0259192069400551	SCNN1A/SCNN1B/SCNN1G	3
MF	GO:0034061	DNA polymerase activity	5/516	36/18337	0.00317330119395115	0.0328133447687779	0.0261501637848396	DKC1/POLA1/POLE/REV3L/TERT	5
MF	GO:0005201	extracellular matrix structural constituent	12/516	170/18337	0.00319636773949871	0.0328133447687779	0.0261501637848396	LAMC1/THBS1/THBS3/COL11A2/COL2A1/COL4A3/COL4A4/COL5A1/COL5A2/FGA/LAMB3/UMOD	12
MF	GO:0042393	histone binding	15/516	241/18337	0.00353367296635408	0.0354730490675556	0.0282697801641627	BAZ1B/BPTF/DPF2/FMR1/HIRA/KAT6A/KMT2A/KMT2D/NPM1/RNF168/SMARCC2/SRCAP/TAF1/TBL1XR1/WRAP53	15
MF	GO:0016493	C-C chemokine receptor activity	4/516	23/18337	0.0035866708058441	0.0354730490675556	0.0282697801641627	CCRL2/CXCR6/CCR2/CXCR4	4
MF	GO:0070840	dynein complex binding	4/516	23/18337	0.0035866708058441	0.0354730490675556	0.0282697801641627	APC/DNAAF1/FMR1/SMC3	4
MF	GO:0051427	hormone receptor binding	12/516	173/18337	0.00368323620138577	0.0359892115581188	0.0286811290761048	VIP/CEBPB/CTNNB1/EP300/ESR1/FOXP1/GNAS/JMJD1C/NSD1/PPARG/SMAD3/TAF1	12
MF	GO:0004000	adenosine deaminase activity	3/516	12/18337	0.00403181415963434	0.0384682503936876	0.0306567664893558	ADA/ADA2/ADAR	3
MF	GO:0045295	gamma-catenin binding	3/516	12/18337	0.00403181415963434	0.0384682503936876	0.0306567664893558	APC/APC2/CDH1	3
MF	GO:0019957	C-C chemokine binding	4/516	24/18337	0.00420958206161472	0.0392410465743625	0.0312726362472043	CCRL2/CXCR6/CCR2/CXCR4	4
MF	GO:0050431	transforming growth factor beta binding	4/516	24/18337	0.00420958206161472	0.0392410465743625	0.0312726362472043	THBS1/LRRC32/TGFB3/TGFBR2	4
MF	GO:0003678	DNA helicase activity	7/516	74/18337	0.00475030151261153	0.0437783468946358	0.0348885780950177	BLM/CHD7/ERCC2/ERCC3/RFC2/RTEL1/SMARCAD1	7
MF	GO:0004866	endopeptidase inhibitor activity	12/516	180/18337	0.00505334750027679	0.0460479193564548	0.0366972840351266	BST2/SERPINE1/C3/C4B/C5/BIRC3/C4A/COL4A3/CST6/SERPINA1/SPINK1/SPINK5	12
MF	GO:0045504	dynein heavy chain binding	3/516	13/18337	0.00513276498613352	0.0460888388283635	0.0367298942703812	DNAI1/DNAI2/DNAL1	3
MF	GO:0008757	S-adenosylmethionine-dependent methyltransferase activity	11/516	158/18337	0.00517149732846002	0.0460888388283635	0.0367298942703812	COMT/DNMT1/DNMT3B/KMT2A/KMT2D/MEN1/NSD1/NSD2/NSUN2/SETD2/SETD5	11
MF	GO:0001618	virus receptor activity	7/516	76/18337	0.0055014198244832	0.0484962117136508	0.0386484184465982	ICAM1/ITGB3/CD80/CXCR4/CLDN1/NECTIN1/TFRC	7
MF	GO:0001223	transcription coactivator binding	4/516	26/18337	0.0056659488462684	0.0494095109067062	0.0393762602332631	AHR/ESR1/SMAD3/TERT	4
MF	GO:0061134	peptidase regulator activity	14/516	230/18337	0.00575484226208367	0.0496508199420197	0.0395685682969695	BST2/GPC3/SERPINE1/C3/C4B/C5/BIRC3/C4A/COL4A3/CST6/NLRP1/SERPINA1/SPINK1/SPINK5	14
MF	GO:0016810	hydrolase activity, acting on carbon-nitrogen (but not peptide) bonds	9/516	117/18337	0.00581694726029542	0.0496583602957851	0.0395745774827855	ADA/ADA2/ADAR/ASAH1/CAT/HDAC4/HDAC8/MTHFD1/OPLAH	9
MF	GO:0140272	exogenous protein binding	7/516	77/18337	0.00590872465096124	0.0499164134575996	0.0397802295580066	ICAM1/ITGB3/CD80/CXCR4/CLDN1/NECTIN1/TFRC	7
