# Supplementary material for: A Novel Inflammation-Related Gene Signature for Overall Survival Prediction and Comprehensive Analysis in Pediatric Patients with Wilms Tumor
Source: Dis Markers. 2022 May 7;2022:2651105. doi: 10.1155/2022/2651105 (PMC9107364; doi:10.1155/2022/2651105)
Supplement: Supplementary Materials — Supplementary Table 1 (Table S1) is additional information about inflammation-related genes. Supplementary Table 2 (Table S2) is the complete result of GO analysis based on DE-IRGs. Supplementary Table 3 (Table S3) is the complete result of KEGG analysis based on DE-IRGs. Supplementary Table 4 (Table S4) is the result of GSEA based on GO. Supplementary Table 5 (Table S5) is the result of drug sensitivity founded on the correlation of 7-IRGs signature. Supplementary Table 6 (Table S6) is the coefficient and hazard ratio of prognostic model based on 7-IRGs. [file 2651105.f1.zip › Supplement Table 3.txt]

ID	Description	GeneRatio	BgRatio	pvalue	p.adjust	qvalue	geneID	Count
hsa05340	Primary immunodeficiency	18/364	38/8093	5.52901158268599e-15	1.55918126631745e-12	1.01850213365268e-12	CD40/LCK/CD40LG/IL2RG/ZAP70/ADA/BLNK/BTK/CD19/CD3E/CIITA/DCLRE1C/ICOS/RFX5/RFXANK/RFXAP/TNFRSF13C/UNG	18
hsa04064	NF-kappa B signaling pathway	24/364	104/8093	1.89727315735259e-11	2.67515515186716e-09	1.7474884344037e-09	CD40/ICAM1/IL1B/LCK/CD40LG/ZAP70/CCL13/CXCL1/CXCL12/CXCL2/PTGS2/ATM/BIRC3/BLNK/BTK/CARD11/CARD14/EDAR/EDARADD/IRAK1/MAP3K7/PLCG2/TNFRSF13C/TNFSF11	24
hsa04668	TNF signaling pathway	22/364	112/8093	3.55146013114938e-09	3.33837252328042e-07	2.1807211331619e-07	CCL2/CCL20/CSF1/CX3CL1/EDN1/ICAM1/IL1B/IL6/IRF1/MMP14/SELE/CEBPB/CXCL1/CXCL2/FOS/PTGS2/BIRC3/CASP10/FAS/ITCH/MAP3K7/PIK3CA	22
hsa04060	Cytokine-cytokine receptor interaction	37/364	295/8093	1.06021811064987e-08	7.47453768008161e-07	4.88258340430863e-07	ACVR2A/CCL2/CCL20/CCL22/CD40/CSF1/CSF3R/CX3CL1/CXCR6/IL15RA/IL1B/IL6/OSMR/TNFSF10/CD40LG/IL2RG/CCL13/CCL8/CCR2/CXCL1/CXCL12/CXCL13/CXCL14/CXCL2/CXCR4/IL1RAP/BMP4/EDAR/FAS/IL1RN/IL7/NODAL/TGFB3/TGFBR2/TNFRSF13C/TNFSF11/TNFSF12	37
hsa04672	Intestinal immune network for IgA production	14/364	49/8093	1.73709450758522e-08	9.79721302278067e-07	6.39982187005083e-07	CD40/ICOSLG/IL15RA/IL6/CD28/CD40LG/CD80/CXCL12/CXCR4/HLA-DPA1/HLA-DQB1/HLA-DRB1/ICOS/TNFRSF13C	14
hsa05323	Rheumatoid arthritis	19/364	93/8093	2.16399880291381e-08	1.01707943736949e-06	6.64385597385819e-07	CCL2/CCL20/CSF1/ICAM1/IL1B/IL6/CD28/CD80/CXCL1/CXCL12/CXCL2/FOS/HLA-DPA1/HLA-DQB1/HLA-DRB1/TCIRG1/TEK/TGFB3/TNFSF11	19
hsa05330	Allograft rejection	12/364	38/8093	5.36896342741751e-08	2.16292526647391e-06	1.41288511247829e-06	CD40/CD28/CD40LG/CD80/FAS/HLA-A/HLA-B/HLA-C/HLA-DPA1/HLA-DQB1/HLA-DRB1/PRF1	12
hsa04610	Complement and coagulation cascades	17/364	85/8093	1.68053078228592e-07	5.83487212010747e-06	3.81150661074582e-06	BDKRB1/F3/SERPINE1/BDKRB2/C3/C4B/C5/C1QB/C1QC/C1S/C4A/CFB/CFI/F13B/FGA/MASP2/SERPINA1	17
hsa05332	Graft-versus-host disease	12/364	42/8093	1.86219322982153e-07	5.83487212010747e-06	3.81150661074582e-06	IL1B/IL6/CD28/CD80/FAS/HLA-A/HLA-B/HLA-C/HLA-DPA1/HLA-DQB1/HLA-DRB1/PRF1	12
hsa05416	Viral myocarditis	14/364	60/8093	2.83875692865702e-07	8.00529453881279e-06	5.22928907910503e-06	CD40/ICAM1/CD28/CD40LG/CD80/HLA-A/HLA-B/HLA-C/HLA-DPA1/HLA-DQB1/HLA-DRB1/MYH6/PRF1/SGCG	14
hsa04933	AGE-RAGE signaling pathway in diabetic complications	18/364	100/8093	3.87541197462381e-07	8.84359896138893e-06	5.77689368511781e-06	CCL2/EDN1/F3/ICAM1/IL1B/IL6/SELE/SERPINE1/AGER/CDKN1B/COL4A3/COL4A4/PIK3CA/PLCG2/SMAD3/STAT3/TGFB3/TGFBR2	18
hsa05202	Transcriptional misregulation in cancer	26/364	192/8093	4.04355361749395e-07	8.84359896138893e-06	5.77689368511781e-06	CD40/IL6/BCL6/CEBPB/ATM/BCL11B/BIRC3/CDKN1B/DDB2/ELANE/HPGD/JMJD1C/KDM6A/KMT2A/MAF/MEN1/MYCN/NSD2/NTRK1/PPARG/RUNX2/TCF3/TGFBR2/TP53/ZBTB16/ZEB1	26
hsa05320	Autoimmune thyroid disease	13/364	53/8093	4.07683640064028e-07	8.84359896138893e-06	5.77689368511781e-06	CD40/CD28/CD40LG/CD80/FAS/HLA-A/HLA-B/HLA-C/HLA-DPA1/HLA-DQB1/HLA-DRB1/PRF1/TG	13
hsa05166	Human T-cell leukemia virus 1 infection	28/364	222/8093	6.36645890674787e-07	1.28238672264493e-05	8.37691961414194e-06	CD40/ICAM1/IL15RA/IL6/LCK/IL2RG/FOS/NFATC4/ANAPC1/ATM/CD3E/CREBBP/DLG1/EP300/HLA-A/HLA-B/HLA-C/HLA-DPA1/HLA-DQB1/HLA-DRB1/PIK3CA/SMAD3/TCF3/TERT/TGFB3/TGFBR2/TNFRSF13C/TP53	28
hsa05150	Staphylococcus aureus infection	17/364	96/8093	1.04110956924391e-06	1.95728599017856e-05	1.27855561135217e-05	ICAM1/C3/C4B/C5/C1QB/C1QC/C1S/C4A/CFB/CFI/FCGR3A/HLA-DPA1/HLA-DQB1/HLA-DRB1/KRT18/KRT9/MASP2	17
hsa04061	Viral protein interaction with cytokine and cytokine receptor	17/364	100/8093	1.88339571514086e-06	3.31948494793577e-05	2.16838322466876e-05	CCL2/CCL20/CCL22/CSF1/CX3CL1/IL6/TNFSF10/IL2RG/CCL13/CCL8/CCR2/CXCL1/CXCL12/CXCL13/CXCL14/CXCL2/CXCR4	17
hsa04940	Type I diabetes mellitus	11/364	43/8093	2.05740129037899e-06	3.4128656699228e-05	2.22938220319705e-05	IL1B/CD28/CD80/FAS/HLA-A/HLA-B/HLA-C/HLA-DPA1/HLA-DQB1/HLA-DRB1/PRF1	11
hsa05142	Chagas disease	17/364	102/8093	2.50214632558482e-06	3.92002924341622e-05	2.56067606419499e-05	CCL2/GNAI3/IL1B/IL6/SERPINE1/BDKRB2/C3/FOS/C1QB/C1QC/CD3E/FAS/GNAS/IRAK1/PIK3CA/TGFB3/TGFBR2	17
hsa05165	Human papillomavirus infection	34/364	331/8093	4.85860913922236e-06	6.85577097909044e-05	4.47838716439278e-05	EIF2AK2/IRF1/ITGB3/RAF1/TLR3/LAMC1/THBS1/THBS3/PTGS2/APC/APC2/ATM/AXIN1/CDKN1B/COL2A1/COL4A3/COL4A4/CREBBP/CTNNB1/DLG1/EP300/FAS/GNAS/HLA-A/HLA-B/HLA-C/ITGB4/LAMB3/NOTCH2/PIK3CA/SPP1/TCIRG1/TERT/TP53	34
hsa05171	Coronavirus disease - COVID-19	27/364	232/8093	4.86224892134074e-06	6.85577097909044e-05	4.47838716439278e-05	CCL2/EIF2AK2/HBEGF/IL1B/IL6/TLR3/C3/C4B/C5/FOS/ADAM17/ADAR/C1QB/C1QC/C1S/C4A/CFB/F13B/FGA/IFIH1/IRAK1/MAP3K7/MASP2/PIK3CA/PLCG2/RPL11/STAT3	27
hsa05161	Hepatitis B	21/364	162/8093	1.08156955896408e-05	0.000145239340775176	9.48745227161472e-05	IL6/RAF1/TLR3/FOS/NFATC4/BRAF/CASP10/CREBBP/DDB2/EP300/FAS/IFIH1/IRAK1/MAP3K7/PIK3CA/SMAD3/STAT3/STAT4/TGFB3/TGFBR2/TP53	21
hsa05169	Epstein-Barr virus infection	24/364	202/8093	1.16353749159537e-05	0.000149144351195407	9.74253880522439e-05	CD40/EIF2AK2/ICAM1/IL6/BLNK/BTK/CD19/CD3E/CDKN1B/DDB2/FAS/HLA-A/HLA-B/HLA-C/HLA-DPA1/HLA-DQB1/HLA-DRB1/IRAK1/MAP3K7/PIK3CA/PLCG2/PSMD12/STAT3/TP53	24
hsa05167	Kaposi sarcoma-associated herpesvirus infection	23/364	194/8093	1.83752240436992e-05	0.000225296225231442	0.000147169986620016	EIF2AK2/ICAM1/IL6/RAF1/TLR3/C3/CXCL1/CXCL2/FOS/NFATC4/PTGS2/CREBBP/CTNNB1/EP300/FAS/HLA-A/HLA-B/HLA-C/PIK3CA/PLCG2/STAT3/TP53/UBB	23
hsa04659	Th17 cell differentiation	16/364	108/8093	2.32234652547623e-05	0.000272875716743457	0.000178250281560675	AHR/IL1B/IL6/LCK/IL2RG/ZAP70/FOS/IL1RAP/CD3E/GATA3/HLA-DPA1/HLA-DQB1/HLA-DRB1/SMAD3/STAT3/TGFBR2	16
hsa05321	Inflammatory bowel disease	12/364	65/8093	2.6567102414642e-05	0.000299676915237162	0.000195757596739467	IL1B/IL6/IL2RG/GATA3/HLA-DPA1/HLA-DQB1/HLA-DRB1/MAF/SMAD3/STAT3/STAT4/TGFB3	12
hsa05133	Pertussis	13/364	76/8093	2.88945159101121e-05	0.000313394364871216	0.000204718230132373	GNAI3/IL1B/IL6/IRF1/C3/C4B/C5/FOS/C1QB/C1QC/C1S/C4A/IRAK1	13
hsa05226	Gastric cancer	19/364	149/8093	3.5931141115031e-05	0.000375280807201435	0.000245144237626917	RAF1/ABCB1/APC/APC2/AXIN1/BRAF/CDH1/CDKN1B/CTNNB1/DDB2/FGF3/FGF8/PIK3CA/SHH/SMAD3/TERT/TGFB3/TGFBR2/TP53	19
hsa05152	Tuberculosis	21/364	180/8093	5.4027725884027e-05	0.000544136382117701	0.000355445565026494	IL1B/IL6/IRAK2/RAF1/TLR1/C3/CEBPB/CASP10/CIITA/CREBBP/EP300/FCGR3A/HLA-DPA1/HLA-DQB1/HLA-DRB1/IRAK1/RFX5/RFXANK/RFXAP/TCIRG1/TGFB3	21
hsa05144	Malaria	10/364	50/8093	6.13379169479192e-05	0.000596458364803904	0.000389623791865186	CCL2/CD40/ICAM1/IL1B/IL6/SELE/CD40LG/THBS1/THBS3/TGFB3	10
hsa05224	Breast cancer	18/364	147/8093	9.84186786479092e-05	0.000925135579290346	0.000604325219767863	RAF1/FOS/APC/APC2/AXIN1/BRAF/BRCA1/CTNNB1/DDB2/DLL1/ESR1/FGF3/FGF8/FGFR1/NOTCH2/PIK3CA/TNFSF11/TP53	18
hsa05210	Colorectal cancer	13/364	86/8093	0.000109543106590523	0.000996488905113791	0.000650935268364739	RAF1/FOS/APC/APC2/AXIN1/BRAF/CTNNB1/DDB2/PIK3CA/SMAD3/TGFB3/TGFBR2/TP53	13
hsa04640	Hematopoietic cell lineage	14/364	99/8093	0.000125809653266283	0.00110869756940911	0.000724233201368403	CSF1/CSF3R/GP1BA/IL1B/IL6/ITGB3/CD19/CD3E/GP1BB/HLA-DPA1/HLA-DQB1/HLA-DRB1/IL7/TFRC	14
hsa05145	Toxoplasmosis	15/364	112/8093	0.000136247657805452	0.00116429816670113	0.000760553113746539	CD40/GNAI3/CD40LG/LAMC1/BIRC3/CIITA/HLA-DPA1/HLA-DQB1/HLA-DRB1/IRAK1/IRGM/LAMB3/MAP3K7/STAT3/TGFB3	15
hsa04550	Signaling pathways regulating pluripotency of stem cells	17/364	143/8093	0.000220037771223088	0.00177063800499765	0.00115663176884879	ACVR2A/RAF1/APC/APC2/AXIN1/BMP4/CTNNB1/FGFR1/FGFR3/KAT6A/NODAL/PAX6/PIK3CA/SMAD3/SMARCAD1/STAT3/TCF3	17
hsa04658	Th1 and Th2 cell differentiation	13/364	92/8093	0.000220137715328777	0.00177063800499765	0.00115663176884879	LCK/IL2RG/ZAP70/FOS/CD3E/DLL1/GATA3/HLA-DPA1/HLA-DQB1/HLA-DRB1/MAF/NOTCH2/STAT4	13
hsa05213	Endometrial cancer	10/364	58/8093	0.00022603889425502	0.00177063800499765	0.00115663176884879	RAF1/APC/APC2/AXIN1/BRAF/CDH1/CTNNB1/DDB2/PIK3CA/TP53	10
hsa04514	Cell adhesion molecules	17/364	149/8093	0.000360490893712181	0.00274752518991446	0.00179476262872352	CD40/ICAM1/ICOSLG/SELE/CD28/CD40LG/CD80/CDH1/CLDN1/HLA-A/HLA-B/HLA-C/HLA-DPA1/HLA-DQB1/HLA-DRB1/ICOS/NECTIN1	17
hsa05322	Systemic lupus erythematosus	16/364	136/8093	0.000377799468167066	0.00275423819112248	0.00179914775455929	CD40/CD28/CD40LG/CD80/C3/C4B/C5/C1QB/C1QC/C1S/C4A/ELANE/FCGR3A/HLA-DPA1/HLA-DQB1/HLA-DRB1	16
hsa04062	Chemokine signaling pathway	20/364	192/8093	0.000380905281750982	0.00275423819112248	0.00179914775455929	CCL2/CCL20/CCL22/CX3CL1/CXCR6/GNAI3/RAF1/CCL13/CCL8/CCR2/CXCL1/CXCL12/CXCL13/CXCL14/CXCL2/CXCR4/BRAF/PIK3CA/PLCG2/STAT3	20
hsa05162	Measles	16/364	139/8093	0.000483556007222238	0.00340906985091678	0.00222690266483926	EIF2AK2/IL1B/IL6/CD28/IL2RG/FOS/ADAR/CD3E/CDKN1B/FAS/IFIH1/IRAK1/MAP3K7/PIK3CA/STAT3/TP53	16
hsa04512	ECM-receptor interaction	12/364	88/8093	0.000533208021126716	0.00366743077945692	0.0023956714684769	GP1BA/ITGB3/LAMC1/THBS1/THBS3/COL2A1/COL4A3/COL4A4/GP1BB/ITGB4/LAMB3/SPP1	12
hsa05140	Leishmaniasis	11/364	77/8093	0.000605053714841682	0.00406250351393701	0.00265374436334071	IL1B/C3/FOS/PTGS2/FCGR3A/HLA-DPA1/HLA-DQB1/HLA-DRB1/IRAK1/MAP3K7/TGFB3	11
hsa05164	Influenza A	18/364	172/8093	0.000699815219537392	0.0045894858583615	0.00299798441662285	CCL2/EIF2AK2/ICAM1/IL1B/IL6/RAF1/TLR3/TNFSF10/ADAR/CIITA/CREBBP/EP300/FAS/HLA-DPA1/HLA-DQB1/HLA-DRB1/IFIH1/PIK3CA	18
hsa04660	T cell receptor signaling pathway	13/364	104/8093	0.000740891017637037	0.00474843788576464	0.00310181646139908	LCK/RAF1/RASGRP1/CD28/CD40LG/ZAP70/FOS/CARD11/CD3E/DLG1/ICOS/MAP3K7/PIK3CA	13
hsa04068	FoxO signaling pathway	15/364	131/8093	0.000762096480380303	0.00477580461038323	0.00311969319453925	IL6/RAF1/TNFSF10/BCL6/ATM/BRAF/CAT/CDKN1B/CREBBP/EP300/PIK3CA/SMAD3/STAT3/TGFB3/TGFBR2	15
hsa04919	Thyroid hormone signaling pathway	14/364	121/8093	0.00102241931267495	0.00626760611162161	0.00409418092397828	ATP2A2/ITGB3/RAF1/BMP4/CREBBP/CTNNB1/EP300/ESR1/GATA4/MYH6/NOTCH2/PIK3CA/PLCG2/TP53	14
hsa03420	Nucleotide excision repair	8/364	47/8093	0.0010446010186036	0.00626760611162161	0.00409418092397828	DDB2/ERCC2/ERCC3/ERCC4/ERCC6/ERCC8/POLE/RFC2	8
hsa05216	Thyroid cancer	7/364	37/8093	0.00112349143738256	0.00660051219462251	0.00431164477065674	BRAF/CDH1/CTNNB1/DDB2/NTRK1/PPARG/TP53	7
hsa05163	Human cytomegalovirus infection	21/364	225/8093	0.0011724578695366	0.00674761467774123	0.00440773635164134	CCL2/CX3CL1/GNAI3/IL1B/IL6/ITGB3/PTGER2/RAF1/CXCL12/CXCR4/NFATC4/PTGS2/CTNNB1/FAS/GNAS/HLA-A/HLA-B/HLA-C/PIK3CA/STAT3/TP53	21
hsa04151	PI3K-Akt signaling pathway	29/364	354/8093	0.00122454174846222	0.00690641546132691	0.00451146959959764	CSF1/CSF3R/IL6/ITGB3/LPAR1/OSMR/RAF1/IL2RG/LAMC1/THBS1/THBS3/BRCA1/CD19/CDKN1B/COL2A1/COL4A3/COL4A4/FGF3/FGF8/FGFR1/FGFR3/IL7/ITGB4/LAMB3/NTRK1/PIK3CA/SPP1/TEK/TP53	29
hsa04110	Cell cycle	14/364	126/8093	0.0015190516612631	0.00839946212698418	0.00548677070631666	ANAPC1/ATM/CDKN1B/CREBBP/EP300/ORC6/PRKDC/RAD21/SMAD3/SMC1A/SMC3/STAG2/TGFB3/TP53	14
hsa05206	MicroRNAs in cancer	26/364	310/8093	0.00155794834666637	0.00844887372615226	0.00551904778677359	ITGB3/RAF1/THBS1/PTGS2/ABCB1/APC/APC2/ATM/BRCA1/CDKN1B/CREBBP/DNMT1/DNMT3B/EP300/FGFR3/FOXP1/HDAC4/MDM4/NOTCH2/PIK3CA/PLCG2/ST14/STAT3/TP53/TP63/ZEB1	26
hsa05417	Lipid and atherosclerosis	20/364	215/8093	0.00158866023894924	0.00845287146006955	0.00552165922176996	CCL2/CD40/ICAM1/IL1B/IL6/SELE/TNFSF10/CD40LG/AGER/CXCL1/CXCL2/FOS/APOA1/FAS/IRAK1/MAP3K7/PIK3CA/PPARG/STAT3/TP53	20
hsa04380	Osteoclast differentiation	14/364	128/8093	0.00176740508433348	0.00922978210707481	0.00602915964441244	CSF1/IL1B/ITGB3/LCK/FOS/BLNK/BTK/FCGR3A/MAP3K7/PIK3CA/PLCG2/PPARG/TGFBR2/TNFSF11	14
hsa05217	Basal cell carcinoma	9/364	63/8093	0.00187561800895342	0.00945041104991379	0.00617328082767791	APC/APC2/AXIN1/BMP4/CTNNB1/DDB2/GLI2/SHH/TP53	9
hsa04810	Regulation of actin cytoskeleton	20/364	218/8093	0.00187667737161409	0.00945041104991379	0.00617328082767791	BDKRB1/ITGB3/LPAR1/RAF1/BDKRB2/CXCL12/CXCR4/APC/APC2/ARPC1B/BRAF/FGF3/FGF8/FGFR1/FGFR3/GSN/ITGB4/LIMK1/NCKAP1L/PIK3CA	20
hsa05219	Bladder cancer	7/364	41/8093	0.00210208072842735	0.0103997678143248	0.00679342802354177	HBEGF/RAF1/THBS1/BRAF/CDH1/FGFR3/TP53	7
hsa04650	Natural killer cell mediated cytotoxicity	14/364	131/8093	0.00220257420888298	0.0107090677052586	0.00699547162530891	ICAM1/LCK/RAF1/TNFSF10/ZAP70/BRAF/FAS/FCGR3A/HLA-A/HLA-B/HLA-C/PIK3CA/PLCG2/PRF1	14
hsa04620	Toll-like receptor signaling pathway	12/364	104/8093	0.00235443228853322	0.0112533882265486	0.00735103747534905	CD40/IL1B/IL6/TLR1/TLR3/CD80/FOS/IRAK1/IRF5/MAP3K7/PIK3CA/SPP1	12
hsa04612	Antigen processing and presentation	10/364	78/8093	0.00245398860896232	0.0115337464621229	0.0075341755538317	CIITA/HLA-A/HLA-B/HLA-C/HLA-DPA1/HLA-DQB1/HLA-DRB1/RFX5/RFXANK/RFXAP	10
hsa04928	Parathyroid hormone synthesis, secretion and action	12/364	106/8093	0.00276597694050564	0.0127869753643048	0.00835282078668657	GNAI3/HBEGF/MMP14/RAF1/FOS/BRAF/CASR/FGFR1/GATA3/GNAS/RUNX2/TNFSF11	12
hsa05170	Human immunodeficiency virus 1 infection	19/364	212/8093	0.00314730570656259	0.0143151646653331	0.00935107807552552	BST2/GNAI3/RAF1/CXCR4/FOS/NFATC4/AP1S3/ATM/CD3E/FAS/HLA-A/HLA-B/HLA-C/IRAK1/LIMK1/MAP3K7/PIK3CA/PLCG2/SAMHD1	19
hsa05225	Hepatocellular carcinoma	16/364	168/8093	0.00359811504080523	0.0161058482778901	0.0105208042128808	RAF1/APC/APC2/AXIN1/BRAF/CTNNB1/DDB2/PIK3CA/PLCG2/SMAD3/SMARCC2/SMARCD2/TERT/TGFB3/TGFBR2/TP53	16
hsa04934	Cushing syndrome	15/364	155/8093	0.0040872272901246	0.0180093452471115	0.0117642232857205	AHR/GNAI3/APC/APC2/AXIN1/BRAF/CACNA1C/CACNA1G/CDKN1B/CTNNB1/GNAS/HSD3B2/KMT2A/KMT2D/MEN1	15
hsa04520	Adherens junction	9/364	71/8093	0.00430649998326253	0.0186835845427697	0.0122046558230112	CDH1/CREBBP/CTNNB1/EP300/FGFR1/MAP3K7/NECTIN1/SMAD3/TGFBR2	9
hsa01522	Endocrine resistance	11/364	98/8093	0.00437582012565813	0.0186966859914484	0.0122132140668289	HBEGF/RAF1/FOS/BRAF/CDKN1B/DLL1/ESR1/GNAS/NOTCH2/PIK3CA/TP53	11
hsa05218	Melanoma	9/364	72/8093	0.00473204067008446	0.0199169472979674	0.0130103239161788	RAF1/BRAF/CDH1/DDB2/FGF3/FGF8/FGFR1/PIK3CA/TP53	9
hsa01524	Platinum drug resistance	9/364	73/8093	0.00518958577273053	0.0212096114189857	0.0138547293703714	SLC31A1/ATM/ATP7B/BIRC3/BRCA1/FAS/PIK3CA/REV3L/TP53	9
hsa04115	p53 signaling pathway	9/364	73/8093	0.00518958577273053	0.0212096114189857	0.0138547293703714	CD82/SERPINE1/THBS1/ATM/DDB2/FAS/GORAB/MDM4/TP53	9
hsa05143	African trypanosomiasis	6/364	37/8093	0.00565667555567335	0.0224726295066955	0.0146797691813054	ICAM1/IL1B/IL6/SELE/APOA1/FAS	6
hsa04020	Calcium signaling pathway	20/364	240/8093	0.0056580024644517	0.0224726295066955	0.0146797691813054	ADORA2B/ATP2A2/ATP2B1/BDKRB1/TACR1/TACR3/BDKRB2/CXCR4/CACNA1C/CACNA1G/CYSLTR2/FGF3/FGF8/FGFR1/FGFR3/GNAS/LHCGR/NTRK1/PLCG2/RYR1	20
hsa05146	Amoebiasis	11/364	102/8093	0.00593226352175403	0.0232346987935366	0.0151775747998093	IL1B/IL6/LAMC1/CXCL1/CXCL2/COL4A3/COL4A4/GNAS/LAMB3/PIK3CA/TGFB3	11
hsa05212	Pancreatic cancer	9/364	76/8093	0.00676998284857459	0.0257991238283518	0.0168527311308756	RAF1/BRAF/DDB2/PIK3CA/SMAD3/STAT3/TGFB3/TGFBR2/TP53	9
hsa05220	Chronic myeloid leukemia	9/364	76/8093	0.00676998284857459	0.0257991238283518	0.0168527311308756	RAF1/BRAF/CDKN1B/DDB2/PIK3CA/SMAD3/TGFB3/TGFBR2/TP53	9
hsa05410	Hypertrophic cardiomyopathy	10/364	90/8093	0.00693401051670729	0.0260718795428194	0.0170309030234916	ATP2A2/EDN1/IL6/ITGB3/ACTC1/CACNA1C/ITGB4/MYH6/SGCG/TGFB3	10
hsa04210	Apoptosis	13/364	136/8093	0.00805052618959927	0.0295775828086035	0.0193209294195805	RAF1/TNFSF10/FOS/ATM/BIRC3/CASP10/FAS/LMNB2/NTRK1/PIK3CA/PRF1/SPTA1/TP53	13
hsa05222	Small cell lung cancer	10/364	92/8093	0.00807614849738465	0.0295775828086035	0.0193209294195805	LAMC1/PTGS2/BIRC3/CDKN1B/COL4A3/COL4A4/DDB2/LAMB3/PIK3CA/TP53	10
hsa04145	Phagosome	14/364	152/8093	0.00836717748497663	0.030250564753377	0.0197605406190406	ITGB3/MSR1/THBS1/THBS3/C3/FCGR3A/HLA-A/HLA-B/HLA-C/HLA-DPA1/HLA-DQB1/HLA-DRB1/TCIRG1/TFRC	14
hsa04657	IL-17 signaling pathway	10/364	94/8093	0.0093579557049414	0.0334043482125756	0.0218206828562924	CCL2/CCL20/IL1B/IL6/CEBPB/CXCL1/CXCL2/FOS/PTGS2/MAP3K7	10
hsa05418	Fluid shear stress and atherosclerosis	13/364	139/8093	0.00960331921939036	0.0336745631203385	0.0219971950207512	ACVR2A/CCL2/EDN1/ICAM1/IL1B/ITGB3/SELE/FOS/BMP4/CTNNB1/MAP3K7/PIK3CA/TP53	13
hsa04066	HIF-1 signaling pathway	11/364	109/8093	0.00967248089626745	0.0336745631203385	0.0219971950207512	EDN1/IL6/SERPINE1/CDKN1B/CREBBP/EP300/PIK3CA/PLCG2/STAT3/TEK/TFRC	11
hsa05203	Viral carcinogenesis	17/364	204/8093	0.0103279025615112	0.0353791156694575	0.0231106578654537	EIF2AK2/HPN/C3/CDKN1B/CREBBP/DLG1/EP300/GSN/GTF2E2/HDAC4/HDAC8/HLA-A/HLA-B/HLA-C/PIK3CA/STAT3/TP53	17
hsa04218	Cellular senescence	14/364	156/8093	0.010413002129663	0.0353791156694575	0.0231106578654537	IL6/RAF1/SERPINE1/NFATC4/ATM/GATA4/HLA-A/HLA-B/HLA-C/PIK3CA/SMAD3/TGFB3/TGFBR2/TP53	14
hsa05215	Prostate cancer	10/364	97/8093	0.0115653941219421	0.0384379105321192	0.0251087508141876	RAF1/BRAF/CDKN1B/CREBBP/CTNNB1/EP300/FGFR1/PIK3CA/TP53/ZEB1	10
hsa05310	Asthma	5/364	31/8093	0.0115858950185466	0.0384379105321192	0.0251087508141876	CD40/CD40LG/HLA-DPA1/HLA-DQB1/HLA-DRB1	5
hsa04750	Inflammatory mediator regulation of TRP channels	10/364	98/8093	0.0123823911669744	0.0406027245242647	0.0265228696967015	BDKRB1/IL1B/P2RY2/PTGER2/BDKRB2/IL1RAP/GNAS/NTRK1/PIK3CA/PLCG2	10
hsa04917	Prolactin signaling pathway	8/364	70/8093	0.0128150577277709	0.0415228942409632	0.0271239510719244	IRF1/RAF1/FOS/ESR1/LHCGR/PIK3CA/STAT3/TNFSF11	8
hsa04010	MAPK signaling pathway	22/364	294/8093	0.0129574989120736	0.0415228942409632	0.0271239510719244	CSF1/IL1B/RAF1/RASGRP1/FOS/IL1RAP/BRAF/CACNA1C/CACNA1G/FAS/FGF3/FGF8/FGFR1/FGFR3/IRAK1/MAP3K7/NF1/NTRK1/TEK/TGFB3/TGFBR2/TP53	22
hsa04015	Rap1 signaling pathway	17/364	210/8093	0.0135161041179317	0.0428263074298511	0.0279753781270024	ADORA2B/CSF1/GNAI3/ITGB3/LPAR1/RAF1/THBS1/BRAF/CDH1/CTNNB1/FGF3/FGF8/FGFR1/FGFR3/GNAS/PIK3CA/TEK	17
hsa05235	PD-L1 expression and PD-1 checkpoint pathway in cancer	9/364	89/8093	0.0181795127318068	0.0569624732263281	0.0372095289832303	LCK/RAF1/RASGRP1/CD28/ZAP70/FOS/CD3E/PIK3CA/STAT3	9
hsa05135	Yersinia infection	12/364	137/8093	0.0202376474759767	0.0627144680024773	0.0409668977246492	CCL2/IL1B/IL6/LCK/ZAP70/FOS/ARPC1B/IRAK1/LIMK1/MAP3K7/PIK3CA/WIPF1	12
hsa03030	DNA replication	5/364	36/8093	0.0214195836378547	0.0656556802812503	0.0428881823412422	POLA1/POLE/RFC2/RNASEH2A/RNASEH2B	5
hsa04390	Hippo signaling pathway	13/364	157/8093	0.024368674186577	0.0738921088238142	0.048268454812122	SERPINE1/APC/APC2/AXIN1/BIRC3/BMP4/CDH1/CTNNB1/DLG1/GLI2/SMAD3/TGFB3/TGFBR2	13
hsa01521	EGFR tyrosine kinase inhibitor resistance	8/364	79/8093	0.025046674493023	0.0743666508442198	0.0485784393345967	IL6/RAF1/BRAF/FGFR3/NF1/PIK3CA/PLCG2/STAT3	8
hsa04350	TGF-beta signaling pathway	9/364	94/8093	0.0250525951425563	0.0743666508442198	0.0485784393345967	ACVR2A/THBS1/BMP4/CREBBP/EP300/NODAL/SMAD3/TGFB3/TGFBR2	9
