# Supplementary material for: A Novel Inflammation-Related Gene Signature for Overall Survival Prediction and Comprehensive Analysis in Pediatric Patients with Wilms Tumor
Source: Dis Markers. 2022 May 7;2022:2651105. doi: 10.1155/2022/2651105 (PMC9107364; doi:10.1155/2022/2651105)
Supplement: Supplementary Materials — Supplementary Table 1 (Table S1) is additional information about inflammation-related genes. Supplementary Table 2 (Table S2) is the complete result of GO analysis based on DE-IRGs. Supplementary Table 3 (Table S3) is the complete result of KEGG analysis based on DE-IRGs. Supplementary Table 4 (Table S4) is the result of GSEA based on GO. Supplementary Table 5 (Table S5) is the result of drug sensitivity founded on the correlation of 7-IRGs signature. Supplementary Table 6 (Table S6) is the coefficient and hazard ratio of prognostic model based on 7-IRGs. [file 2651105.f1.zip › Supplement Table 4.txt]

ID	Description	setSize	enrichmentScore	NES	pvalue	p.adjust	qvalues	rank	leading_edge	core_enrichment
GOBP_ACTIN_FILAMENT_BASED_MOVEMENT	GOBP_ACTIN_FILAMENT_BASED_MOVEMENT	135	-0.773592220954178	-1.83039993508488	1e-10	1.84294117647059e-08	1.52260061919505e-08	1439	tags=30%, list=7%, signal=28%	KCNJ3/KCNJ5/DMD/LIMCH1/TCAP/CACNA1G/TMOD1/SCN4B/GSN/TNNT1/KCNE4/SCN3B/PDE4B/CACNA1D/ATP1A2/TPM2/CACNA2D1/ATP2A1/MYBPC2/TNNI1/DES/TNNT2/TNNT3/MYL3/NEB/TNNI2/MYH7/ACTC1/TNNC1/TNNC2/MYH8/ACTN2/ACTA1/MYL4/MYH3/TTN/CAV3/MYL2/MYBPC1/MYL1
GOBP_ACTIN_MEDIATED_CELL_CONTRACTION	GOBP_ACTIN_MEDIATED_CELL_CONTRACTION	109	-0.804348222807977	-1.89439492872488	1e-10	1.84294117647059e-08	1.52260061919505e-08	1439	tags=37%, list=7%, signal=34%	KCNJ3/KCNJ5/DMD/LIMCH1/TCAP/CACNA1G/TMOD1/SCN4B/GSN/TNNT1/KCNE4/SCN3B/PDE4B/CACNA1D/ATP1A2/TPM2/CACNA2D1/ATP2A1/MYBPC2/TNNI1/DES/TNNT2/TNNT3/MYL3/NEB/TNNI2/MYH7/ACTC1/TNNC1/TNNC2/MYH8/ACTN2/ACTA1/MYL4/MYH3/TTN/CAV3/MYL2/MYBPC1/MYL1
GOBP_ACTOMYOSIN_STRUCTURE_ORGANIZATION	GOBP_ACTOMYOSIN_STRUCTURE_ORGANIZATION	182	-0.733379405980277	-1.7475795684618	1e-10	1.84294117647059e-08	1.52260061919505e-08	2114	tags=26%, list=11%, signal=24%	PIK3R1/MYH11/RGCC/ARHGAP28/CGNL1/SFRP1/NEBL/TACSTD2/CAPN3/KRT8/CORO2B/ANKRD1/PHACTR1/LIMCH1/PDGFRB/TCAP/PGM5/TMOD1/MYOC/TMOD4/TNNT1/TGFB3/TAC1/FRMD3/WNT11/ELN/TMEFF2/LDB3/TNNT2/MYOZ1/TNNT3/MYPN/NRAP/CSRP3/CASQ1/LMOD2/NEB/SYNPO2L/KLHL41/ACTC1/ACTN2/ACTA1/MYH3/LMOD3/TTN/CAV3/MYL2/MYOZ2
GOBP_CELLULAR_COMPONENT_ASSEMBLY_INVOLVED_IN_MORPHOGENESIS	GOBP_CELLULAR_COMPONENT_ASSEMBLY_INVOLVED_IN_MORPHOGENESIS	90	-0.824936960952421	-1.92923142490435	1e-10	1.84294117647059e-08	1.52260061919505e-08	1903	tags=40%, list=10%, signal=36%	CNTNAP1/NEBL/CAPN3/KRT8/ANKRD1/TLR2/ITGB4/PDGFRB/TCAP/PGM5/TMOD1/TMOD4/TNNT1/NCMAP/PMP22/LDB3/TNNT2/MYOZ1/TNNT3/MYPN/NRAP/CSRP3/CASQ1/LMOD2/NEB/SYNPO2L/KLHL41/ACTC1/ACTN2/ACTA1/MYH3/LMOD3/TTN/CAV3/MYL2/MYOZ2
GOBP_EXTERNAL_ENCAPSULATING_STRUCTURE_ORGANIZATION	GOBP_EXTERNAL_ENCAPSULATING_STRUCTURE_ORGANIZATION	338	-0.69216506023496	-1.66563084190067	1e-10	1.84294117647059e-08	1.52260061919505e-08	3901	tags=60%, list=19%, signal=49%	B4GALT1/PDGFB/ENG/COL24A1/ICAM2/ADAMTS16/LCP1/GAS6/PHLDB1/SERPINE1/SCUBE1/COL4A2/SERPINH1/COL18A1/KLK7/COL4A1/VTN/COL4A5/ITGAL/ADAMTS7/SULF2/HSPG2/FLRT2/EFEMP2/TMEM38B/CAV2/CRTAP/ITGA6/COL14A1/ADAMTS18/ANTXR1/TIMP2/LAMA5/MMP16/TIE1/NOTCH1/CTSL/BMP1/ITGA7/LAMB2/SLC2A10/ITGB5/CD47/CCN1/CRISPLD2/SERPINF2/AEBP1/FBN1/POSTN/LOXL2/TNFRSF1B/ADAM19/ITGA5/COL6A2/A2M/CTSS/ADAMTS20/COL6A1/PDPN/FBLN1/ITGAV/AG…
GOBP_HEART_DEVELOPMENT	GOBP_HEART_DEVELOPMENT	493	-0.663468574936342	-1.60882481879464	1e-10	1.84294117647059e-08	1.52260061919505e-08	3101	tags=31%, list=15%, signal=27%	ERBB4/PKD2/TIE1/NOTCH1/TENM4/RGS2/KCNJ8/ADAP2/RNF207/CCN1/DIPK2A/DLL1/FZD7/FBN1/SNAI2/FREM2/HEG1/PTCH1/TNFRSF1B/SPRY1/DUSP6/CACNA1C/PDLIM2/RYR2/PRICKLE1/TBX2/FGF20/ACVRL1/APLN/ADAMTS1/TEK/TGFB2/PDE2A/KCNAB1/MICAL2/MYH11/PDLIM5/MAPK11/PDLIM3/GATA6/TBX3/ARMC4/SOX17/HEYL/BMP2/CALCRL/HEY1/FN1/NEBL/PLXND1/SPARC/TMEM65/TGFBR2/NOG/PTN/ADAMTS9/FOXF1/SORBS2/ANKRD1/SGCZ/EMILIN1/FOXJ1/SOX9/HDAC9/CDKN1A/RBM2…
GOBP_HEART_PROCESS	GOBP_HEART_PROCESS	258	-0.713616917880242	-1.70783612088164	1e-10	1.84294117647059e-08	1.52260061919505e-08	2617	tags=36%, list=13%, signal=32%	EHD3/CACNG6/ATP2B4/CACNA1C/KCND1/RYR2/PDE4D/TBX2/GNAO1/THRA/PIK3CG/APLN/ATP1B2/CCN2/CACNA2D2/TGFB2/CAV1/CLIC2/TMIGD3/KCNJ2/CACNA2D3/SCN2B/EDN3/TMEM65/DRD2/CACNG5/CACNB1/CHRM2/ADORA1/KCND2/SGCZ/HRC/KCNJ3/KCNJ5/DMD/KCNG2/TCAP/ABCC9/CACNA1G/SCN4B/GSN/CYP2J2/KCNE4/SCN3B/PDE4B/CACNA1D/SPX/TAC1/KCNIP4/HEY2/BVES/THRB/SGCD/AGTR2/TRDN/AVPR1A/NPPC/ATP1A2/NPPA/TBX18/KCNK3/SLC8A2/CACNA2D1/RYR1/NOS1/ATP2A1/SL…
GOBP_MUSCLE_CELL_DEVELOPMENT	GOBP_MUSCLE_CELL_DEVELOPMENT	151	-0.802720254532685	-1.90396238865623	1e-10	1.84294117647059e-08	1.52260061919505e-08	1959	tags=42%, list=10%, signal=39%	TBX3/SELENON/NFATC2/NEBL/CAPN3/KRT8/SORBS2/ANKRD1/WNT10B/SGCZ/DMD/HDAC9/DYSF/PDGFRB/TCAP/PGM5/SYPL2/TMOD1/TMOD4/TNNT1/MYOF/CHRNB1/HEY2/BVES/AGTR2/AKAP6/TBX18/PI16/DNER/RYR1/COMP/IGF1/STAC3/FLNC/LDB3/MEGF10/TNNT2/SHOX2/MYOZ1/TNNT3/ALPK2/MYPN/NRAP/CSRP3/KLHL40/CASQ1/LMOD2/MYO18B/NEB/SYNPO2L/KLHL41/ACTC1/MYOD1/MYOG/MYF5/ACTN2/MYF6/ACTA1/MYH3/LMOD3/TTN/CAV3/MYL2/MYOZ2
GOBP_MUSCLE_CELL_DIFFERENTIATION	GOBP_MUSCLE_CELL_DIFFERENTIATION	312	-0.759772082035655	-1.82331896008022	1e-10	1.84294117647059e-08	1.52260061919505e-08	2096	tags=34%, list=10%, signal=31%	MYH11/PDLIM5/MAPK11/GATA6/TBX3/BMP2/SELENON/HEY1/NFATC2/NEBL/RORA/CAPN3/ADGRB3/KRT8/FOXF1/SORBS2/ANKRD1/WNT10B/EDNRB/SGCZ/MAMSTR/SOX9/DMD/SYNE1/HDAC9/BARX2/RBM24/DYSF/PDGFRB/TCAP/MSX1/PGM5/SYPL2/TMOD1/TMOD4/TNNT1/EHD2/CCN3/MYOF/ADAM12/NRG1/JAM2/CHRNB1/OLFM2/NFATC1/WNT3A/HEY2/BVES/CXCL10/AGTR2/AVPR1A/TMEM119/AKAP6/FGF9/KLF5/GREM1/MEF2C/TBX18/IGFBP5/PI16/DNER/CDH15/RYR1/COMP/NOS1/IGF1/POPDC3/TBX5/S…
GOBP_MUSCLE_CONTRACTION	GOBP_MUSCLE_CONTRACTION	305	-0.753344029614081	-1.80623711576024	1e-10	1.84294117647059e-08	1.52260061919505e-08	2131	tags=38%, list=11%, signal=34%	PTAFR/CAV1/VIM/CLIC2/MYH11/SNTB1/KCNJ2/TBX3/CALCRL/SPHK1/SCN2B/EDN3/ADRA2A/SYNM/BDKRB2/HTR1D/DRD2/PRKG1/CHRM2/EDNRB/ADORA1/CHRNG/HRC/GUCY1A1/KCNJ3/KCNJ5/DMD/DYSF/TCAP/ITGA2/CACNA1G/MYOM2/TMOD1/TMOD4/SCN4B/PLCE1/GSN/TNNT1/SULF1/KCNE4/MYOF/SCN3B/PDE4B/CACNA1D/CHRNB1/SPX/ADRB2/SSPN/SCN4A/TRDN/KCNMA1/SCNN1B/HSPB6/EDNRA/CHRND/MYOM1/SCN7A/ATP1A2/NPPA/TPM2/STAC/CACNA2D1/P2RX3/RYR1/COMP/PTGER3/PGAM2/JSRP…
GOBP_MUSCLE_FILAMENT_SLIDING	GOBP_MUSCLE_FILAMENT_SLIDING	36	-0.918448347413661	-2.01042412934622	1e-10	1.84294117647059e-08	1.52260061919505e-08	545	tags=61%, list=3%, signal=60%	TPM2/MYBPC2/TNNI1/DES/TNNT2/TNNT3/MYL3/NEB/TNNI2/MYH7/ACTC1/TNNC1/TNNC2/MYH8/ACTN2/ACTA1/MYL4/MYH3/TTN/MYL2/MYBPC1/MYL1
GOBP_MUSCLE_ORGAN_DEVELOPMENT	GOBP_MUSCLE_ORGAN_DEVELOPMENT	292	-0.783205757242284	-1.87693307375816	1e-10	1.84294117647059e-08	1.52260061919505e-08	1765	tags=34%, list=9%, signal=31%	CAPN3/HLX/SMTNL1/CD164/CAVIN4/NOG/ITGA11/NUPR1/SVIL/ANKRD1/WNT10B/DMD/HDAC9/MSTN/COL6A3/SOX8/RBM24/BASP1/TCAP/WNT5A/POU4F1/HIVEP3/MSX1/MEOX2/MYOM2/COL11A1/TGFBR3/NRG1/GSC/ZFPM2/WNT3A/HEY2/BVES/CXCL10/SGCD/ELN/ERBB3/KLF5/PAX3/CHRND/MYOM1/MEF2C/DCN/DNER/ITGB1BP2/RYR1/CHODL/IGF1/MSC/POPDC3/JPH1/LAMA2/STAC3/CRYAB/JPH2/WNT2/MEGF10/TNNT2/SHOX2/TWIST1/MKX/MYOZ1/SGCG/FGF3/MYL3/PAX5/SRPK3/TBX1/ANKRD2/MYMX…
GOBP_MUSCLE_SYSTEM_PROCESS	GOBP_MUSCLE_SYSTEM_PROCESS	385	-0.750896430871062	-1.81463247921502	1e-10	1.84294117647059e-08	1.52260061919505e-08	2131	tags=36%, list=11%, signal=33%	PTAFR/CAV1/LMNA/VIM/CLIC2/MYH11/PDLIM5/SNTB1/KCNJ2/GATA6/TBX3/CALCRL/SPHK1/SCN2B/EDN3/ADRA2A/SYNM/BDKRB2/HTR1D/DRD2/PRKG1/SORBS2/CHRM2/EDNRB/ADORA1/CHRNG/FBXO32/HRC/GUCY1A1/KCNJ3/KCNJ5/DMD/LMCD1/MSTN/DYSF/TCAP/ITGA2/CACNA1G/MYOM2/TMOD1/MYOC/TMOD4/SCN4B/PLCE1/GSN/TNNT1/SULF1/KCNE4/MYOF/SCN3B/PDE4B/CACNA1D/CHRNB1/SPX/ADRB2/HAND2/SSPN/SCN4A/HEY2/AGTR2/TRDN/KCNMA1/AKAP6/SCNN1B/HSPB6/EDNRA/CHRND/MYOM1…
GOBP_MUSCLE_TISSUE_DEVELOPMENT	GOBP_MUSCLE_TISSUE_DEVELOPMENT	332	-0.745735346201763	-1.79322013620864	1e-10	1.84294117647059e-08	1.52260061919505e-08	2134	tags=33%, list=11%, signal=30%	KCNAB1/CAV1/HLF/MYH11/PDLIM5/MAPK11/FOXL2/GATA6/TBX3/HEYL/BMP2/SELENON/NEBL/HLX/TGFBR2/NOG/NUPR1/SVIL/ADAMTS9/SORBS2/ANKRD1/WNT10B/SGCZ/SOX9/HDAC9/MSTN/SOX8/RBM24/PDGFRB/TCAP/WNT5A/POU4F1/HIVEP3/PGM5/MEOX2/MYOM2/BMP5/COL11A1/TGFBR3/NRG1/ZFPM2/WNT3A/RBP4/HEY2/RUNX1/BVES/SGCD/AGTR2/GLI1/ELN/ERBB3/AKAP6/KLF5/GREM1/CHRND/MYOM1/MEF2C/TBX18/IGFBP5/SEMA3C/PI16/PPARGC1A/DCN/DNER/RYR1/IGF1/MSC/EYA2/POPDC3…
GOBP_MYOFIBRIL_ASSEMBLY	GOBP_MYOFIBRIL_ASSEMBLY	56	-0.871133596838137	-1.97266789665609	1e-10	1.84294117647059e-08	1.52260061919505e-08	242	tags=48%, list=1%, signal=48%	PDGFRB/TCAP/PGM5/TMOD1/TMOD4/TNNT1/LDB3/TNNT2/MYOZ1/TNNT3/MYPN/NRAP/CSRP3/CASQ1/LMOD2/NEB/SYNPO2L/KLHL41/ACTC1/ACTN2/ACTA1/MYH3/LMOD3/TTN/CAV3/MYL2/MYOZ2
GOBP_MYOTUBE_DIFFERENTIATION	GOBP_MYOTUBE_DIFFERENTIATION	97	-0.804356760426902	-1.8821958217649	1e-10	1.84294117647059e-08	1.52260061919505e-08	1561	tags=39%, list=8%, signal=36%	SELENON/NFATC2/ADGRB3/WNT10B/MAMSTR/HDAC9/BARX2/RBM24/EHD2/CCN3/MYOF/ADAM12/JAM2/CXCL10/AVPR1A/TMEM119/KLF5/MEF2C/DNER/RYR1/NOS1/IGF1/STAC3/SHOX2/TBX1/MYMX/KLHL40/KLHL41/MYOD1/MYOG/MYF5/MYF6/ACTA1/TRIM72/MYMK/LMOD3/CAV3/SMYD1
GOBP_REGULATION_OF_BLOOD_CIRCULATION	GOBP_REGULATION_OF_BLOOD_CIRCULATION	250	-0.691894011549217	-1.65423721717372	1e-10	1.84294117647059e-08	1.52260061919505e-08	2681	tags=39%, list=13%, signal=34%	ACE/CHRM3/EHD3/CACNG6/ATP2B4/CACNA1C/KCND1/RYR2/F2R/PDE4D/TBX2/GNAO1/THRA/PIK3CG/KCNMB4/APLN/ATP1B2/CCN2/CACNA2D2/TGFB2/PTAFR/CAV1/CLIC2/TMIGD3/KCNMB2/KCNJ2/CACNA2D3/HRH1/SCN2B/EDN3/ADRA2A/TMEM65/BDKRB2/SMTNL1/DRD2/CACNG5/CACNB1/CHRM2/ADORA1/KCND2/HRC/KCNJ3/KCNJ5/DMD/KCNG2/PTGER2/ABCC9/CACNA1G/EGFR/SCN4B/CYP2J2/KCNE4/SCN3B/PDE4B/CACNA1D/SPX/DBH/TAC1/KCNIP4/HEY2/BVES/THRB/AGTR2/TRDN/AVPR1A/NPPC/AT…
GOBP_REGULATION_OF_HEART_CONTRACTION	GOBP_REGULATION_OF_HEART_CONTRACTION	216	-0.702182331961132	-1.67296159535383	1e-10	1.84294117647059e-08	1.52260061919505e-08	2617	tags=38%, list=13%, signal=34%	EHD3/CACNG6/ATP2B4/CACNA1C/KCND1/RYR2/PDE4D/TBX2/GNAO1/THRA/PIK3CG/APLN/ATP1B2/CCN2/CACNA2D2/TGFB2/CAV1/CLIC2/TMIGD3/KCNJ2/CACNA2D3/SCN2B/EDN3/TMEM65/DRD2/CACNG5/CACNB1/CHRM2/ADORA1/KCND2/HRC/KCNJ3/KCNJ5/DMD/KCNG2/ABCC9/CACNA1G/SCN4B/CYP2J2/KCNE4/SCN3B/PDE4B/CACNA1D/SPX/TAC1/KCNIP4/HEY2/BVES/THRB/AGTR2/TRDN/AVPR1A/NPPC/ATP1A2/NPPA/TBX18/KCNK3/SLC8A2/CACNA2D1/RYR1/NOS1/ATP2A1/SLC8A3/APELA/CELF2/AG…
GOBP_REGULATION_OF_SYSTEM_PROCESS	GOBP_REGULATION_OF_SYSTEM_PROCESS	487	-0.677944685336684	-1.64318683797214	1e-10	1.84294117647059e-08	1.52260061919505e-08	2736	tags=35%, list=14%, signal=31%	AQP1/NPTXR/IL6ST/ACE/CHRM3/TNFRSF1B/EHD3/CACNG6/KLF4/ATP2B4/CACNA1C/KCND1/RYR2/F2R/CELF4/PDE4D/TBX2/BEGAIN/GNAO1/PTGER1/THRA/PIK3CG/KCNMB4/APLN/ATP1B2/CCN2/CACNA2D2/TGFB2/PTAFR/CAV1/LMNA/NLGN3/CLIC2/NPTX1/TMIGD3/KCNMB2/C1QTNF1/KCNJ2/SHANK2/CACNA2D3/MGLL/CALCRL/HRH1/SPHK1/SCN2B/EDN3/ADRA2A/DLGAP3/TMEM65/BDKRB2/SMTNL1/CORO2B/DRD2/CACNG5/PRKG1/CACNB1/CHRM2/EDNRB/ADORA1/KCND2/FBXO32/HRC/TMEM108/CUX2/…
GOBP_SKELETAL_MUSCLE_ORGAN_DEVELOPMENT	GOBP_SKELETAL_MUSCLE_ORGAN_DEVELOPMENT	146	-0.777769894069452	-1.84195710457544	1e-10	1.84294117647059e-08	1.52260061919505e-08	2134	tags=38%, list=11%, signal=34%	KCNAB1/CAV1/HLF/FOXL2/HEYL/SELENON/HLX/NUPR1/SVIL/ANKRD1/WNT10B/HDAC9/MSTN/SOX8/RBM24/BASP1/HIVEP3/MEOX2/MYOM2/WNT3A/BVES/ELN/KLF5/CHRND/MYOM1/MEF2C/DCN/DNER/RYR1/MSC/POPDC3/STAC3/MEGF10/SHOX2/TWIST1/MYOZ1/MYL3/PAX5/TBX1/MYMX/PITX1/CSRP3/KLHL40/CASQ1/KLHL41/MYOD1/MYOG/MYF5/MYF6/ACTA1/VGLL2/LMOD3/MYLPF/SMYD1/MYOZ2
GOBP_SKELETAL_SYSTEM_DEVELOPMENT	GOBP_SKELETAL_SYSTEM_DEVELOPMENT	433	-0.645881557129626	-1.56433062900795	1e-10	1.84294117647059e-08	1.52260061919505e-08	3384	tags=38%, list=17%, signal=33%	TBX15/MDFI/TMEM38B/EPHA2/CYTL1/BMP7/ANKH/PDGFC/HAPLN4/LRP5L/MMP16/PPARGC1B/RIPPLY2/BMP1/HOXB8/TEAD4/GPR68/SLC2A10/GDF3/SOX5/TYROBP/CCN1/KIAA1217/FBN1/LOXL2/SNAI2/CCN4/LILRB1/PLS3/ACVR2A/TAL1/WNT9A/RASSF2/BMP8A/THRA/MMP14/ACVRL1/HOXB6/CCN2/PTPRC/RFLNA/TEK/TGFB2/CHST11/MATN3/PAPSS2/XYLT1/TBX3/BMP2/CREB3L2/SFRP1/LRRC17/LTBP3/RFLNB/TGFBR2/ANXA2/EXTL1/NOG/ITGB8/RGN/ADAMTS12/FRZB/SIGLEC15/CHRD/WNT10B/L…
GOBP_STRIATED_MUSCLE_CELL_DEVELOPMENT	GOBP_STRIATED_MUSCLE_CELL_DEVELOPMENT	99	-0.840041259878641	-1.96840924955803	1e-10	1.84294117647059e-08	1.52260061919505e-08	436	tags=48%, list=2%, signal=48%	SELENON/NEBL/CAPN3/KRT8/ANKRD1/WNT10B/DMD/HDAC9/PDGFRB/TCAP/PGM5/TMOD1/TMOD4/TNNT1/CHRNB1/DNER/RYR1/COMP/STAC3/FLNC/LDB3/TNNT2/SHOX2/MYOZ1/TNNT3/MYPN/NRAP/CSRP3/KLHL40/CASQ1/LMOD2/MYO18B/NEB/SYNPO2L/KLHL41/ACTC1/MYOD1/MYOG/MYF5/ACTN2/MYF6/ACTA1/MYH3/LMOD3/TTN/CAV3/MYL2/MYOZ2
GOBP_STRIATED_MUSCLE_CELL_DIFFERENTIATION	GOBP_STRIATED_MUSCLE_CELL_DIFFERENTIATION	236	-0.791229580066046	-1.88781470168237	1e-10	1.84294117647059e-08	1.52260061919505e-08	1980	tags=38%, list=10%, signal=34%	GATA6/TBX3/BMP2/SELENON/NFATC2/NEBL/CAPN3/ADGRB3/KRT8/SORBS2/ANKRD1/WNT10B/MAMSTR/DMD/HDAC9/BARX2/RBM24/PDGFRB/TCAP/MSX1/PGM5/TMOD1/TMOD4/TNNT1/EHD2/CCN3/MYOF/ADAM12/NRG1/JAM2/CHRNB1/WNT3A/HEY2/BVES/CXCL10/AGTR2/AVPR1A/TMEM119/AKAP6/KLF5/GREM1/MEF2C/TBX18/IGFBP5/PI16/DNER/RYR1/COMP/NOS1/IGF1/POPDC3/TBX5/STAC3/FLNC/LDB3/DKK1/TNNT2/SHOX2/MYOZ1/TNNT3/ALPK2/TBX1/MYPN/NRAP/MYMX/CSRP3/KLHL40/CASQ1/LMOD…
GOBP_STRIATED_MUSCLE_CONTRACTION	GOBP_STRIATED_MUSCLE_CONTRACTION	159	-0.779021586649199	-1.85029271574019	1e-10	1.84294117647059e-08	1.52260061919505e-08	1554	tags=32%, list=8%, signal=30%	ADORA1/HRC/KCNJ3/KCNJ5/DMD/TCAP/CACNA1G/SCN4B/GSN/TNNT1/KCNE4/SCN3B/PDE4B/CACNA1D/CHRNB1/SCN4A/CHRND/ATP1A2/NPPA/STAC/CACNA2D1/PGAM2/JSRP1/NOS1/ATP2A1/SLC8A3/TNNI1/STAC3/CHGA/TNNT2/TNNT3/MYL3/MB/CSRP3/CASQ1/TNNI2/KLHL41/MYH7/ACTC1/TNNC1/TNNC2/MYH8/MYL4/MYH3/LMOD3/TTN/CASQ2/CAV3/MYL2/MYBPH/MYL1
GOCC_ACTIN_CYTOSKELETON	GOCC_ACTIN_CYTOSKELETON	454	-0.640553501643938	-1.55271345770163	1e-10	1.84294117647059e-08	1.52260061919505e-08	2222	tags=19%, list=11%, signal=18%	RFLNA/TEK/PVALB/MTSS1/DDX58/MYH11/PDLIM5/PDLIM3/CLIC5/EPHA3/FMN2/EHBP1L1/CGNL1/HFE/NEBL/RFLNB/AIF1/SMTNL1/NOTCH3/CORO2B/SVIL/SORBS2/SHROOM4/AXL/GAS7/BARX2/RINL/ONECUT2/LIMCH1/ROR1/PGM5/PLEKHH2/COBL/ABCB4/TMOD1/VCAM1/TMOD4/AHNAK/GSN/FILIP1/TNNT1/SYNPO/DCDC2/MYZAP/SCIN/FOXA3/MYO3B/APC2/ABLIM3/TPM2/GAS2/GDPD2/CALB2/DDR2/NEXN/CCIN/TNNI1/CRYAB/LDB3/TNNT2/MYOZ1/ACTL8/SYNPO2/TNNT3/MYL3/XIRP1/MYH7B/LMOD2…
GOCC_COLLAGEN_CONTAINING_EXTRACELLULAR_MATRIX	GOCC_COLLAGEN_CONTAINING_EXTRACELLULAR_MATRIX	333	-0.717056216797375	-1.72448255816267	1e-10	1.84294117647059e-08	1.52260061919505e-08	4021	tags=65%, list=20%, signal=52%	APOA1/EMILIN2/LAMC3/MMRN2/S100A6/CTSC/PDGFB/COL24A1/MXRA7/PSAP/GDF15/SEMA7A/SERPINE1/COL4A2/SERPINH1/COL18A1/COL4A1/ANXA6/VTN/TIMP3/COL4A5/COCH/HSPG2/TGM2/EFEMP2/RARRES2/BMP7/SERPINB9/COL14A1/TIMP2/LAMA5/SDC3/F12/ANXA1/CTSL/LAMB2/CLEC14A/SERPINE2/CCN1/NTN3/SERPINF2/APOE/C1QA/LGALS9/SERPINA1/AEBP1/L1CAM/FBN1/POSTN/LOXL2/FREM2/C1QB/ATRNL1/HRG/ANG/ADAM19/COL6A2/A2M/CTSS/ADAMTS20/CTHRC1/DST/COL6A1/CL…
GOCC_CONTRACTILE_FIBER	GOCC_CONTRACTILE_FIBER	211	-0.822789216352147	-1.95913360165481	1e-10	1.84294117647059e-08	1.52260061919505e-08	1829	tags=44%, list=9%, signal=40%	NEBL/PLEC/SYNM/CAPN3/SMTNL1/KRT8/CAVIN4/SVIL/SORBS2/ANKRD1/FBXO32/HRC/FBXL22/DMD/SYNE1/RTN2/PDE4DIP/TCAP/PGM5/AHNAK2/ABCC9/MYOM2/TMOD1/MMP2/TMOD4/AHNAK/TNNT1/SYNPO/SCN3B/PDE4B/CACNA1D/MYZAP/MYOM1/TPM2/TRIM54/TIMP4/NEXN/ITGB1BP2/RYR1/JPH1/SYNC/TNNI1/FLNC/LRRC39/CRYAB/LDB3/JPH2/C10orf71/DES/TNNT2/MYOZ1/SYNPO2/TNNT3/MYL3/TRIM63/MYOM3/MYH7B/ANK1/ANKRD2/MYPN/NRAP/CACNA1S/CSRP3/KLHL40/CASQ1/LMOD2/MYO18…
GOCC_EXTERNAL_ENCAPSULATING_STRUCTURE	GOCC_EXTERNAL_ENCAPSULATING_STRUCTURE	435	-0.71192852583406	-1.7247861813887	1e-10	1.84294117647059e-08	1.52260061919505e-08	3724	tags=60%, list=19%, signal=50%	SEMA7A/ALPL/SERPINE1/COL4A2/SERPINH1/COL18A1/LRRN2/COL4A1/ANXA6/VTN/TIMP3/COL4A5/ADAMTS7/COCH/HSPG2/TGM2/FLRT2/EFEMP2/RARRES2/BMP7/SERPINB9/COL14A1/ADAMTS18/TIMP2/LAMA5/LRIG3/HAPLN4/SDC3/F12/MMP16/ANXA1/CTSL/RTN4RL1/LAMB2/CLEC14A/SERPINE2/CCN1/CRISPLD2/NTN3/SERPINF2/APOE/C1QA/WNT3/LGALS9/SERPINA1/AEBP1/L1CAM/FBN1/POSTN/LOXL2/FREM2/C1QB/ATRNL1/CCN4/HRG/ANG/ADAM19/COL6A2/A2M/COLEC12/CTSS/ADAMTS20/L…
GOCC_IMMUNOGLOBULIN_COMPLEX	GOCC_IMMUNOGLOBULIN_COMPLEX	77	0.806201632520237	2.86540411199354	1e-10	1.84294117647059e-08	1.52260061919505e-08	1243	tags=71%, list=6%, signal=67%	IGLV3-27/IGLC1/IGLL5/IGLV5-45/IGHG4/IGLC7/IGLV4-69/IGHV3-11/PIGR/IGHD/IGLJ1/IGKV1-5/IGHG1/IGHA1/IGLV3-10/IGLV2-11/IGLV3-21/IGKC/IGKV3-20/IGHV2-5/IGHG2/IGLV1-47/IGHV5-51/IGLC3/IGKV2-30/IGKV3-15/IGKJ1/IGLV2-14/IGHV1-24/IGHV3-48/IGHV3-21/IGKV1-6/IGLC2/IGLV7-43/IGLV8-61/IGLV2-23/IGLV1-51/IGLV1-44/IGLV6-57/IGKV4-1/IGHV1-69/IGHV4-34/IGKV1-16/IGLV3-25/IGLV1-36/IGHG3/IGKV1-9/IGLV7-46/IGHV2-70D/IGHV1-18/T…
GOCC_I_BAND	GOCC_I_BAND	125	-0.818352139434964	-1.93657269303816	1e-10	1.84294117647059e-08	1.52260061919505e-08	1829	tags=45%, list=9%, signal=41%	NEBL/CAPN3/SMTNL1/KRT8/CAVIN4/SORBS2/ANKRD1/FBXO32/HRC/FBXL22/DMD/RTN2/TCAP/PGM5/AHNAK2/SYNPO/SCN3B/PDE4B/CACNA1D/MYZAP/TRIM54/NEXN/ITGB1BP2/RYR1/JPH1/SYNC/FLNC/CRYAB/LDB3/JPH2/C10orf71/DES/MYOZ1/SYNPO2/MYL3/TRIM63/ANK1/ANKRD2/MYPN/NRAP/CACNA1S/CSRP3/KLHL40/CASQ1/MYO18B/NEB/SYNPO2L/MYH7/ACTC1/ACTN2/TTN/CASQ2/CAV3/FBP2/MYOT/MYOZ2
GOCC_SARCOLEMMA	GOCC_SARCOLEMMA	125	-0.77851222443417	-1.84229434052262	1e-10	1.84294117647059e-08	1.52260061919505e-08	2625	tags=49%, list=13%, signal=43%	COL6A2/CACNG6/ATP2B4/CACNA1C/RYR2/COL6A1/SLC27A6/CAV1/SNTB1/SLC2A5/KCNJ2/PLEC/SYNM/CAPN3/KRT8/CAVIN4/CACNB1/SCN2A/SGCZ/KCNJ3/KCNJ5/DMD/RTN2/COL6A3/DYSF/BGN/PGM5/AHNAK2/VCAM1/AHNAK/TGFB3/CACNA1D/SSPN/BVES/SGCD/KCNB1/AKAP6/ATP1A2/SLC8A2/STAC/CACNA2D1/RYR1/NOS1/POPDC3/SLC8A3/SYNC/LAMA2/STAC3/FLNC/CACNG7/DES/SGCG/ANK1/CACNA1S/SGCA/CASQ1/TRIM72/CACNG1/MLIP/CAV3/MYOT
GOCC_SMALL_NUCLEAR_RIBONUCLEOPROTEIN_COMPLEX	GOCC_SMALL_NUCLEAR_RIBONUCLEOPROTEIN_COMPLEX	81	0.703661535349779	2.60094619145729	1e-10	1.84294117647059e-08	1.52260061919505e-08	2932	tags=35%, list=15%, signal=30%	RNU5D-1/RNU4ATAC/RNVU1-15/RNU5B-1/RNU5E-1/RNVU1-6/RNU5A-1/RNU4-2/RNU5F-1/RNVU1-14/RNU4-1/SNRPB/SNRPG/LSM3/SNRPC/SNRPE/PRPF3/PPIH/SF3B5/WEE2-AS1/SNRPD2/SF3A3/LSM8/SNRPA1/PHF5A/SNRPD1/LSM2/DDX39B
GOCC_SM_LIKE_PROTEIN_FAMILY_COMPLEX	GOCC_SM_LIKE_PROTEIN_FAMILY_COMPLEX	93	0.682506131281695	2.62970150118819	1e-10	1.84294117647059e-08	1.52260061919505e-08	3599	tags=39%, list=18%, signal=32%	RNU5D-1/RNU4ATAC/RNVU1-15/RNU5B-1/RNU5E-1/RNVU1-6/RNU5A-1/RNU4-2/RNU5F-1/RNVU1-14/RNU4-1/GEMIN7/SNRPB/SNRPG/LSM3/SNRPC/SNRPE/PRPF3/PPIH/SF3B5/WEE2-AS1/SNRPD2/DDX20/SF3A3/GEMIN8/LSM8/SNRPA1/PHF5A/SNRPD1/LSM2/DDX39B/SMN2/SF3B6/SART1/SNRNP40/HTATSF1
GOMF_ACTIN_BINDING	GOMF_ACTIN_BINDING	391	-0.660805080377925	-1.59734464204055	1e-10	1.84294117647059e-08	1.52260061919505e-08	2098	tags=20%, list=10%, signal=18%	MICAL2/MYH11/PDLIM5/SNTB1/PDLIM3/FMN2/NEBL/PLEC/AIF1/PHACTR3/SYN1/CORO2B/SVIL/SHROOM4/DMD/SYNE1/FERMT1/MAP1A/GAS7/TNS1/PHACTR1/LIMCH1/NCALD/S100A4/PLEKHH2/COBL/MYOM2/TMOD1/EGFR/LRRK2/FGD4/TMOD4/GSN/SYNPO/SCIN/MYO3B/COBLL1/KCNMA1/MYOM1/ABLIM3/TPM2/CDK5R2/GAS2/NEXN/CCIN/MYBPC2/TNNI1/FLNC/LDB3/TNNT2/MYOZ1/SYNPO2/TNNT3/MYL3/XIRP1/MYOM3/MYH7B/MYPN/NRAP/CSRP3/LMOD2/MYO18B/NEB/TNNI2/SYNPO2L/MYH7/TNNC1/T…
GOBP_CARDIAC_MUSCLE_TISSUE_DEVELOPMENT	GOBP_CARDIAC_MUSCLE_TISSUE_DEVELOPMENT	181	-0.727194452055845	-1.73300527637419	1.22829298935143e-10	2.19899539179316e-08	1.81676538996401e-08	2096	tags=32%, list=10%, signal=29%	MYH11/PDLIM5/MAPK11/GATA6/TBX3/BMP2/NEBL/TGFBR2/NOG/ADAMTS9/SORBS2/ANKRD1/SGCZ/PDGFRB/TCAP/WNT5A/POU4F1/BMP5/COL11A1/TGFBR3/NRG1/ZFPM2/WNT3A/RBP4/HEY2/RUNX1/BVES/SGCD/AGTR2/GLI1/ERBB3/AKAP6/GREM1/MEF2C/TBX18/PI16/IGF1/TBX5/JPH2/DKK1/WNT2/TNNT2/SHOX2/SGCG/FGF3/ALPK2/MYL3/NRAP/CSRP3/MYO18B/NEB/MYH7/ACTC1/TNNC1/ACTN2/TTN/CAV3/MYL2
GOBP_CELL_FATE_COMMITMENT	GOBP_CELL_FATE_COMMITMENT	191	-0.721724195879309	-1.71821171627246	1.28724982397797e-10	2.24052983251277e-08	1.85108030243382e-08	3101	tags=43%, list=15%, signal=37%	ERBB4/NOTCH1/TENM4/CTSL/GDF3/SOX5/DLL1/WNT3/FZD7/SPDEF/PTCH1/KLF4/TAL1/GATA2/SPRY2/SPN/PDPN/WNT9A/TBX2/STAT3/GATA6/POU6F2/FOXN1/TBX3/SOX17/BMP2/MITF/SFRP1/PTCH2/WNT10B/IL6R/SOX9/SOX8/ONECUT2/JAG1/WNT5A/FOXG1/AR/POU4F1/GATA3/GSC/TBXT/FEV/WNT3A/HEY2/ASCL1/WNT11/NEUROD1/APC2/WNT10A/MEF2C/TBX18/EBF2/SATB2/WNT7B/GAP43/DLX1/EYA2/TBX5/POU3F2/PRRX1/HES5/SFRP2/SOSTDC1/NKX2-1/DKK1/DLX2/TLX3/WNT2/FOXA2/HOXA…
GOCC_PLASMA_MEMBRANE_PROTEIN_COMPLEX	GOCC_PLASMA_MEMBRANE_PROTEIN_COMPLEX	486	-0.622195639164096	-1.50807337600855	1.34351429773221e-10	2.27525961880812e-08	1.8797733474387e-08	3601	tags=41%, list=18%, signal=34%	CACNG8/GNAI1/VTN/GRIN2A/SDCBP/KCNA5/CALM1/SNAP25/STXBP5/ITGAL/HLA-DPB1/HLA-DRA/NLGN1/HSPG2/KCNJ14/GNB3/CEACAM1/CAV2/CALCR/ERBB2/ITGA6/C7/SNTG2/DPP10/TRADD/ABCB6/KCNE5/ITGA7/KCNJ8/CASP10/ITGB5/GJA8/CNTNAP2/OSMR/IL6ST/GNG4/IL27RA/MR1/ITGA5/SYNJ1/HLA-DQA2/CHRNA1/CACNG6/FCER1G/CDH5/CACNA1A/CACNA1C/ACVR2A/CACNA1E/KCND1/PSEN2/LRRC55/SLC6A3/NCF4/ITGAV/LYN/PDE4D/GLRB/HLA-DPA1/CDH23/GNAO1/CDH12/ACVRL1/ITG…
GOBP_REGULATION_OF_MUSCLE_SYSTEM_PROCESS	GOBP_REGULATION_OF_MUSCLE_SYSTEM_PROCESS	199	-0.712059637244592	-1.69558049261575	2.74520764489919e-10	4.52670292182588e-08	3.73987013784328e-08	2698	tags=36%, list=13%, signal=31%	IL6ST/CHRM3/TNFRSF1B/EHD3/KLF4/ATP2B4/CACNA1C/RYR2/F2R/PDE4D/PIK3CG/CCN2/PTAFR/CAV1/LMNA/CLIC2/KCNJ2/CALCRL/SPHK1/ADRA2A/PRKG1/CHRM2/ADORA1/FBXO32/HRC/GUCY1A1/DMD/LMCD1/MSTN/ITGA2/PLCE1/TNNT1/PDE4B/SPX/ADRB2/HAND2/SCN4A/KCNMA1/AKAP6/HSPB6/ATP1A2/NPPA/IGFBP5/PI16/PPARGC1A/NOS1/IGF1/SSTR2/ATP2A1/SLC8A3/TNNI1/AGT/CHGA/TNNT2/TNNT3/MYL3/TRIM63/SGCA/CASQ1/TNNI2/MYH7/MYOG/TNNC1/TNNC2/SLN/MYMK/MLIP/CASQ2…
GOBP_SENSORY_ORGAN_DEVELOPMENT	GOBP_SENSORY_ORGAN_DEVELOPMENT	453	-0.6281160409616	-1.52279926367584	3.60695268644614e-10	5.71204259041475e-08	4.71917372951093e-08	3367	tags=36%, list=17%, signal=31%	TH/EPHA2/CYTL1/BMP7/ESRRB/ADAMTS18/DLL4/LRIG3/LRP5L/MYO7A/TWSG1/NOTCH1/BNC2/GSDME/LAMB2/GDF3/NAGLU/SLC1A1/TUB/DLL1/THY1/GJA8/CRYGD/TMEM132E/PROM1/FBN1/MYCL/FREM2/MYO7B/KLF4/SPRY1/VAX2/ATP2B4/CEBPA/CACNA1C/GATA2/SPRY2/SDK2/CTHRC1/SLC6A3/WNT9A/CELF4/TBX2/CDH23/FGF20/ACVRL1/NES/MFRP/STAT3/TGFB2/PVALB/VIM/LAMA1/KCNQ4/FOXL2/GJB2/COL8A2/BMP2/MITF/RET/CPAMD8/SDK1/SMOC1/SPARC/TGFBR2/PRSS56/NOG/CYP1B1/DRD…
GOBP_REGULATION_OF_TRANSMEMBRANE_TRANSPORT	GOBP_REGULATION_OF_TRANSMEMBRANE_TRANSPORT	470	-0.621535680949546	-1.50553487657103	3.64637254415241e-10	5.71204259041475e-08	4.71917372951093e-08	3095	tags=34%, list=15%, signal=29%	GLRX/PKD2/STIM2/ASIC2/BIN1/RGS2/KCNJ8/RNF207/BDKRB1/THY1/CLCNKB/RASGRF2/KCNH3/HVCN1/CHRM3/EHD3/CACNG6/CACNA1A/ATP2B4/CACNA1C/TRPC6/CTSS/CACNA1E/FGF11/KCND1/RYR2/PSEN2/LRRC55/F2R/LYN/PDE4D/KCNJ10/KCNJ15/PIK3CG/SLC6A9/CLIC3/ATP1B2/CACNA2D2/THBS1/TCAF2/KCNAB1/PTAFR/CAV1/PIK3R1/NLGN3/CLIC2/KCNQ4/TREM2/CCL2/KCNJ2/KCNK12/SHANK2/CACNA2D3/ACSL1/CYBB/STOM/CLIC5/TMEM37/NALCN/SELENON/SCN2B/EDN3/ADRA2A/PDZK1…
GOBP_OSSIFICATION	GOBP_OSSIFICATION	343	-0.652824675666892	-1.57199332751423	4.00115143556689e-10	6.11493046225906e-08	5.0520315173602e-08	3152	tags=41%, list=16%, signal=35%	TMEM38B/EPHA2/BMP7/ANKH/SRGN/LRP5L/MMP16/TWSG1/PPARGC1B/RIPPLY2/NOTCH1/BMP1/ZHX3/CCN1/WNT3/SGMS2/TRPM4/SNAI2/KLF10/SLC24A3/CCN4/IL6ST/PTCH1/CEBPA/ACVR2A/CCR1/CTHRC1/COL6A1/RRBP1/RASSF2/BMP8A/THRA/MMP14/TNFRSF11A/CCN2/RFLNA/TEK/TGFB2/CDK6/XYLT1/PRKD1/BMP2/SFRP1/SMOC1/SPARC/LTBP3/RFLNB/NOG/KL/ITGA11/PTN/CSF1/ACHE/CHRD/WNT10B/GPM6B/FZD1/LTF/VEGFC/LRP4/IL6R/SOX9/CYP24A1/MGP/TMEM64/SOX8/ECM1/JAG1/PTH1…
GOBP_CARDIOCYTE_DIFFERENTIATION	GOBP_CARDIOCYTE_DIFFERENTIATION	119	-0.762335928826431	-1.79597184913394	6.5290584568246e-10	9.74073340249118e-08	8.04759636357479e-08	2181	tags=38%, list=11%, signal=34%	TGFB2/MYH11/PDLIM5/GATA6/TBX3/SOX17/BMP2/NEBL/SORBS2/JAG1/PDGFRB/TCAP/EGFR/VCAM1/TGFBR3/NRG1/TBXT/HAND2/WNT3A/HEY2/BVES/AGTR2/FOLR1/AKAP6/GREM1/MEF2C/TBX18/SEMA3C/PI16/IGF1/TBX5/DKK1/SHOX2/TWIST1/ALPK2/NRAP/PITX2/CSRP3/MYO18B/NEB/ACTC1/ACTN2/TTN/CAV3/MYL2
GOMF_ANTIGEN_BINDING	GOMF_ANTIGEN_BINDING	97	0.631679843091456	2.46511717380626	6.80215292203276e-10	9.88380568204633e-08	8.16579977897489e-08	1243	tags=48%, list=6%, signal=46%	IGLV3-27/IGLC1/IGLL5/IGHG4/IGLC7/IGHV3-11/IGHD/IGKV1-5/IGHG1/IGHA1/IGLV2-11/IGLV3-21/IGKC/IGKV3-20/IGHV2-5/IGHG2/IGLV1-47/IGHV5-51/IGLC3/IGKV2-30/IGKV3-15/IGLV2-14/IGHV1-24/IGHV3-48/IGHV3-21/IGLC2/IGLV7-43/IGLV2-23/IGLV1-51/IGLV1-44/IGLV6-57/IGKV4-1/IGHV1-69/IGHV4-34/IGKV1-16/IGLV3-25/HLA-DQB1/IGHG3/IL7R/IGHV2-70D/IGHV1-18/DHCR24/TRBC2/IGLV3-1/IGHV3-15/IGHV4-31/IGHV3-33
GOMF_EXTRACELLULAR_MATRIX_STRUCTURAL_CONSTITUENT	GOMF_EXTRACELLULAR_MATRIX_STRUCTURAL_CONSTITUENT	141	-0.741708846394679	-1.75416331250761	7.07552129149825e-10	9.88380568204633e-08	8.16579977897489e-08	2808	tags=60%, list=14%, signal=52%	AEBP1/FBN1/POSTN/COL6A2/CTHRC1/COL6A1/FBLN1/AGRN/TNXB/COL5A3/LAMA3/THBS1/NID1/LAMA1/COL8A2/FGL2/MATN3/COL25A1/COL6A6/SRPX/FN1/LTBP2/SPARC/THSD4/VWF/CILP/THBS2/EDIL3/EMILIN1/NID2/PRELP/MXRA5/MGP/COL9A3/COL6A3/COL28A1/ECM1/BGN/FBN2/MATN2/OIT3/COL27A1/MFAP4/COL23A1/COL16A1/COL11A1/SBSPON/LAMB3/COL8A1/COL12A1/ASPN/ANOS1/HAPLN1/FBLN2/COL5A1/SRPX2/COL17A1/ELN/COL5A2/COL1A2/COL4A4/TGFBI/COL15A1/COL11A2/…
GOBP_HEART_MORPHOGENESIS	GOBP_HEART_MORPHOGENESIS	213	-0.696949431768548	-1.65983287456731	7.09816877899912e-10	9.88380568204633e-08	8.16579977897489e-08	2200	tags=29%, list=11%, signal=26%	ADAMTS1/TEK/TGFB2/MICAL2/GATA6/TBX3/SOX17/HEYL/BMP2/HEY1/PLXND1/TGFBR2/NOG/FOXF1/ANKRD1/SOX9/JAG1/TCAP/WNT5A/POU4F1/MSX1/GATA3/BMP5/CPE/COL11A1/TGFBR3/NRG1/ZFPM2/TBXT/HAND2/WNT3A/RBP4/HEY2/SNAI1/OLFM1/COL5A1/WNT11/FOLR1/ELN/MEF2C/SEMA3C/RYR1/TBX5/BBS5/SFRP2/DKK1/WNT2/TNNT2/SHOX2/TWIST1/ALPK2/MYL3/TBX1/WNT16/PITX2/SYNPO2L/MYH7/ACTC1/TNNC1/TTN/CAV3/MYL2
GOBP_MUSCLE_ADAPTATION	GOBP_MUSCLE_ADAPTATION	96	-0.78194633184458	-1.82933288807927	1.48528600538348e-09	2.02321784994193e-07	1.67154155022333e-07	1515	tags=29%, list=8%, signal=27%	FBXO32/LMCD1/MSTN/TCAP/MYOC/GSN/TNNT1/HAND2/HEY2/AKAP6/IGFBP5/PI16/PPARGC1A/IGF1/AGT/MYOZ1/TRIM63/SGCA/CASQ1/MYH7/MYOD1/MYOG/TNNC1/ACTA1/MYMK/MLIP/CAV3/MYOZ2
GOBP_SARCOMERE_ORGANIZATION	GOBP_SARCOMERE_ORGANIZATION	35	-0.895868157265626	-1.95170555794842	1.90945031661549e-09	2.54566291147078e-07	2.10317506318365e-07	242	tags=43%, list=1%, signal=42%	LDB3/TNNT2/MYOZ1/TNNT3/MYPN/CSRP3/CASQ1/LMOD2/SYNPO2L/KLHL41/ACTN2/MYH3/TTN/CAV3/MYOZ2
GOBP_POSITIVE_REGULATION_OF_MUSCLE_CELL_DIFFERENTIATION	GOBP_POSITIVE_REGULATION_OF_MUSCLE_CELL_DIFFERENTIATION	66	-0.824232962637221	-1.8873596228122	2.14147099590715e-09	2.79551192924046e-07	2.30959525391916e-07	918	tags=26%, list=5%, signal=25%	NRG1/OLFM2/WNT3A/AKAP6/GREM1/MEF2C/CDH15/IGF1/SHOX2/TBX1/MYOD1/MYOG/MYF5/MYF6/LMOD3/CAV3/SMYD1
GOBP_SYNAPSE_ORGANIZATION	GOBP_SYNAPSE_ORGANIZATION	373	-0.634708231351528	-1.53180031107814	2.22440425551309e-09	2.84451368674389e-07	2.35007951205443e-07	3944	tags=43%, list=20%, signal=35%	PCDHB4/PRNP/PAK3/DMPK/BDNF/NEURL1/LGMN/CAST/NRXN2/PPFIBP1/SHANK3/APBB2/CHCHD10/IL1RAPL1/ERC1/PTPRD/FGF13/COL4A1/COL4A5/PCDHB5/NLGN1/CDK5R1/KALRN/FLRT2/GDNF/ERBB2/SYBU/SRGN/ERBB4/ASIC2/SYNDIG1/LAMB2/INA/APOE/C1QA/LRRC4B/L1CAM/CDKL5/C1QB/ERC2/ARHGAP22/CHRNA1/PCDHB13/EPHB1/NRCAM/SDK2/F2R/AGRN/OPHN1/GLRB/TPBG/MDGA1/SNCB/C1QL1/SLIT1/IL10RA/NEFH/LILRB2/LGI2/PPFIBP2/NFASC/NLGN3/IGSF21/PDLIM5/C1QC/BSN/TR…
GOCC_SARCOPLASM	GOCC_SARCOPLASM	71	-0.813889448428422	-1.87370760468994	4.67536493480596e-09	5.85916733629883e-07	4.84072521039489e-07	1823	tags=42%, list=9%, signal=39%	PLEC/CLEC18B/RASD1/HRC/RTN2/GSN/P3H2/TRDN/FABP3/AKAP6/MEF2C/SPOCK1/CACNA2D1/RYR1/JSRP1/NOS1/THBS4/ATP2A1/SLC8A3/JPH1/FLNC/JPH2/SRL/ANK1/DHRS7C/CASQ1/KLHL41/SLN/CASQ2/MRLN
GOBP_SPLICEOSOMAL_TRI_SNRNP_COMPLEX_ASSEMBLY	GOBP_SPLICEOSOMAL_TRI_SNRNP_COMPLEX_ASSEMBLY	22	0.871274840519959	2.54652350693339	4.81546070351311e-09	5.91640720945356e-07	4.88801563258565e-07	210	tags=36%, list=1%, signal=36%	RNU5D-1/RNU4ATAC/RNU5B-1/RNU5E-1/RNU5A-1/RNU4-2/RNU5F-1/RNU4-1
GOBP_MULTICELLULAR_ORGANISMAL_MOVEMENT	GOBP_MULTICELLULAR_ORGANISMAL_MOVEMENT	51	-0.852096991871108	-1.91001219591325	5.55023690577549e-09	6.68803547145947e-07	5.52551925153924e-07	1424	tags=49%, list=7%, signal=46%	DMD/MAP1A/TCAP/TNNT1/CHRNB1/SCN4A/ASCL1/CHRND/STAC/COMP/JSRP1/ATP2A1/SLC8A3/TNNI1/STAC3/TNNT3/MB/CASQ1/TNNI2/MYH7/TNNC1/TNNC2/MYH8/MYH3/CAV3
GOBP_CARDIAC_MUSCLE_CELL_DIFFERENTIATION	GOBP_CARDIAC_MUSCLE_CELL_DIFFERENTIATION	93	-0.775777640995897	-1.81633536433318	6.13111080874403e-09	7.24859251463964e-07	5.98864011070569e-07	2096	tags=35%, list=10%, signal=32%	MYH11/PDLIM5/GATA6/TBX3/BMP2/NEBL/SORBS2/PDGFRB/TCAP/NRG1/WNT3A/HEY2/BVES/AGTR2/AKAP6/GREM1/MEF2C/TBX18/PI16/IGF1/TBX5/DKK1/SHOX2/ALPK2/NRAP/CSRP3/MYO18B/NEB/ACTC1/ACTN2/TTN/CAV3/MYL2
GOCC_IMMUNOGLOBULIN_COMPLEX_CIRCULATING	GOCC_IMMUNOGLOBULIN_COMPLEX_CIRCULATING	38	0.805232819877859	2.62088859805141	6.75340058116202e-09	7.83644593362245e-07	6.47431268190152e-07	1243	tags=74%, list=6%, signal=69%	IGLC1/IGLL5/IGHG4/IGLC7/IGHV3-11/PIGR/IGHD/IGHG1/IGHA1/IGKC/IGKV3-20/IGHV2-5/IGHG2/IGHV5-51/IGLC3/IGHV1-24/IGHV3-48/IGHV3-21/IGLC2/IGHV1-69/IGHV4-34/IGHG3/IGHV2-70D/IGHV1-18/TRBC2/IGHV3-15/IGHV4-31/IGHV3-33
GOBP_CONNECTIVE_TISSUE_DEVELOPMENT	GOBP_CONNECTIVE_TISSUE_DEVELOPMENT	220	-0.679092685118096	-1.61785436983235	8.34761466292583e-09	9.51020972325332e-07	7.85714237555392e-07	2445	tags=37%, list=12%, signal=33%	WNT9A/SERPINB7/BMP8A/THRA/ACVRL1/CCN2/RFLNA/CD34/SORL1/CHST11/MATN3/BMP2/CREB3L2/LTBP3/RFLNB/TGFBR2/NOG/ITGB8/CSF1/ADAMTS12/FRZB/WNT10B/IL6R/SOX9/TRPS1/MGP/SOX8/BARX2/ECM1/BGN/PDGFRB/PTH1R/WNT5A/MSX1/CNMD/CHRDL2/COL27A1/BMP5/GDF6/CD44/CCN3/SULF1/COL11A1/RARG/SCIN/RUNX3/HAND2/RUNX1/SNAI1/COL5A1/WNT11/FGF18/NFIB/SMPD3/BMPR1B/PTHLH/NPPC/TGFBI/GREM1/COL11A2/MEF2C/COL1A1/LUM/BMP3/PPARGC1A/CASR/EBF2/SA…
GOBP_SENSORY_SYSTEM_DEVELOPMENT	GOBP_SENSORY_SYSTEM_DEVELOPMENT	310	-0.639481668962619	-1.53441901149145	1.11836184850837e-08	1.25136702549169e-06	1.03385405469251e-06	2955	tags=33%, list=15%, signal=29%	GDF3/NAGLU/SLC1A1/C1QA/TUB/DLL1/THY1/GJA8/CRYGD/TMEM132E/PROM1/FBN1/FREM2/KLF4/SPRY1/VAX2/ATP2B4/CACNA1C/SPRY2/SDK2/SLC6A3/WNT9A/CELF4/TBX2/ACVRL1/NES/MFRP/STAT3/TGFB2/VIM/LAMA1/FOXL2/COL8A2/MITF/RET/CPAMD8/SDK1/SMOC1/ITGAM/TGFBR2/PRSS56/CYP1B1/DRD2/PTN/ACHE/NKD1/SOX9/SLC17A7/SOX8/JAG1/PDGFRB/WNT5A/FBN2/POU4F1/CRYBG3/MYOM2/TMOD1/GATA3/RHOJ/RARG/COL8A1/INHBA/DSCAM/RBP4/ALDH1A3/THRB/COL5A1/SIX3/C3/…
GOMF_STRUCTURAL_CONSTITUENT_OF_MUSCLE	GOMF_STRUCTURAL_CONSTITUENT_OF_MUSCLE	41	-0.867666988771591	-1.91676841119255	1.39946009934589e-08	1.53842403201779e-06	1.27101473104028e-06	569	tags=63%, list=3%, signal=62%	NEBL/PLEC/SYNM/CAPN3/SORBS2/DMD/TCAP/MYOM2/MYOM1/TPM2/NEXN/MYBPC2/JPH1/MYL3/ANKRD2/CSRP3/NEB/MYH8/ACTN2/TTN/MYLPF/MYL2/MYBPH/MYOT/MYBPC1/MYL1
GOCC_TRANSPORTER_COMPLEX	GOCC_TRANSPORTER_COMPLEX	259	-0.659310469124528	-1.57769591763033	1.57372184307192e-08	1.70016225322218e-06	1.40463956882536e-06	2862	tags=39%, list=14%, signal=34%	TRPV6/CLCNKB/TRPM4/CNTNAP2/ANO1/CHRNA1/CACNG6/CACNA1A/CACNA1C/TRPC6/CACNA1E/KCND1/RYR2/LRRC55/PDE4D/GLRB/KCNMB4/CLIC3/ATP1B2/CACNA2D2/KCNAB1/CLIC2/KCNQ4/SCNN1A/KCNMB2/KCNJ2/SHANK2/CACNA2D3/CLIC5/SCN2B/VWC2/GABRG3/GABRP/GABRD/KCNC3/CACNG5/CACNB1/HCN2/KCND2/SCN2A/ATP10D/KCNC4/KCNJ3/KCNJ5/SCN9A/KCNG2/CACNA1I/ATP10A/GRIA3/GRIA4/ABCC9/CACNA1G/TTYH2/CLIC6/CLCNKA/SCN4B/KCNE4/SCN3B/PDE4B/CACNA1D/KCNQ2/CH…
GOBP_CALCIUM_ION_TRANSPORT	GOBP_CALCIUM_ION_TRANSPORT	327	-0.636443670163298	-1.53034838268208	1.85798722741869e-08	1.97324541813653e-06	1.63025534066817e-06	3090	tags=34%, list=15%, signal=29%	PKD2/STIM2/BIN1/BDKRB1/FAM155B/BHLHA15/TRPV6/THY1/TRPM4/SLC24A3/LILRB1/EHD3/CACNG6/CACNA1A/ATP2B4/CACNA1C/TRPC6/CD84/CACNA1E/CCR1/RYR2/PSEN2/CCL8/F2R/ITGAV/LYN/PDE4D/CDH23/GNAO1/CD33/MYLK/PIK3CG/TSPO/CCN2/PTPRC/IL16/CACNA2D2/LILRB2/CAV1/CLIC2/CCL2/CACNA2D3/TMEM37/NALCN/SELENON/CALCRL/ADRA2A/CAPN3/ANXA2/DRD2/CACNG5/RGN/CACNB1/HRC/PLPP4/LGALS3/DMD/ANXA2P2/TSPAN13/CACNA1I/NTSR1/P2RY6/PDGFRB/CX3CL1/C…
GOBP_CARTILAGE_DEVELOPMENT	GOBP_CARTILAGE_DEVELOPMENT	165	-0.707910876040974	-1.68265178522383	2.5724571989796e-08	2.67466477635333e-06	2.20975378737475e-06	2445	tags=42%, list=12%, signal=37%	WNT9A/BMP8A/THRA/ACVRL1/CCN2/RFLNA/CHST11/MATN3/BMP2/CREB3L2/LTBP3/RFLNB/TGFBR2/NOG/ITGB8/ADAMTS12/FRZB/WNT10B/SOX9/TRPS1/MGP/BARX2/ECM1/BGN/PTH1R/WNT5A/MSX1/CNMD/CHRDL2/COL27A1/BMP5/GDF6/CD44/CCN3/SULF1/COL11A1/RARG/SCIN/RUNX3/HAND2/RUNX1/SNAI1/WNT11/FGF18/NFIB/SMPD3/BMPR1B/PTHLH/NPPC/TGFBI/GREM1/COL11A2/MEF2C/COL1A1/LUM/BMP3/SATB2/WNT7B/OSR2/COMP/PRRX1/HES5/SFRP2/DLX2/SHOX2/PITX1/EPYC/OTOR/MYF5
GOBP_REGULATION_OF_MUSCLE_CELL_DIFFERENTIATION	GOBP_REGULATION_OF_MUSCLE_CELL_DIFFERENTIATION	127	-0.73077262155553	-1.73030482037203	2.6038070756073e-08	2.67466477635333e-06	2.20975378737475e-06	1506	tags=24%, list=8%, signal=22%	MAMSTR/HDAC9/RBM24/MSX1/CCN3/NRG1/OLFM2/NFATC1/WNT3A/HEY2/TMEM119/AKAP6/FGF9/GREM1/MEF2C/PI16/CDH15/IGF1/DKK1/MEGF10/SHOX2/TBX1/MYOD1/MYOG/MYF5/MYF6/TRIM72/LMOD3/CAV3/SMYD1
GOBP_REGULATION_OF_STRIATED_MUSCLE_CELL_DIFFERENTIATION	GOBP_REGULATION_OF_STRIATED_MUSCLE_CELL_DIFFERENTIATION	74	-0.799469684446992	-1.84664045259154	2.71912521525221e-08	2.72276066968205e-06	2.24948963890274e-06	1506	tags=32%, list=8%, signal=30%	MAMSTR/HDAC9/RBM24/MSX1/CCN3/NRG1/WNT3A/TMEM119/AKAP6/GREM1/MEF2C/PI16/IGF1/DKK1/SHOX2/TBX1/MYOD1/MYOG/MYF5/MYF6/TRIM72/LMOD3/CAV3/SMYD1
GOBP_MUSCLE_FIBER_DEVELOPMENT	GOBP_MUSCLE_FIBER_DEVELOPMENT	52	-0.838941817063107	-1.88392427649682	2.7375346662938e-08	2.72276066968205e-06	2.24948963890274e-06	436	tags=44%, list=2%, signal=43%	WNT10B/DMD/HDAC9/TCAP/CHRNB1/DNER/RYR1/COMP/STAC3/FLNC/SHOX2/NRAP/KLHL40/MYO18B/NEB/KLHL41/MYOD1/MYOG/MYF5/MYF6/ACTA1/LMOD3/TTN
GOBP_B_CELL_MEDIATED_IMMUNITY	GOBP_B_CELL_MEDIATED_IMMUNITY	148	0.486424344421089	1.96799558914101	2.92068579207095e-08	2.85953393329947e-06	2.3624889350995e-06	1244	tags=35%, list=6%, signal=33%	IGLV3-27/IGLC1/IGLL5/IGHG4/IGLC7/IGHV3-11/IGHD/IGKV1-5/IGHG1/IGHA1/IGLV2-11/IGLV3-21/IGKC/IGKV3-20/IGHV2-5/IGHG2/IGLV1-47/IGHV5-51/IGLC3/IGKV2-30/IGKV3-15/IGLV2-14/IGHV1-24/IGHV3-48/IGHV3-21/IGLC2/IGLV7-43/IGLV2-23/IGLV1-51/IGLV1-44/IGLV6-57/TNF/IGKV4-1/IGHV1-69/IGHV4-34/IGKV1-16/IGLV3-25/HLA-DQB1/IGHG3/IGHV2-70D/IGHV1-18/XCL1/TRBC2/FOXP3/SHLD3/IGLV3-1/PRKCD/IGHV3-15/IGHV4-31/IL10/IGHV3-33/NECTIN2
GOMF_IMMUNOGLOBULIN_RECEPTOR_BINDING	GOMF_IMMUNOGLOBULIN_RECEPTOR_BINDING	39	0.775692068199739	2.54896405182181	3.21641139018266e-08	3.10062058013608e-06	2.56166983269932e-06	1243	tags=67%, list=6%, signal=63%	IGLC1/IGLL5/IGHG4/IGLC7/IGHV3-11/IGHD/IGHG1/IGHA1/IGKC/IGHV2-5/IGHG2/IGHV5-51/IGLC3/IGHV1-24/IGHV3-48/IGHV3-21/IGLC2/IGHV1-69/IGHV4-34/IGHG3/IGHV2-70D/IGHV1-18/TRBC2/IGHV3-15/IGHV4-31/IGHV3-33
GOBP_SKELETAL_MUSCLE_CONTRACTION	GOBP_SKELETAL_MUSCLE_CONTRACTION	41	-0.861077251713757	-1.90221098306174	3.81668934959209e-08	3.62354173705212e-06	2.99369668601178e-06	1424	tags=54%, list=7%, signal=50%	DMD/TCAP/TNNT1/CHRNB1/SCN4A/CHRND/STAC/JSRP1/ATP2A1/SLC8A3/TNNI1/STAC3/TNNT3/MB/CASQ1/TNNI2/MYH7/TNNC1/TNNC2/MYH8/MYH3/CAV3
GOBP_METAL_ION_TRANSPORT	GOBP_METAL_ION_TRANSPORT	391	-0.619176349630683	-1.49671673830829	3.94323440405715e-08	3.68780698146599e-06	3.0467913274396e-06	2959	tags=31%, list=15%, signal=27%	BDKRB1/FAM155B/BHLHA15/TRPV6/THY1/TRPM4/SLC24A3/LILRB1/NIPAL1/EHD3/CACNG6/CACNA1A/ATP2B4/CACNA1C/TRPC6/CD84/CACNA1E/CCR1/NIPAL2/RYR2/PSEN2/CCL8/F2R/ITGAV/SLC40A1/LYN/PDE4D/SLC39A8/CDH23/SLC30A3/GNAO1/CD33/MYLK/PIK3CG/TSPO/ATP1B2/CCN2/PTPRC/IL16/CACNA2D2/LILRB2/CAV1/CLIC2/CCL2/KCNJ2/CACNA2D3/TMEM37/NALCN/SELENON/CALCRL/ADRA2A/CAPN3/SLC39A11/ANXA2/DRD2/CACNG5/RGN/CACNB1/HRC/PLPP4/LGALS3/SLC4A4/DMD/…
GOBP_POSITIVE_REGULATION_OF_STRIATED_MUSCLE_CELL_DIFFERENTIATION	GOBP_POSITIVE_REGULATION_OF_STRIATED_MUSCLE_CELL_DIFFERENTIATION	37	-0.876755237003201	-1.91822252712508	4.02434435294361e-08	3.70831495816833e-06	3.06373460182302e-06	918	tags=46%, list=5%, signal=44%	MAMSTR/RBM24/NRG1/WNT3A/AKAP6/GREM1/MEF2C/IGF1/SHOX2/TBX1/MYOD1/MYOG/MYF5/MYF6/LMOD3/CAV3/SMYD1
GOBP_CALCIUM_ION_TRANSMEMBRANE_TRANSPORT	GOBP_CALCIUM_ION_TRANSMEMBRANE_TRANSPORT	248	-0.65808731709118	-1.57339440688844	4.41770003084016e-08	3.98718973792881e-06	3.29413528837904e-06	3090	tags=34%, list=15%, signal=29%	PKD2/STIM2/BIN1/BDKRB1/FAM155B/BHLHA15/TRPV6/THY1/TRPM4/SLC24A3/EHD3/CACNG6/CACNA1A/ATP2B4/CACNA1C/TRPC6/CACNA1E/RYR2/PSEN2/F2R/ITGAV/LYN/PDE4D/PIK3CG/PTPRC/CACNA2D2/CLIC2/CACNA2D3/TMEM37/NALCN/SELENON/ADRA2A/CAPN3/ANXA2/DRD2/CACNG5/RGN/CACNB1/HRC/DMD/ANXA2P2/TSPAN13/CACNA1I/NTSR1/P2RY6/CX3CL1/CACNA1G/P2RX7/AHNAK/APLNR/FGF14/PDE4B/CACNA1D/GRIN2D/WNT3A/CXCL10/RRAD/TRDN/AKAP6/ATP1A2/NPPA/GRIN3A/SLC…
GOCC_SARCOPLASMIC_RETICULUM_MEMBRANE	GOCC_SARCOPLASMIC_RETICULUM_MEMBRANE	38	-0.875067300316294	-1.92622010252125	4.45424962743404e-08	3.98718973792881e-06	3.29413528837904e-06	711	tags=39%, list=4%, signal=38%	TRDN/AKAP6/RYR1/JSRP1/NOS1/ATP2A1/JPH1/JPH2/SRL/DHRS7C/CASQ1/KLHL41/SLN/CASQ2/MRLN
GOBP_REGULATION_OF_MEMBRANE_POTENTIAL	GOBP_REGULATION_OF_MEMBRANE_POTENTIAL	351	-0.62367157519821	-1.5022557838788	4.77887558019889e-08	4.21752596979243e-06	3.48443441118134e-06	2761	tags=32%, list=14%, signal=28%	TRPM4/PIEZO2/PYCR1/KCNH3/PMAIP1/CHRNA1/EHD3/CACNA1A/CACNA1C/CACNA1E/RIMS4/RYR2/CELF4/SLC39A8/KCNJ10/GLRB/TSPO/KCNMB4/ATP1B2/GNA15/CAV1/NLGN3/TREM2/KCNMB2/MIR181B1/KCNJ2/KCNK12/SHANK2/NALCN/CNTNAP1/SCN2B/PIEZO1/GABRG3/KDR/GABRP/GRID1/GNA14/KCNK17/GABRD/DRD2/PTN/CASP1/HCN2/ADORA1/CHRNG/KCND2/SCN2A/TMEM108/CUX2/KCNJ3/SLC4A4/KCNJ5/DMD/SCN9A/INSYN1/CACNA1I/NTSR1/GRIA3/KCNK9/MAPK8IP2/CACNA1G/LRRK2/P2RX…
GOCC_ENDOPLASMIC_RETICULUM_LUMEN	GOCC_ENDOPLASMIC_RETICULUM_LUMEN	253	-0.651520356761032	-1.55776540565587	5.14961872831473e-08	4.48159874328057e-06	3.70260598038769e-06	4266	tags=49%, list=21%, signal=39%	SUMF2/ALG12/OS9/COLGALT2/SELENOM/COL9A1/UGGT1/SLC27A2/FSTL3/VCAN/IGFBP3/APOA1/CES2/MXRA8/PLAUR/CTSC/PDGFB/COL24A1/FSTL1/APOL1/PDGFD/H6PD/GAS6/P4HA1/COL4A2/ERAP2/SERPINH1/P4HB/COL18A1/COL4A1/DNAJC3/DBI/COL4A5/ADAMTS7/F10/EOGT/CRTAP/COL14A1/PDGFC/PTPRN2/STS/LAMB2/CES1/IL12A/CCN1/APOE/WNT3/SERPINA1/IGFBP4/FBN1/EBI3/PRSS23/PTGS2/FAM20C/TOR4A/COL6A2/FKBP14/ARSJ/COL6A1/CLU/P4HA2/COL5A3/THBS1/EVA1A/RCN3…
GOMF_INTEGRIN_BINDING	GOMF_INTEGRIN_BINDING	129	-0.725739294630192	-1.7173685127505	5.75556553728448e-08	4.94032515844172e-06	4.08159644013916e-06	4340	tags=64%, list=22%, signal=50%	TLN2/TSPAN4/MADCAM1/PLPP3/UTRN/ICAM1/S1PR2/JAML/ICAM2/ESM1/ADAM9/LCP1/SEMA7A/P4HB/VTN/FERMT3/TIMP2/LAMA5/LAMB2/ITGB5/CCN1/THY1/FBN1/CCN4/ITGA5/DST/S1PR3/ITGAV/LYN/TNXB/MMP14/CCN2/LAMA3/THBS1/TSPAN8/ITGB3/ADAM23/FN1/ITGAM/VWF/KDR/ICAM4/ITGB8/PTN/EDIL3/EMILIN1/ITGB4/FERMT1/ITGA4/ADAMTS8/CX3CL1/ADAM22/SPP1/ITGA2/GPNMB/EGFR/ECM2/VCAM1/TNN/CCN3/COL16A1/NRG1/JAM2/COL5A1/IBSP/ISG15/TGFBI/EGFL6/ITGB6/COL…
GOBP_REGULATION_OF_MUSCLE_ORGAN_DEVELOPMENT	GOBP_REGULATION_OF_MUSCLE_ORGAN_DEVELOPMENT	37	-0.873914296775722	-1.91200693203929	6.67151011524413e-08	5.64914626785402e-06	4.66721006355201e-06	833	tags=35%, list=4%, signal=34%	WNT3A/ERBB3/MEF2C/JPH2/MEGF10/SHOX2/TWIST1/FGF3/MYOD1/MYOG/MYF5/MYF6/LMOD3
GOBP_CARDIAC_CELL_DEVELOPMENT	GOBP_CARDIAC_CELL_DEVELOPMENT	68	-0.792498395622385	-1.81837455495622	7.76166511882009e-08	6.48461248460355e-06	5.35745530587469e-06	2096	tags=40%, list=10%, signal=36%	MYH11/PDLIM5/TBX3/NEBL/SORBS2/JAG1/PDGFRB/TCAP/TGFBR3/HEY2/BVES/AGTR2/AKAP6/TBX18/PI16/IGF1/SHOX2/ALPK2/NRAP/CSRP3/MYO18B/NEB/ACTC1/ACTN2/TTN/CAV3/MYL2
GOMF_CATION_TRANSMEMBRANE_TRANSPORTER_ACTIVITY	GOMF_CATION_TRANSMEMBRANE_TRANSPORTER_ACTIVITY	475	-0.591123259612255	-1.43177658816875	1.06546599225805e-07	8.7844867203802e-06	7.25756475058878e-06	3741	tags=36%, list=19%, signal=30%	SLC10A5/SLC7A3/SLC7A5/KCNK13/SLC2A13/ANXA6/CACNG8/ATP8A1/ATP6V1B1/GRIN2A/KCNA5/SLC10A4/SNAP25/SLC17A5/NDUFA4L2/KCNJ14/TPCN1/SLC47A1/TMEM38B/SLC29A4/KCNE5/P2RX5/COX4I2/SLC9A7/TMEM63A/PKD2/STIM2/ASIC2/KCNJ8/SLC2A10/FAM155B/CLCN5/SLC1A1/TRPV6/SLC44A2/TRPM4/PIEZO2/KCNH3/ANO1/AQP1/SLC12A4/SLC24A3/HVCN1/NIPAL1/CHRNA1/CACNG6/CACNA1A/ATP2B4/CACNA1C/TRPC6/SLC36A1/CACNA1E/SLC20A2/KCND1/NIPAL2/RYR2/LRRC55/S…
GOBP_DIVALENT_INORGANIC_CATION_HOMEOSTASIS	GOBP_DIVALENT_INORGANIC_CATION_HOMEOSTASIS	379	-0.61195961719641	-1.47750694389189	1.08656364610337e-07	8.84208806036843e-06	7.30515380934566e-06	3938	tags=40%, list=20%, signal=33%	PRNP/SLC39A14/HERPUD1/CXCL9/DMPK/ATP1B1/MT1H/UBASH3B/PTGER4/CCRL2/PRKN/JAK2/F2RL1/ANXA6/CCL21/ATP6V1B1/GRIN2A/KCNA5/BOK/OPRL1/STC1/CALM1/SLC25A27/TGM2/ACKR2/TPCN1/TMEM38B/CAV2/CALCR/MT1F/TBXA2R/ADM/ADCY5/P2RX5/MT1X/PKD2/STIM2/CCKBR/BDKRB1/LPAR6/FAM155B/SLC1A1/APOE/TRPV6/THY1/TRPM4/GPR65/SLC24A3/CCL7/CDH5/CACNA1A/ATP2B4/CACNA1C/TRPC6/ACKR3/GATA2/CCR1/RYR2/LPAR1/CCL8/S1PR3/F2R/ITGAV/LYN/PDE4D/SLC39…
GOBP_FC_RECEPTOR_MEDIATED_STIMULATORY_SIGNALING_PATHWAY	GOBP_FC_RECEPTOR_MEDIATED_STIMULATORY_SIGNALING_PATHWAY	117	0.544486752284501	2.20019931723501	1.15088822730018e-07	9.24546875931148e-06	7.63841876094778e-06	640	tags=26%, list=3%, signal=26%	IGLV3-27/IGLC1/IGHG4/IGLC7/IGHV3-11/IGKV1-5/IGHG1/IGLV2-11/IGLV3-21/IGKC/IGKV3-20/IGHV2-5/IGHG2/IGLV1-47/IGLC3/IGKV2-30/IGKV3-15/IGLV2-14/IGHV3-48/IGLC2/IGLV7-43/IGLV2-23/IGLV1-51/IGLV1-44/IGLV6-57/IGKV4-1/IGHV1-69/IGHV4-34/IGKV1-16/IGLV3-25/IGHG3
GOMF_PASSIVE_TRANSMEMBRANE_TRANSPORTER_ACTIVITY	GOMF_PASSIVE_TRANSMEMBRANE_TRANSPORTER_ACTIVITY	335	-0.622182140027457	-1.49632569156673	1.21314981598914e-07	9.62227436327589e-06	7.94972790810739e-06	3122	tags=39%, list=16%, signal=33%	TMEM63A/PKD2/STIM2/ASIC2/KCNJ8/FAM155B/CLCN5/TRPV6/GJA8/CLCNKB/TRPM4/PIEZO2/KCNH3/ANO1/AQP1/SLC24A3/HVCN1/CHRNA1/CACNG6/CACNA1A/CACNA1C/TRPC6/CACNA1E/KCND1/RYR2/LRRC55/ITGAV/KCNJ10/GLRB/KCNJ15/KCNMB4/ANO5/CLIC3/CACNA2D2/GJB1/KCNAB1/TMC4/CLIC2/KCNQ4/SCNN1A/KCNMB2/KCNJ2/KCNK12/CACNA2D3/GJB2/CYBB/CLIC5/TMEM37/NALCN/SCN2B/PIEZO1/GABRG3/GABRP/KCNN3/ANXA2/GRID1/KCNK17/GABRD/KCNC3/CACNG5/CACNB1/HCN2/CHR…
GOBP_REGULATION_OF_MUSCLE_ADAPTATION	GOBP_REGULATION_OF_MUSCLE_ADAPTATION	76	-0.773245174185762	-1.78605881461138	1.42027942785886e-07	1.11243386187045e-05	9.19070292922351e-06	1041	tags=25%, list=5%, signal=24%	FBXO32/LMCD1/TNNT1/HAND2/AKAP6/IGFBP5/PI16/PPARGC1A/IGF1/AGT/TRIM63/SGCA/CASQ1/MYH7/MYOG/TNNC1/MYMK/MLIP/CAV3
GOBP_HUMORAL_IMMUNE_RESPONSE_MEDIATED_BY_CIRCULATING_IMMUNOGLOBULIN	GOBP_HUMORAL_IMMUNE_RESPONSE_MEDIATED_BY_CIRCULATING_IMMUNOGLOBULIN	89	0.586894044484136	2.23123424090692	2.04561770999952e-07	1.57189733085942e-05	1.29866969159652e-05	1243	tags=52%, list=6%, signal=49%	IGLV3-27/IGLC1/IGLL5/IGHG4/IGLC7/IGHV3-11/IGHD/IGKV1-5/IGHG1/IGHA1/IGLV2-11/IGLV3-21/IGKC/IGKV3-20/IGHV2-5/IGHG2/IGLV1-47/IGHV5-51/IGLC3/IGKV2-30/IGKV3-15/IGLV2-14/IGHV1-24/IGHV3-48/IGHV3-21/IGLC2/IGLV7-43/IGLV2-23/IGLV1-51/IGLV1-44/IGLV6-57/TNF/IGKV4-1/IGHV1-69/IGHV4-34/IGKV1-16/IGLV3-25/HLA-DQB1/IGHG3/IGHV2-70D/IGHV1-18/TRBC2/IGLV3-1/IGHV3-15/IGHV4-31/IGHV3-33
GOCC_CELL_BODY	GOCC_CELL_BODY	475	-0.586947468749092	-1.42166228544466	2.05706321625394e-07	1.57189733085942e-05	1.29866969159652e-05	2899	tags=26%, list=14%, signal=23%	SLC1A1/APOE/THY1/PITPNM2/TRPM4/TMEM132E/L1CAM/CNTNAP2/IL6ST/ANG/SNPH/TNFRSF1B/CACNA1A/CACNA1C/RIN3/KCND1/PSEN2/LPAR1/RGS10/SLC6A3/CPNE5/CNN3/KCNJ10/GNAO1/SNCB/P2RY1/PLXDC1/ATP1B2/TGFB2/PVALB/KCNAB1/PDE1B/KCNJ2/SHANK2/GJB2/CYBB/NGFR/BRINP2/CTNND2/RET/FCGR2B/UNC5A/PNOC/KCNN3/PDE1A/SORCS2/DRD2/KCNC3/TLR2/ADORA1/KCND2/LRP1/LRP4/KCNC4/SERPINI1/DRP2/RAB17/ITGA4/DDN/MAP1A/SLC12A5/NTSR1/SLC6A1/GRIA4/CX3C…
GOBP_CAMERA_TYPE_EYE_DEVELOPMENT	GOBP_CAMERA_TYPE_EYE_DEVELOPMENT	259	-0.642231880096974	-1.53682773571986	2.18604454677366e-07	1.65033194338359e-05	1.36347077755648e-05	2950	tags=34%, list=15%, signal=29%	LAMB2/NAGLU/SLC1A1/TUB/DLL1/THY1/GJA8/CRYGD/PROM1/FBN1/KLF4/SPRY1/VAX2/ATP2B4/CACNA1C/SPRY2/SDK2/SLC6A3/WNT9A/CELF4/TBX2/ACVRL1/NES/MFRP/TGFB2/VIM/LAMA1/FOXL2/COL8A2/MITF/RET/SDK1/TGFBR2/PRSS56/CYP1B1/DRD2/PTN/ACHE/SOX9/SLC17A7/SOX8/JAG1/PDGFRB/WNT5A/FBN2/CRYBG3/MYOM2/TMOD1/GATA3/RHOJ/RARG/COL8A1/INHBA/DSCAM/RBP4/ALDH1A3/THRB/SIX3/NEUROD1/BMPR1B/NDP/MAB21L1/MYOM1/SERPINF1/GPM6A/WNT7B/SLITRK6/OSR2…
GOBP_PATTERN_SPECIFICATION_PROCESS	GOBP_PATTERN_SPECIFICATION_PROCESS	372	-0.610896273055472	-1.47402974158615	2.22626220218802e-07	1.66068559034645e-05	1.37202475067177e-05	1959	tags=24%, list=10%, signal=22%	TBX3/ARMC4/SOX17/HEYL/BMP2/LFNG/SFRP1/HEY1/ITGAM/TGFBR2/NOG/FOXF1/CHRD/NKD1/LRP4/FOXJ1/BASP1/TCAP/WNT5A/FOXG1/AR/MSX1/SIM2/MEOX2/COBL/PAX1/MID1/FOXB1/HOXB7/DRC1/FST/ALX3/RARG/GSC/TBXT/HAND2/WNT3A/HEY2/ASCL1/SNAI1/GLI1/WNT11/FOLR1/SIX3/C3/NEUROD1/HOXC13/HES2/BMPR1B/APC2/GREM1/MEF2C/MLLT3/BICC1/TBX18/IRX3/RELN/SEMA3C/FGF1/DMRT2/SATB2/TP63/WNT7B/HHIP/RIPPLY1/DLX1/TBX5/BBS5/HES5/SFRP2/EMX1/SOSTDC1/NK…
GOBP_FC_EPSILON_RECEPTOR_SIGNALING_PATHWAY	GOBP_FC_EPSILON_RECEPTOR_SIGNALING_PATHWAY	139	0.489447985958245	1.95588537947937	2.37133447009986e-07	1.74809197525244e-05	1.44423813299704e-05	520	tags=19%, list=3%, signal=19%	IGLV3-27/IGLC1/IGLC7/IGHV3-11/IGKV1-5/IGLV2-11/IGLV3-21/IGKC/IGKV3-20/IGHV2-5/IGLV1-47/IGLC3/IGKV2-30/IGKV3-15/IGLV2-14/IGHV3-48/IGLC2/IGLV7-43/IGLV2-23/IGLV1-51/IGLV1-44/IGLV6-57/IGKV4-1/IGHV1-69/IGHV4-34/IGKV1-16/IGLV3-25
GOCC_SPLICEOSOMAL_TRI_SNRNP_COMPLEX	GOCC_SPLICEOSOMAL_TRI_SNRNP_COMPLEX	40	0.751314399085012	2.47267643668919	2.58445259667115e-07	1.88304418264435e-05	1.5557329094772e-05	2876	tags=42%, list=14%, signal=36%	RNU5D-1/RNU5B-1/RNU5E-1/RNU5A-1/RNU4-2/RNU5F-1/RNU4-1/SNRPB/SNRPG/LSM3/SNRPE/PRPF3/PPIH/SNRPD2/LSM8/SNRPD1/LSM2
GOMF_ACTIN_FILAMENT_BINDING	GOMF_ACTIN_FILAMENT_BINDING	181	-0.677531701898101	-1.61465205211718	3.03801199750156e-07	2.18806703176376e-05	1.80773660057019e-05	1829	tags=19%, list=9%, signal=17%	NEBL/AIF1/CORO2B/SVIL/SHROOM4/SYNE1/FERMT1/GAS7/MYOM2/TMOD1/EGFR/TMOD4/GSN/SCIN/MYOM1/ABLIM3/TPM2/GAS2/NEXN/CCIN/XIRP1/MYOM3/MYH7B/NRAP/NEB/MYH7/TNNC1/TNNC2/MYH8/ACTN2/MYL4/MYH3/TTN/XIRP2
GOBP_MYOBLAST_DIFFERENTIATION	GOBP_MYOBLAST_DIFFERENTIATION	74	-0.781032954023344	-1.80405470747053	3.16942266600338e-07	2.25677300286105e-05	1.86450008031156e-05	2134	tags=39%, list=11%, signal=35%	KCNAB1/LGALS1/TBX3/CAPN3/WNT10B/SOX9/MSTN/SOX8/RBM24/JAG1/NRG1/TBXT/CXCL10/GREM1/MEF2C/RANBP3L/IGF1/CXCL14/SOSTDC1/MEGF10/ANKRD2/PITX1/KLHL41/MYOD1/MYOG/NMRK2/MYF5/MYF6/SMYD1
GOBP_SPLICEOSOMAL_SNRNP_ASSEMBLY	GOBP_SPLICEOSOMAL_SNRNP_ASSEMBLY	49	0.705598634072564	2.39454988961387	3.48359693417556e-07	2.45260880781394e-05	2.02629565018041e-05	1559	tags=29%, list=8%, signal=26%	RNU5D-1/RNU4ATAC/RNU5B-1/RNU5E-1/RNU5A-1/RNU4-2/RNU5F-1/RNU4-1/GEMIN7/SNRPB/SNRPG/SNRPC/SNRPE/PRPF3
GOBP_REGULATION_OF_MUSCLE_CONTRACTION	GOBP_REGULATION_OF_MUSCLE_CONTRACTION	135	-0.703392179137819	-1.6642993093248	3.7327978958869e-07	2.59843408070062e-05	2.14677353283143e-05	2668	tags=37%, list=13%, signal=32%	CHRM3/EHD3/CACNA1C/RYR2/F2R/PDE4D/PIK3CG/CCN2/PTAFR/CAV1/CLIC2/KCNJ2/CALCRL/SPHK1/ADRA2A/PRKG1/CHRM2/ADORA1/HRC/GUCY1A1/DMD/ITGA2/PLCE1/TNNT1/PDE4B/SPX/ADRB2/SCN4A/KCNMA1/HSPB6/ATP1A2/NPPA/NOS1/SSTR2/ATP2A1/SLC8A3/TNNI1/CHGA/TNNT2/TNNT3/MYL3/CASQ1/TNNI2/MYH7/TNNC1/TNNC2/CASQ2/CAV3/MYL2/MYBPH
GOBP_REGULATION_OF_CALCIUM_ION_TRANSMEMBRANE_TRANSPORTER_ACTIVITY	GOBP_REGULATION_OF_CALCIUM_ION_TRANSMEMBRANE_TRANSPORTER_ACTIVITY	80	-0.765367859473941	-1.76785523845437	3.77365945329965e-07	2.59843408070062e-05	2.14677353283143e-05	1899	tags=36%, list=9%, signal=33%	SELENON/ADRA2A/DRD2/RGN/CACNB1/HRC/DMD/P2RY6/AHNAK/FGF14/PDE4B/RRAD/TRDN/AKAP6/ATP1A2/NPPA/STAC/CACNA2D1/JSRP1/NOS1/ATP2A1/JPH1/STAC3/JPH2/CASQ1/SLN/CASQ2/MRLN/CAV3
GOCC_SYNAPTIC_MEMBRANE	GOCC_SYNAPTIC_MEMBRANE	301	-0.62513433589844	-1.49817363806943	3.92242178373452e-07	2.67151031487832e-05	2.20714763528677e-05	2725	tags=34%, list=14%, signal=29%	ERC2/SNPH/CHRM3/SYNJ1/CHRNA1/ATP2B4/CACNA1C/RIMS4/ARRB1/KCND1/SLC6A3/F2R/GLRB/P2RY1/SLC6A9/PDE2A/NLGN3/IGSF21/STX11/SHANK2/GRM2/ITGB3/LRRTM2/ADAM23/CNTNAP1/GABRG3/GABRP/GRID1/SORCS2/CDH10/GABRD/DRD2/KCNC3/CACNG5/CHRM2/ADORA1/CHRNG/KCND2/SCN2A/LRP4/KCNJ3/DMD/SYNE1/LRRC4/DDN/GRIA3/GRIA4/ADAM22/LRRC4C/EPHA7/NTNG1/APBA1/RGS7BP/CHRNB1/GRIN2D/LRFN2/SNAP91/SSPN/EPHA4/SYP/GAD2/GSG1L/KCNC2/GABRR1/SRPX2/DN…
GOBP_NEURON_PROJECTION_GUIDANCE	GOBP_NEURON_PROJECTION_GUIDANCE	247	-0.636695605218167	-1.5219833659035	4.13858115204496e-07	2.78842467728104e-05	2.30373991010267e-05	3509	tags=37%, list=18%, signal=31%	KIF5A/B3GNT2/CDK5R1/KALRN/FLRT2/EPHA2/PLXNA2/BMP7/GDNF/ERBB2/DRAXIN/ARTN/LAMA5/DPYSL5/NRXN3/PALLD/NOTCH1/LAMB2/PRKCQ/VLDLR/NTN3/WNT3/L1CAM/SHC3/GAB2/PTCH1/ROBO4/EPHB1/NRCAM/OPHN1/ROBO3/LGR6/GFRA1/SLIT1/LAMA3/NFASC/PIK3R1/LAMA1/SEMA5B/NGFR/PLXNA4/EPHA3/RET/PLXND1/UNC5A/NOTCH3/DOK6/NOG/CNTN4/CSF1R/UNC5D/LRP1/SEMA5A/SEMA6B/RHOH/WNT5A/FOXG1/DAB1/DOK5/GATA3/CDH4/EPHA7/ALCAM/DSCAM/ANOS1/WNT3A/EPHA4/NTN…
GOBP_STRIATED_MUSCLE_ADAPTATION	GOBP_STRIATED_MUSCLE_ADAPTATION	41	-0.838290640452875	-1.85187294182218	4.21715769140023e-07	2.81113937173552e-05	2.32250632993352e-05	1384	tags=44%, list=7%, signal=41%	MSTN/TCAP/MYOC/GSN/TNNT1/HEY2/IGFBP5/PPARGC1A/MYOZ1/TRIM63/MYH7/MYOD1/MYOG/TNNC1/ACTA1/MYMK/MLIP/MYOZ2
GOBP_REGULATION_OF_METAL_ION_TRANSPORT	GOBP_REGULATION_OF_METAL_ION_TRANSPORT	207	-0.662930771894441	-1.57930723128671	4.90554878795813e-07	3.23559670582586e-05	2.67318436999203e-05	2617	tags=34%, list=13%, signal=30%	EHD3/CACNG6/CACNA1C/TRPC6/CD84/CCR1/RYR2/PSEN2/F2R/LYN/PDE4D/GNAO1/CD33/MYLK/PIK3CG/TSPO/ATP1B2/IL16/LILRB2/CAV1/CLIC2/CCL2/SELENON/ADRA2A/CAPN3/DRD2/RGN/CACNB1/HRC/PLPP4/LGALS3/DMD/TSPAN13/NTSR1/P2RY6/PDGFRB/CX3CL1/P2RX7/AHNAK/APLNR/FGF14/PDE4B/CACNA1D/CXCL10/RRAD/TRDN/SPINK1/AKAP6/EGF/ATP1A2/NPPA/CASR/STAC/PLP1/CAMK2A/CXCL11/CACNA2D1/P2RX3/JSRP1/NOS1/ATP2A1/JPH1/STAC3/JPH2/DHRS7C/CASQ1/SLN/CACN…
GOMF_GATED_CHANNEL_ACTIVITY	GOMF_GATED_CHANNEL_ACTIVITY	243	-0.644268484054956	-1.53921716313346	5.07617234396394e-07	3.31325999034147e-05	2.73734820039635e-05	3231	tags=46%, list=16%, signal=39%	KCNE5/P2RX5/TMEM63A/PKD2/ASIC2/KCNJ8/FAM155B/CLCN5/CLCNKB/TRPM4/PIEZO2/KCNH3/ANO1/AQP1/HVCN1/CHRNA1/CACNG6/CACNA1A/CACNA1C/CACNA1E/KCND1/RYR2/LRRC55/ITGAV/KCNJ10/GLRB/KCNJ15/KCNMB4/ANO5/CLIC3/CACNA2D2/KCNAB1/TMC4/CLIC2/KCNQ4/SCNN1A/KCNMB2/KCNJ2/KCNK12/CACNA2D3/CYBB/CLIC5/TMEM37/NALCN/SCN2B/PIEZO1/GABRG3/GABRP/KCNN3/GRID1/KCNK17/GABRD/KCNC3/CACNG5/CACNB1/HCN2/CHRNG/KCND2/SCN2A/KCNC4/KCNJ3/KCNJ5/SC…
GOBP_EMBRYONIC_ORGAN_DEVELOPMENT	GOBP_EMBRYONIC_ORGAN_DEVELOPMENT	369	-0.607153980425899	-1.46470190023769	5.32677581934233e-07	3.44098734886588e-05	2.84287395328547e-05	3384	tags=33%, list=17%, signal=28%	TBX15/MDFI/TH/EPHA2/RARRES2/BMP7/GDNF/STK3/PDGFC/TFEB/RNF112/ADM/NCOA1/LRIG3/MYO7A/MMP16/PKD2/NOTCH1/FLT3LG/HOXB8/TEAD4/RNF207/NAGLU/CCN1/DLL1/FBN1/PTCH1/VAX2/CEBPA/TAL1/GATA2/SPRY2/CTHRC1/RYR2/TBX2/KITLG/MMP14/HOXB6/NES/TGFB2/PHLDA2/MICAL2/PCDH12/KCNQ4/CHST11/TBX3/SOX17/PLCD3/HEY1/HLX/KDR/TGFBR2/KRT8/NOG/FRZB/FOXF1/SOX9/TCAP/WNT5A/FOXG1/FBN2/MSX1/COBL/TMIE/HOXB7/GATA3/BMP5/LRIG1/COL11A1/ASCL2/TG…
GOBP_CARDIAC_MUSCLE_CONTRACTION	GOBP_CARDIAC_MUSCLE_CONTRACTION	122	-0.722662452440811	-1.70719588799941	5.45564760959841e-07	3.48827427772894e-05	2.88194145478034e-05	1554	tags=26%, list=8%, signal=24%	ADORA1/HRC/KCNJ3/KCNJ5/DMD/TCAP/CACNA1G/SCN4B/GSN/KCNE4/SCN3B/PDE4B/CACNA1D/ATP1A2/NPPA/CACNA2D1/NOS1/ATP2A1/TNNI1/CHGA/TNNT2/MYL3/CSRP3/TNNI2/MYH7/ACTC1/TNNC1/MYL4/TTN/CASQ2/CAV3/MYL1
GOBP_REGIONALIZATION	GOBP_REGIONALIZATION	286	-0.627975210436227	-1.50438808059857	5.57687885057529e-07	3.52976998764695e-05	2.91622436864745e-05	1959	tags=26%, list=10%, signal=24%	TBX3/SOX17/HEYL/BMP2/LFNG/SFRP1/HEY1/ITGAM/NOG/FOXF1/CHRD/NKD1/LRP4/FOXJ1/BASP1/TCAP/WNT5A/FOXG1/AR/MSX1/MEOX2/COBL/PAX1/FOXB1/HOXB7/RARG/GSC/TBXT/WNT3A/HEY2/ASCL1/SNAI1/GLI1/WNT11/SIX3/C3/NEUROD1/HOXC13/HES2/BMPR1B/GREM1/MEF2C/MLLT3/TBX18/IRX3/RELN/SEMA3C/FGF1/DMRT2/TP63/WNT7B/HHIP/RIPPLY1/DLX1/HES5/SFRP2/EMX1/SOSTDC1/NKX2-1/DKK1/DLX2/WNT2/FOXA2/TBX1/TDGF1/PCDH8/EN1/FOXA1/PITX2/RFX4/ALX4/DBX1/MY…
GOBP_MUSCLE_ORGAN_MORPHOGENESIS	GOBP_MUSCLE_ORGAN_MORPHOGENESIS	64	-0.788662458290959	-1.8008281497739	5.90383585238194e-07	3.69934354510253e-05	3.0563226023173e-05	1743	tags=39%, list=9%, signal=36%	BMP2/SMTNL1/NOG/ANKRD1/TCAP/WNT5A/POU4F1/COL11A1/TGFBR3/NRG1/GSC/ZFPM2/HEY2/WNT2/TNNT2/SHOX2/MYL3/TBX1/MYH7/ACTC1/TNNC1/MYF5/MYF6/TTN/MYL2
GOCC_MYOFILAMENT	GOCC_MYOFILAMENT	23	-0.902366309646208	-1.89501810361516	6.02267953874107e-07	3.73644653363877e-05	3.08697633887739e-05	1156	tags=61%, list=6%, signal=57%	TMOD1/TMOD4/TNNT1/MYOM1/TPM2/TNNI1/TNNT2/TNNT3/LMOD2/TNNI2/TNNC1/TNNC2/ACTA1/LMOD3
GOBP_SKELETAL_MUSCLE_CELL_DIFFERENTIATION	GOBP_SKELETAL_MUSCLE_CELL_DIFFERENTIATION	58	-0.798169399744743	-1.80722682184947	6.36503114932973e-07	3.91012599820589e-05	3.23046678972174e-05	1657	tags=33%, list=8%, signal=30%	NUPR1/ANKRD1/MSTN/SOX8/RBM24/HIVEP3/WNT3A/KLF5/MEF2C/MEGF10/PAX5/TBX1/KLHL40/KLHL41/MYOD1/MYOG/MYF5/MYF6/SMYD1
GOBP_REGULATION_OF_TRANSPORTER_ACTIVITY	GOBP_REGULATION_OF_TRANSPORTER_ACTIVITY	240	-0.645593230796294	-1.54246366337031	6.51995047896249e-07	3.96640870885233e-05	3.2769664236625e-05	2668	tags=31%, list=13%, signal=27%	CHRM3/EHD3/TRPC6/CTSS/FGF11/RYR2/LRRC55/PDE4D/SLC6A9/ATP1B2/TCAF2/KCNAB1/PTAFR/CAV1/NLGN3/CLIC2/TREM2/CCL2/SHANK2/STOM/SELENON/SCN2B/ADRA2A/PDZK1/DRD2/CACNG5/RGN/CACNB1/HRC/DMD/NTSR1/GRIA3/P2RY6/GRIA4/MAPK8IP2/SCN4B/AHNAK/MMP9/KCNE4/SCN3B/FGF14/PDE4B/CACNA1D/ADRB2/GSG1L/KCNC2/RRAD/TRDN/AKAP6/ATP1A2/MEF2C/NPPA/RELN/PPARGC1A/STAC/CACNA2D1/ABCB1/JSRP1/SHISA6/NOS1/ATP2A1/JPH1/STAC3/FXYD4/CACNG7/JPH2/…
GOMF_RECEPTOR_REGULATOR_ACTIVITY	GOMF_RECEPTOR_REGULATOR_ACTIVITY	332	-0.611206861180579	-1.46972844513844	7.88358251488355e-07	4.74985846521734e-05	3.92423672147746e-05	3419	tags=45%, list=17%, signal=38%	WFIKKN2/INSL3/FLRT2/TYMP/BMP7/GDNF/ARTN/PDGFC/WNT8B/NTF3/ADM/NRG2/METRNL/NTS/FLT3LG/BMP1/CTF1/GDF3/IL12A/WNT3/FAM3C/LYNX1/FBN1/EBI3/LYPD6/C1QTNF9/CCL7/FGF11/CCL8/WNT9A/TNFSF10/BMP8A/KITLG/FGF20/IL32/PF4V1/APLN/CCN2/IL16/TNFSF12/TGFB2/IL33/SEMA5B/CCL2/DKK3/TNFSF13/BMP2/EDN3/DPP4/EDA/PNOC/CXCL3/TNFSF4/KL/PTN/TNFSF15/CSF1/LYPD6B/WNT10B/CGA/LGALS3/VEGFC/SEMA5A/SEMA6B/MSTN/SECTM1/CCL20/JAG1/CX3CL1/WNT…
GOBP_MORPHOGENESIS_OF_AN_EPITHELIUM	GOBP_MORPHOGENESIS_OF_AN_EPITHELIUM	490	-0.579380643340569	-1.40482105830773	7.96880960836105e-07	4.75548200057051e-05	3.92888277232277e-05	3363	tags=30%, list=17%, signal=25%	CEACAM1/EPHA2/BMP7/GDNF/STK3/RASIP1/CYP7B1/ADM/LAMA5/DLL4/CA9/LRP5L/PKD2/TIE1/NOTCH1/RNF207/ARHGAP24/CCN1/DLL1/FZD7/FREM2/IRX1/PTCH1/ITGA5/KLF4/SPRY1/CELSR3/SPRY2/KRT17/CTHRC1/RYR2/PRICKLE1/PDPN/NRARP/OPHN1/TBX2/PODXL/MMP14/ACVRL1/LAMA3/RHOB/TGFB2/MTSS1/LAMA1/MICAL2/NGFR/FOXN1/TBX3/SOX17/BMP2/SFRP1/RET/PLXND1/TACSTD2/KDR/TGFBR2/NOG/CSF1/ADAMTS12/FRZB/FOXF1/CSF1R/DACT1/FZD1/NKD1/VEGFC/SOX9/DAB2/PR…
GOBP_AXON_DEVELOPMENT	GOBP_AXON_DEVELOPMENT	460	-0.582415502143486	-1.41132473665058	8.56539949147023e-07	5.06328237863703e-05	4.1831812014946e-05	3407	tags=30%, list=17%, signal=25%	CDK5R1/KALRN/FLRT2/EPHA2/PLXNA2/BMP7/GDNF/ERBB2/DRAXIN/ARTN/LAMA5/TNFRSF21/DPYSL5/RGMA/NRXN3/PALLD/NOTCH1/KIF13B/RTN4RL1/LAMB2/PRKCQ/VLDLR/NTN3/APOE/THY1/WNT3/L1CAM/CDKL5/SHC3/GAB2/PTCH1/ROBO4/KLF4/VAX2/MAP6/EPHB1/NRCAM/OPHN1/ROBO3/LGR6/GFRA1/SLIT1/TSPO/NEFH/LAMA3/NFASC/PIK3R1/NLGN3/LAMA1/NPTX1/SEMA5B/LINGO1/NGFR/PLXNA4/EPHA3/RET/FN1/PLXND1/UNC5A/NOTCH3/DOK6/NOG/CNTN4/DRD2/PTN/CSF1R/UNC5D/LRP1/LR…
GOBP_REGULATION_OF_CELL_DEVELOPMENT	GOBP_REGULATION_OF_CELL_DEVELOPMENT	423	-0.586595437793492	-1.42079839719893	8.99321474230063e-07	5.26649379207998e-05	4.35107034949675e-05	3407	tags=29%, list=17%, signal=25%	CDK5R1/KALRN/PLXNA2/BMP7/DRAXIN/RNF112/TRIB1/BHLHE40/DLL4/NOTCH1/BIN1/TENM4/SPRY4/GPR68/TYROBP/SERPINE2/DLL1/THY1/WNT3/DAAM2/PRKCH/L1CAM/CDKL5/FBN1/POSTN/IL6ST/LILRB1/TNFRSF1B/CDH5/TRPC6/MAP6/S1PR3/FBLN1/LYN/TSPO/RFLNA/SEMA5B/MELTF/MIR181B1/SORL1/LINGO1/CLEC7A/NGFR/PLXNA4/ASPA/HEYL/BMP2/HEY1/RET/FN1/PLXND1/TACSTD2/RFLNB/NOG/DRD2/PTN/FRZB/SIGLEC15/TLR2/EDNRB/LTF/LRP1/VEGFC/LRP4/SEMA5A/CUX2/SEMA6B/…
GOBP_REGULATION_OF_CATION_TRANSMEMBRANE_TRANSPORT	GOBP_REGULATION_OF_CATION_TRANSMEMBRANE_TRANSPORT	295	-0.623779573514302	-1.49478714340478	9.16450894065107e-07	5.31711231686292e-05	4.3928903479651e-05	2617	tags=30%, list=13%, signal=26%	EHD3/CACNG6/ATP2B4/CACNA1C/CTSS/FGF11/RYR2/PSEN2/LRRC55/F2R/LYN/PDE4D/PIK3CG/SLC6A9/ATP1B2/KCNAB1/CAV1/NLGN3/CLIC2/TREM2/CCL2/KCNJ2/SHANK2/STOM/SELENON/SCN2B/EDN3/ADRA2A/PDZK1/CAPN3/DRD2/CACNG5/RGN/CACNB1/HRC/DMD/TSPAN13/NTSR1/GRIA3/P2RY6/GRIA4/CX3CL1/MAPK8IP2/SCN4B/AHNAK/MMP9/KCNE4/APLNR/SCN3B/FGF14/PDE4B/CACNA1D/ADRB2/KCNIP4/GSG1L/CXCL10/KCNC2/RRAD/TRDN/AKAP6/ATP1A2/MEF2C/NPPA/RELN/PPARGC1A/STA…
GOBP_REGULATION_OF_CALCIUM_ION_TRANSMEMBRANE_TRANSPORT	GOBP_REGULATION_OF_CALCIUM_ION_TRANSMEMBRANE_TRANSPORT	133	-0.704595693596693	-1.6657506895725	9.5644845190942e-07	5.49826238501323e-05	4.54255285996188e-05	2617	tags=37%, list=13%, signal=32%	EHD3/CACNG6/CACNA1C/RYR2/PSEN2/F2R/LYN/PDE4D/PIK3CG/CLIC2/SELENON/ADRA2A/CAPN3/DRD2/RGN/CACNB1/HRC/DMD/TSPAN13/NTSR1/P2RY6/CX3CL1/AHNAK/APLNR/FGF14/PDE4B/CXCL10/RRAD/TRDN/AKAP6/ATP1A2/NPPA/STAC/PLP1/CXCL11/CACNA2D1/JSRP1/NOS1/ATP2A1/JPH1/STAC3/JPH2/DHRS7C/CASQ1/SLN/CACNG1/CASQ2/MRLN/CAV3
GOCC_LARGE_RIBOSOMAL_SUBUNIT	GOCC_LARGE_RIBOSOMAL_SUBUNIT	112	0.512289112450517	2.0827505361073	1.03970905859954e-06	5.9225608738043e-05	4.89309966525603e-05	5111	tags=50%, list=26%, signal=37%	MRPL14/MRPL54/MRPL11/RPL29/RPL18A/RSL24D1/RPL32/RPL17/MRPS18A/MRPL16/MRPL9/MRPL55/MRPL2/RPL7/NDUFAB1/RPL5/MRPL46/MRPL21/RPL35/RPL39L/MRPL48/MRPL20/MRPL47/MRPL52/MRPL49/MRPL43/RPL10A/RPL35A/RPL21/RPL26L1/RPL9/RPL14/MRPL4/MRPL3/RPL27A/RPL31/RPL7A/RPL36A/RPL36/MRPL51/RPL26/RPL37/RPL24/RPL34/RPL10/MRPL33/MRPL36/MRPL22/RPL11/MRPL57/RPL36AL/MRPL39/MRPL50/MRPL41/RBM3/RPL15
GOBP_MYOTUBE_CELL_DEVELOPMENT	GOBP_MYOTUBE_CELL_DEVELOPMENT	33	-0.867831468174706	-1.87298274733617	1.10863597654506e-06	6.25830002615435e-05	5.17048054305225e-05	436	tags=39%, list=2%, signal=39%	DNER/RYR1/IGF1/STAC3/SHOX2/KLHL40/KLHL41/MYOD1/MYOG/MYF5/MYF6/ACTA1/LMOD3
GOCC_BASEMENT_MEMBRANE	GOCC_BASEMENT_MEMBRANE	87	-0.738103635349488	-1.7207811307711	1.28868039144099e-06	7.17151925113234e-05	5.92496374369091e-05	3687	tags=66%, list=18%, signal=54%	COL4A2/COL18A1/COL4A1/COL4A5/HSPG2/EFEMP2/LAMA5/LAMB2/NTN3/FBN1/LOXL2/FREM2/ATRNL1/ANG/DST/AGRN/ADAMTS1/LAMA3/NID1/LAMA1/SMOC2/COL8A2/FN1/VWC2/SMOC1/SPARC/ANXA2/PTN/ACHE/LOXL1/NID2/ITGB4/FREM1/ANXA2P2/COL9A3/COL28A1/VWA2/NTNG1/LAMB3/COL8A1/P3H2/NTN4/COL5A1/COL17A1/NTN5/FGF9/COL4A4/TGFBI/COL15A1/NTN1/SERPINF1/EGFL6/TMEFF2/COL4A3/ENTPD2/THBS4/LAMA2
GOMF_DNA_BINDING_TRANSCRIPTION_ACTIVATOR_ACTIVITY	GOMF_DNA_BINDING_TRANSCRIPTION_ACTIVATOR_ACTIVITY	369	-0.600645063550118	-1.44899975016736	1.29329983303217e-06	7.17151925113234e-05	5.92496374369091e-05	2191	tags=21%, list=11%, signal=19%	STAT3/PLSCR1/LITAF/ELK3/HLF/FOXN1/SOX17/HEYL/MITF/CREB3L2/NFATC2/NR3C1/FOXF1/FOXJ1/SOX9/CEBPD/TLX1/TFAP2C/BARX2/ONECUT2/AR/POU4F1/MSX1/MEOX2/DLX3/MIXL1/PAX1/HOXB7/GATA3/CASZ1/NR5A2/MECOM/NFIA/MAFA/NFATC1/HAND2/ZNF208/RUNX1/CREB3L1/SIX3/NFIB/NEUROD1/HOXC13/KLF5/MYC/MEF2C/ALX1/NHLH1/DMRT2/EBF2/IRX6/SATB2/TP63/OSR2/PRDM16/SOX21/TBX5/FOXF2/POU3F2/PRRX1/FOXI1/DLX5/TFAP2B/TFAP2A/DLX2/HOXA13/PAX5/SOX2/P…
GOCC_A_BAND	GOCC_A_BAND	35	-0.849323476786502	-1.85030502166716	1.48912429928677e-06	8.17340633615538e-05	6.75270253182793e-05	569	tags=37%, list=3%, signal=36%	MYOM1/LRRC39/CRYAB/MYL3/TRIM63/MYOM3/ANK1/KLHL40/LMOD2/KLHL41/MYL4/LMOD3/MYL2
GOBP_REGULATION_OF_MYOTUBE_DIFFERENTIATION	GOBP_REGULATION_OF_MYOTUBE_DIFFERENTIATION	36	-0.85037709571606	-1.86142055466178	1.50006659536845e-06	8.17340633615538e-05	6.75270253182793e-05	1506	tags=42%, list=8%, signal=39%	MAMSTR/HDAC9/RBM24/CCN3/TMEM119/SHOX2/TBX1/MYOD1/MYOG/MYF5/MYF6/TRIM72/LMOD3/CAV3/SMYD1
GOBP_CELL_SUBSTRATE_ADHESION	GOBP_CELL_SUBSTRATE_ADHESION	322	-0.607254282112677	-1.45903997148117	1.60163214352481e-06	8.65157500976418e-05	7.14775579115699e-05	3762	tags=39%, list=19%, signal=32%	PEAK1/ADAM9/GAS6/SERPINE1/JAK2/P4HB/PXN/CCL21/VTN/ITGAL/FERMT3/EFEMP2/ITGA6/ANTXR1/PARVG/LAMA5/FAM107A/NOTCH1/SPRY4/ITGA7/LAMB2/ITGB5/CCN1/RRAS/THY1/FZD7/L1CAM/POSTN/ATRNL1/HRG/SORBS3/ITGA5/EPHB1/PDPN/FBLN1/ITGAV/ANGPT2/COL5A3/MMP14/ACVRL1/SIGLEC1/ATP1B2/CCN2/EPDR1/LYVE1/TEK/THBS1/CDK6/PIK3R1/CD34/NID1/MELTF/LGALS1/ITGB3/EPHA3/SFRP1/FN1/VWC2/NEXMIF/TACSTD2/VWF/KDR/EDA/CDH13/CORO2B/ITGA11/PTN/CSF1…
GOBP_TISSUE_REGENERATION	GOBP_TISSUE_REGENERATION	63	-0.779251763768894	-1.77928946262952	1.81300201578236e-06	9.70963301785666e-05	8.02190185660608e-05	1765	tags=38%, list=9%, signal=35%	CAPN3/TGFBR2/CPQ/PTN/WNT10B/CDKN1A/MSTN/GSN/CCN3/RUNX1/FZD9/KLF5/ENO3/GAP43/IGF1/APOD/MYOZ1/SOX2/MYMX/SGCA/MYOD1/MYOG/MYF6/MYMK
GOBP_REGULATION_OF_CYTOSOLIC_CALCIUM_ION_CONCENTRATION	GOBP_REGULATION_OF_CYTOSOLIC_CALCIUM_ION_CONCENTRATION	253	-0.624932239043712	-1.49419402288673	2.15395974346283e-06	0.000114378913157102	9.44975380762728e-05	3831	tags=43%, list=19%, signal=35%	UBASH3B/PTGER4/CCRL2/JAK2/F2RL1/CCL21/GRIN2A/KCNA5/BOK/OPRL1/CALM1/TGM2/ACKR2/TPCN1/TMEM38B/CAV2/CALCR/TBXA2R/ADM/ADCY5/P2RX5/PKD2/CCKBR/BDKRB1/LPAR6/FAM155B/TRPV6/THY1/TRPM4/GPR65/CACNA1A/ATP2B4/CACNA1C/TRPC6/ACKR3/GATA2/CCR1/RYR2/LPAR1/S1PR3/F2R/ITGAV/LYN/PDE4D/C3AR1/CDH23/PTGER1/P2RY1/PIK3CG/PTPRC/GNA15/CAV1/CLIC2/C1QTNF1/FPR3/SELENON/FPR1/LPAR4/CAPN3/BDKRB2/DRD2/EDNRB/ADORA1/PTGIR/HRC/LRP1/DM…
GOMF_GLYCOSAMINOGLYCAN_BINDING	GOMF_GLYCOSAMINOGLYCAN_BINDING	183	-0.659329483008032	-1.57057122535303	2.39759834612591e-06	0.000125629007412832	0.000103792137762075	2920	tags=47%, list=15%, signal=41%	SERPINE2/CCN1/CRISPLD2/APOE/ADGRG1/FBN1/POSTN/TMEM184A/CCN4/HRG/PTCH1/ANG/CCL7/SPOCK3/CCL8/AGRN/TNXB/COL5A3/LGR6/NOD1/SLIT1/PF4V1/CCN2/PTPRC/LYVE1/ADAMTS1/STAB1/THBS1/TREM2/SMOC2/COL25A1/SFRP1/FN1/SMOC1/LTBP2/LAYN/TGFBR2/PTN/TNFAIP6/THBS2/TLR2/LTF/SEMA5A/PRELP/EVA1C/PCOLCE2/MSTN/MMP7/ADGRE2/ADAMTS8/BGN/GPNMB/ECM2/LIPC/SERPINA5/GREM2/CD44/CCN3/SULF1/COL11A1/TGFBR3/LPL/SUSD5/ANOS1/HAPLN1/CXCL10/COL…
GOCC_MYOSIN_COMPLEX	GOCC_MYOSIN_COMPLEX	47	-0.813010251151631	-1.8137673127273	2.40591779277686e-06	0.000125629007412832	0.000103792137762075	162	tags=23%, list=1%, signal=23%	MYO3B/MYL3/MYH7B/MYO18B/MYH7/MYH8/MYL4/MYH3/MYLPF/MYL2/MYL1
GOBP_POSITIVE_REGULATION_OF_MUSCLE_TISSUE_DEVELOPMENT	GOBP_POSITIVE_REGULATION_OF_MUSCLE_TISSUE_DEVELOPMENT	21	-0.906925841349441	-1.88039533464624	2.50957770090257e-06	0.000129958792345913	0.000107369318251751	833	tags=48%, list=4%, signal=46%	WNT3A/ERBB3/MEF2C/PPARGC1A/SHOX2/MYOD1/MYOG/MYF5/MYF6/LMOD3
GOMF_MYOSIN_BINDING	GOMF_MYOSIN_BINDING	65	-0.780828733388692	-1.78902767718514	2.65522193671244e-06	0.00013637393979869	0.000112669382957306	1532	tags=26%, list=8%, signal=24%	SHROOM4/AXL/DMD/LIMCH1/MYOC/NKD2/GSN/RAB27B/RAB3C/MYL3/AMPD1/ACTC1/MYH8/ACTA1/MYL4/MYL2/MYBPC1
GOBP_MITOCHONDRIAL_TRANSLATIONAL_TERMINATION	GOBP_MITOCHONDRIAL_TRANSLATIONAL_TERMINATION	87	0.556237908581573	2.07077748968331	2.7502824826078e-06	0.000140107886471711	0.000115754293962047	7149	tags=72%, list=36%, signal=47%	MRPS12/MRPL14/MRPL54/MRPL11/MRPS15/MRPS18A/MRPL16/MRPL9/MRPL55/MRPL2/MRPL46/AURKAIP1/MRPL21/MRPL48/MRPL20/MRPL47/MRPL52/MRPL49/MRPL43/MRPS34/MRPS26/MRPS31/MRPL4/MRPS36/GADD45GIP1/MRPL3/MRPL51/MRPS22/MRPS18C/MRPS23/MRPS14/MRPL33/MRPL36/MRPL22/MRPS2/CHCHD1/MRPL57/MRPL39/MRPS10/MRPL50/MRPL41/DAP3/MRPL18/MRPL44/MRPL53/MTRF1/MRPL28/MRPS35/MTRF1L/MRPL15/MRPS16/MRPL1/PTCD3/GFM2/MRPL42/MRPL35/MRPS33/MRPL…
GOBP_EPITHELIAL_CELL_PROLIFERATION	GOBP_EPITHELIAL_CELL_PROLIFERATION	331	-0.602256540108125	-1.44789512822965	2.97808402359482e-06	0.000150489310418106	0.000124331215857719	2922	tags=34%, list=15%, signal=29%	IL12A/VDR/APOE/JCAD/FZD7/IGFBP4/LOXL2/SNAI2/PTCH1/ANG/PPP1R16B/ACVR2A/GATA2/NRARP/LRG1/MMP14/ACVRL1/APLN/TNFSF12/TEK/TGFB2/THBS1/MTSS1/CAV1/CDK6/CD34/RGCC/CDKN2B/CCL2/MIR181B1/COL8A2/ITGB3/SFN/NGFR/F3/PRKD1/BMP2/GPBAR1/SFRP1/SPARC/HTRA1/KDR/NOG/CDH13/NUPR1/PTN/RGN/WNT10B/EDNRB/ATOH8/VEGFC/SEMA5A/SOX9/FERMT1/ITGA4/STAT5A/CLDN1/ECM1/CDKN1C/WNT5A/AR/CNMD/LGR5/CD109/EGFR/GATA3/BMP5/CDH3/CCN3/SULF1/CC…
GOBP_MULTICELLULAR_ORGANISMAL_SIGNALING	GOBP_MULTICELLULAR_ORGANISMAL_SIGNALING	170	-0.66449199491477	-1.58395843615334	3.02157709066258e-06	0.000151465616400734	0.000125137820057925	2853	tags=38%, list=14%, signal=33%	ASPH/TRPM4/CNTNAP2/CHRNA1/EHD3/CACNG6/ATP2B4/CACNA1C/KCND1/RYR2/PDE4D/KCNMB4/ATP1B2/CACNA2D2/NFASC/CAV1/KCNMB2/KCNJ2/CACNA2D3/CNTNAP1/SCN2B/TMEM65/CACNG5/CACNB1/KCND2/SCN2A/HRC/KCNJ3/KCNJ5/SCN9A/CACNA1I/ITGA2/ABCC9/CACNA1G/SCN4B/KCNE4/SCN3B/CACNA1D/KCNIP4/SCN4A/TRDN/AVPR1A/NPPC/CLDN19/SCN7A/ATP1A2/NPPA/TBX18/KCNK3/SLC8A2/CACNA2D1/P2RX3/RYR1/NOS1/ATP2A1/SLC8A3/AGT/FXYD4/CACNG7/DRD5/ATP1A3/CACNA1S/…
GOMF_METAL_ION_TRANSMEMBRANE_TRANSPORTER_ACTIVITY	GOMF_METAL_ION_TRANSMEMBRANE_TRANSPORTER_ACTIVITY	311	-0.612041051360966	-1.4688353142608	3.08136904368668e-06	0.000153236971648736	0.000126601277835013	3124	tags=38%, list=16%, signal=32%	SLC9A7/PKD2/STIM2/ASIC2/KCNJ8/FAM155B/SLC1A1/TRPV6/TRPM4/KCNH3/AQP1/SLC12A4/SLC24A3/NIPAL1/CACNG6/CACNA1A/ATP2B4/CACNA1C/TRPC6/CACNA1E/SLC20A2/KCND1/NIPAL2/RYR2/LRRC55/SLC6A3/ITGAV/SLC40A1/SLC39A8/KCNJ10/SLC30A3/KCNJ15/SLC6A9/KCNMB4/SLC12A8/CACNA2D2/KCNAB1/KCNQ4/SCNN1A/KCNMB2/KCNJ2/KCNK12/CACNA2D3/TMEM37/NALCN/SCN2B/SLC39A11/KCNN3/ANXA2/KCNK17/KCNC3/CACNG5/SLC9A4/CACNB1/HCN2/KCND2/SCN2A/KCNC4/KCN…
GOBP_CARDIAC_CHAMBER_DEVELOPMENT	GOBP_CARDIAC_CHAMBER_DEVELOPMENT	141	-0.67849697056255	-1.60466536053023	3.42202250969505e-06	0.00016883774051771	0.000139490316640533	2200	tags=30%, list=11%, signal=27%	ADAMTS1/TEK/TGFB2/PDE2A/GATA6/TBX3/HEYL/BMP2/HEY1/PLXND1/TMEM65/TGFBR2/NOG/FOXF1/JAG1/WNT5A/POU4F1/GATA3/BMP5/CPE/COL11A1/TGFBR3/NRG1/ZFPM2/HAND2/RBP4/HEY2/WNT11/MEF2C/SEMA3C/TBX5/SFRP2/WNT2/TNNT2/SHOX2/HOXA13/MYL3/TBX1/MYH7/TNNC1/CAV3/MYL2
GOBP_SENSORY_ORGAN_MORPHOGENESIS	GOBP_SENSORY_ORGAN_MORPHOGENESIS	205	-0.646011476216649	-1.53976240864692	3.49800746008356e-06	0.000171238396444403	0.000141473689874103	2950	tags=33%, list=15%, signal=29%	NAGLU/SLC1A1/DLL1/THY1/PROM1/FBN1/VAX2/GATA2/SPRY2/SDK2/CTHRC1/WNT9A/TBX2/MFRP/STAT3/KCNQ4/COL8A2/SDK1/NOG/PTN/FRZB/NKD1/SOX9/SOX8/JAG1/TCAP/WNT5A/FOXG1/FBN2/MSX1/TMIE/GATA3/LRIG1/COL11A1/RARG/GSC/COL8A1/DSCAM/WNT3A/RBP4/ALDH1A3/THRB/MYO3B/COL5A1/SIX3/HOXC13/COL5A2/DLX6/OLFM3/TBX18/NTN1/SLITRK6/OSR2/FOXF2/DIO3/MFAP5/PRRX1/FOXI1/DLX5/TFAP2B/TFAP2A/WNT2/TWIST1/TBX1/PITX3/WNT16/PITX2/ZIC1
GOBP_EMBRYONIC_ORGAN_MORPHOGENESIS	GOBP_EMBRYONIC_ORGAN_MORPHOGENESIS	246	-0.61916581505791	-1.479421136032	3.63653796897043e-06	0.000176639898554796	0.000145936301357785	3384	tags=34%, list=17%, signal=29%	TBX15/MDFI/TH/EPHA2/BMP7/LRIG3/MYO7A/MMP16/PKD2/NOTCH1/HOXB8/RNF207/NAGLU/DLL1/FBN1/VAX2/GATA2/SPRY2/CTHRC1/RYR2/TBX2/MMP14/HOXB6/MICAL2/KCNQ4/CHST11/TBX3/SOX17/HLX/TGFBR2/NOG/FRZB/FOXF1/SOX9/TCAP/WNT5A/FOXG1/FBN2/MSX1/TMIE/HOXB7/GATA3/LRIG1/COL11A1/TGFB3/ALX3/RARG/GSC/HAND2/WNT3A/RBP4/ALDH1A3/MYO3B/GLI1/WNT11/FOLR1/SIX3/NEUROD1/DLX6/MEF2C/TBX18/ALX1/NTN1/SATB2/SLITRK6/OSR2/FOXF2/BBS5/MFAP5/PRRX1…
GOBP_CARDIAC_CHAMBER_MORPHOGENESIS	GOBP_CARDIAC_CHAMBER_MORPHOGENESIS	106	-0.716890250515805	-1.68906596848797	3.67330781698833e-06	0.000177053436778837	0.000146277958250596	2200	tags=36%, list=11%, signal=32%	ADAMTS1/TEK/TGFB2/GATA6/TBX3/HEYL/BMP2/HEY1/TGFBR2/NOG/FOXF1/JAG1/WNT5A/POU4F1/GATA3/BMP5/CPE/COL11A1/TGFBR3/NRG1/ZFPM2/HAND2/RBP4/HEY2/WNT11/MEF2C/SEMA3C/TBX5/SFRP2/WNT2/TNNT2/SHOX2/MYL3/TBX1/MYH7/TNNC1/CAV3/MYL2
GOBP_FOREBRAIN_DEVELOPMENT	GOBP_FOREBRAIN_DEVELOPMENT	301	-0.608351307156291	-1.45795205722743	3.77129356895753e-06	0.000178757939067038	0.000147686183468291	2600	tags=26%, list=13%, signal=23%	VAX2/ATP2B4/GATA2/LPAR1/SLC6A3/OPHN1/GNAO1/SLIT1/ATP1B2/CDK6/TACC1/ALK/TBX3/PLXNA4/BMP2/ITGAM/NOG/DRD2/PTN/PRKG1/CSF1R/IGF2BP1/LRP1/SEMA5A/TMEM108/AXL/PHACTR1/POU3F1/WNT5A/FOXG1/POU4F1/MSX1/DAB1/DCLK1/FOXB1/LRRK2/TAL2/GSC/INHBA/WNT3A/ASCL1/ALDH1A3/KCNC2/GLI1/SLITRK5/HTR6/SIX3/NFIB/KIRREL3/NEUROD1/AVPR1A/ATP1A2/CDK5R2/COL3A1/RELN/PPARGC1A/SCT/SATB2/WNT7B/POU3F3/DLX1/SSTR2/SLC8A3/CCKAR/POU3F2/DLX5/…
GOBP_SKELETAL_SYSTEM_MORPHOGENESIS	GOBP_SKELETAL_SYSTEM_MORPHOGENESIS	192	-0.654361201515293	-1.55762245488031	3.77885127150053e-06	0.000178757939067038	0.000147686183468291	2332	tags=31%, list=12%, signal=28%	THRA/MMP14/HOXB6/CCN2/RFLNA/TEK/CHST11/SFRP1/LTBP3/RFLNB/TGFBR2/NOG/WNT10B/LTF/FREM1/SOX9/MGP/CHAD/BARX2/FBN2/MSX1/PAX1/COL27A1/HOXB7/MMP2/COL11A1/TGFB3/ALX3/RARG/GSC/MSX2/FGF18/SMPD3/BMPR1B/TMEM119/NPPC/GREM1/MEF2C/COL1A1/ALX1/SATB2/PAPPA2/HHIP/OSR2/COMP/SFRP4/PRRX1/DLX5/TFAP2A/SFRP2/DLX2/SHOX2/TWIST1/IRX5/PAX5/TBX1/ALX4/WNT9B/OTOR/MYF5
GOBP_REGULATION_OF_MYOBLAST_DIFFERENTIATION	GOBP_REGULATION_OF_MYOBLAST_DIFFERENTIATION	46	-0.807370951934519	-1.79763937376011	3.79425564888543e-06	0.000178757939067038	0.000147686183468291	1452	tags=37%, list=7%, signal=34%	SOX9/MSTN/SOX8/RBM24/CXCL10/MEF2C/RANBP3L/CXCL14/SOSTDC1/ANKRD2/KLHL41/MYOD1/MYOG/NMRK2/MYF5/MYF6/SMYD1
GOBP_SKELETAL_MUSCLE_ADAPTATION	GOBP_SKELETAL_MUSCLE_ADAPTATION	24	-0.893941067495695	-1.88951631265808	3.93990132764697e-06	0.000184234490440566	0.000152210799130933	1384	tags=58%, list=7%, signal=54%	MSTN/MYOC/TNNT1/IGFBP5/PPARGC1A/MYOZ1/TRIM63/MYH7/MYOD1/MYOG/TNNC1/ACTA1/MYMK/MYOZ2
GOCC_STRIATED_MUSCLE_THIN_FILAMENT	GOCC_STRIATED_MUSCLE_THIN_FILAMENT	21	-0.902140099774719	-1.87047270842959	4.46035841102472e-06	0.000207026709655414	0.000171041268346352	1156	tags=62%, list=6%, signal=58%	TMOD1/TMOD4/TNNT1/TPM2/TNNI1/TNNT2/TNNT3/LMOD2/TNNI2/TNNC1/TNNC2/ACTA1/LMOD3
GOBP_COMPLEMENT_ACTIVATION	GOBP_COMPLEMENT_ACTIVATION	96	0.522256168404676	2.07269398230244	4.57378508945054e-06	0.00021073042184189	0.000174101200231562	1243	tags=46%, list=6%, signal=43%	IGLV3-27/IGLC1/IGLL5/IGHG4/IGLC7/IGHV3-11/IGHD/IGKV1-5/IGHG1/IGHA1/IGLV2-11/IGLV3-21/IGKC/IGKV3-20/IGHV2-5/IGHG2/IGLV1-47/IGHV5-51/IGLC3/IGKV2-30/IGKV3-15/IGLV2-14/IGHV1-24/IGHV3-48/IGHV3-21/IGLC2/IGLV7-43/IGLV2-23/IGLV1-51/IGLV1-44/IGLV6-57/IGKV4-1/IGHV1-69/IGHV4-34/IGKV1-16/IGLV3-25/IGHG3/IGHV2-70D/IGHV1-18/TRBC2/IGLV3-1/IGHV3-15/IGHV4-31/IGHV3-33
GOBP_GLAND_DEVELOPMENT	GOBP_GLAND_DEVELOPMENT	358	-0.595014696698996	-1.43426269077158	5.15522089830265e-06	0.000235785504735507	0.000194801201520188	3488	tags=32%, list=17%, signal=27%	SULF2/NOTCH4/NCOR2/TGM2/KALRN/CEACAM1/EPHA2/BMP7/CYP7B1/NCOA1/LAMA5/CPT1A/FA2H/LRP5L/TWSG1/ERBB4/PKD2/ANXA1/NOTCH1/CCKBR/SERPINE2/WNT3/PTCH1/PRLR/CEBPA/GATA2/SLC6A3/TBX2/THRA/TNFRSF11A/TSPO/APLN/TGFB2/CAV1/LAMA1/DKK3/GATA6/FOXN1/TBX3/BMP2/HFE/SFRP1/PLXND1/UGT1A1/HLX/EDA/TGFBR2/NOG/DRD2/PTN/CSF1/RGN/FRZB/FOXF1/CSF1R/SOX9/IGSF3/STAT5A/CLDN1/ONECUT2/WNT5A/AR/MSX1/ITGA2/COBL/TG/EGFR/PAX1/FOXB1/GATA3/…
GOBP_REGULATION_OF_CELLULAR_RESPONSE_TO_GROWTH_FACTOR_STIMULUS	GOBP_REGULATION_OF_CELLULAR_RESPONSE_TO_GROWTH_FACTOR_STIMULUS	249	-0.623572452730268	-1.49075305789086	5.29891295253225e-06	0.000240601366380921	0.000198779968730386	3590	tags=39%, list=18%, signal=32%	VTN/SDCBP/ADGRA2/SULF2/HIPK2/WFIKKN2/VEPH1/CAV2/TMEM204/IL17RD/NTF3/TWSG1/NOTCH1/SPRY4/SLC2A10/GDF3/BCL9L/IL12A/CCN1/DLL1/JCAD/FBN1/MYO1C/HRG/ITGA5/SPRY1/CDH5/ATP2B4/SPRY2/LRG1/ACVRL1/APLN/THBS1/CAV1/CDKN2B/DKK3/SORL1/SMOC2/CHST11/ITGB3/NGFR/SFRP1/ADAMTSL2/VWC2/PMEPA1/HTRA1/TGFBR2/NOG/ADAMTS12/CHRD/EMILIN1/VEGFC/TMEM108/DAB2/FERMT1/ONECUT2/CDKN1C/WNT5A/FBN2/MSX1/CNMD/DOK5/CD109/HTRA3/CCBE1/GATA3/…
GOCC_U5_SNRNP	GOCC_U5_SNRNP	23	0.786114979820768	2.29844749949523	6.04899504702397e-06	0.000272683474565843	0.000225285555783899	1417	tags=35%, list=7%, signal=32%	RNU5D-1/RNU5B-1/RNU5E-1/RNU5A-1/RNU5F-1/SNRPB/SNRPG/SNRPE
GOBP_OSTEOBLAST_DIFFERENTIATION	GOBP_OSTEOBLAST_DIFFERENTIATION	189	-0.646179568271157	-1.53863963574766	6.13010395139194e-06	0.000274365938281585	0.000226675573180042	3152	tags=39%, list=16%, signal=33%	LRP5L/TWSG1/NOTCH1/ZHX3/CCN1/WNT3/TRPM4/SNAI2/CCN4/IL6ST/PTCH1/CEBPA/ACVR2A/CTHRC1/COL6A1/RRBP1/RASSF2/CDK6/PRKD1/BMP2/SFRP1/SMOC1/NOG/ITGA11/ACHE/CHRD/WNT10B/FZD1/LTF/VEGFC/IL6R/SOX9/CYP24A1/TMEM64/SOX8/JAG1/PTH1R/FBN2/SPP1/MYOC/TNN/MSX2/HAND2/WNT3A/CREB3L1/SNAI1/GLI1/IBSP/WNT11/BMPR1B/TMEM119/PTHLH/NPPC/GREM1/MEF2C/COL1A1/IGFBP5/TWIST2/GDPD2/BMP3/DDR2/SATB2/TP63/WNT7B/RANBP3L/NPNT/IGF1/DLX5/SFR…
GOBP_CELL_JUNCTION_ASSEMBLY	GOBP_CELL_JUNCTION_ASSEMBLY	383	-0.591175353974265	-1.42795779754286	7.02353166939845e-06	0.000312123754896813	0.000257870315416958	2851	tags=31%, list=14%, signal=27%	THY1/LRRC4B/PRKCH/SNAI2/MYO1C/HEG1/HRG/ACE/ITGA5/PCDHB13/CDH5/EPHB1/NRCAM/SDK2/DST/AGRN/OPHN1/CDH12/TPBG/MMP14/ACVRL1/UGT8/MDGA1/SLIT1/CDH20/LAMA3/TEK/THBS1/LGI2/GJB1/CAV1/NLGN3/PDLIM5/BSN/SHANK2/GJB2/IL1RAP/LRRTM2/EPHA3/CNTNAP1/GPBAR1/CTNND2/PCDHB11/PCDHB3/SFRP1/FN1/SDK1/PLEC/PLXND1/KDR/ADGRB3/CORO2B/CDH10/DRD2/ADGRF1/ACHE/LRRN3/TLR2/GPM6B/FZD1/CLDN10/LRP1/LRP4/ITGB4/ADGRL3/CUX2/GPC6/RAB17/LRRC4…
GOBP_POSITIVE_REGULATION_OF_LOCOMOTION	GOBP_POSITIVE_REGULATION_OF_LOCOMOTION	497	-0.571395111684686	-1.38663496775283	7.29438803645544e-06	0.000321554219150762	0.000265661573703269	3947	tags=40%, list=20%, signal=33%	DOCK5/PAK3/HBEGF/PDGFB/PDGFD/LGMN/RIPOR2/ADAM9/GAS6/SEMA7A/SERPINE1/JAK2/AKAP12/F2RL1/MOSPD2/CD74/RNASE10/PGF/SH3RF2/CCL21/ATP8A1/IQSEC1/VTN/SDCBP/FLT4/ADGRA2/CD274/F10/FERMT3/SASH1/INSL3/MGAT5/RARRES2/BMP7/ITGA6/ARTN/PDGFC/NTF3/TRADD/FAM107A/ANXA1/NOTCH1/BDKRB1/IL12A/CCN1/RRAS/JCAD/FAM110C/THY1/LGALS9/POSTN/SNAI2/MYO1C/CCN4/PTGS2/ITGA5/EPB41L4B/CCL7/CDH5/RAB25/ACKR3/GATA2/CCR1/SPRY2/SPN/LPAR1/CC…
GOBP_CARDIAC_CONDUCTION	GOBP_CARDIAC_CONDUCTION	131	-0.680131176296332	-1.60951150041015	7.33837429597176e-06	0.000321554219150762	0.000265661573703269	2617	tags=36%, list=13%, signal=31%	EHD3/CACNG6/ATP2B4/CACNA1C/KCND1/RYR2/PDE4D/ATP1B2/CACNA2D2/CAV1/KCNJ2/CACNA2D3/SCN2B/TMEM65/CACNG5/CACNB1/KCND2/HRC/KCNJ3/KCNJ5/ABCC9/CACNA1G/SCN4B/KCNE4/SCN3B/CACNA1D/KCNIP4/TRDN/NPPC/ATP1A2/NPPA/TBX18/KCNK3/SLC8A2/CACNA2D1/RYR1/NOS1/ATP2A1/SLC8A3/AGT/FXYD4/CACNG7/ATP1A3/CACNA1S/CASQ1/CACNG1/CASQ2
GOMF_SULFUR_COMPOUND_BINDING	GOMF_SULFUR_COMPOUND_BINDING	222	-0.62978808781188	-1.50077023266687	7.44075792456083e-06	0.00032377631357846	0.000267497423048174	3624	tags=41%, list=18%, signal=34%	PGF/ANXA6/VTN/CHST15/DBI/AC098591.2/ACOT11/EFEMP2/BMP7/RTN4RL1/SERPINE2/CCN1/CRISPLD2/APOE/ADGRG1/MGST2/FBN1/POSTN/OGDHL/TMEM184A/CCN4/GAL3ST4/HRG/PTCH1/ANG/CCL7/RYR2/CCL8/AGRN/TNXB/COL5A3/LGR6/FGF20/SLIT1/PF4V1/CCN2/PTPRC/ADAMTS1/THBS1/CD34/SMOC2/COL25A1/PTGES/SFRP1/FN1/SMOC1/LTBP2/PTN/THBS2/LTF/LRP1/SEMA5A/PRELP/EVA1C/PCOLCE2/MSTN/MMP7/ADGRE2/ADAMTS8/TKTL1/ITGA2/GPNMB/ECM2/LIPC/SERPINA5/GREM2/C…
GOBP_RESPONSE_TO_METAL_ION	GOBP_RESPONSE_TO_METAL_ION	293	-0.609599656434725	-1.46104588335434	7.71119794972201e-06	0.000333230112779021	0.000275307960194068	2879	tags=28%, list=14%, signal=25%	C1QA/TRPV6/SYT17/SDC1/LOXL2/AQP1/HVCN1/CEBPA/RYR2/SLC6A3/CPNE5/HAAO/SLC30A3/SYT3/SNCB/TSPO/KCNMB4/CD14/THBS1/PLSCR1/RASAL1/CAV1/NDRG1/KCNMB2/CYBB/CPNE2/ALOX5AP/ADCY7/PTGES/HFE/SPARC/CAPN3/MAOB/DRD2/CA2/MT1G/SYT2/CLDN1/WNT5A/SYT9/CACNA1G/EGFR/LRRK2/VCAM1/MMP9/GSN/CCND1/AQP2/CYBRD1/CPNE8/MT1E/ASCL1/KCNC2/SMPD3/KCNMA1/SOD3/SYT6/AKR1C3/MEF2C/TFF1/MT1A/SERPINF1/KCNK3/TNFRSF11B/PPARGC1A/CASR/CPNE4/MT1M…
GOBP_NUCLEAR_TRANSCRIBED_MRNA_CATABOLIC_PROCESS_NONSENSE_MEDIATED_DECAY	GOBP_NUCLEAR_TRANSCRIBED_MRNA_CATABOLIC_PROCESS_NONSENSE_MEDIATED_DECAY	118	0.485921207608077	1.96709230085672	7.77748964425781e-06	0.0003337928089789	0.00027577284838111	5334	tags=48%, list=27%, signal=36%	PNLDC1/RPS3A/RPS10/RPS18/RPS15A/RPS14/MAGOH/RPSA/RPL29/RPL18A/RNPS1/RPS21/RPS7/RPL32/RPL17/RPS16/RPS26/RPL7/RPL5/NBAS/RPL35/GSPT2/RPL10A/RPL35A/RPS5/RPL21/RPL9/RPL14/RPL27A/RPL31/RPL7A/PPP2CA/RPL36A/RPL36/RPL26/RPL37/RPL24/RPS4Y1/EIF4A3/UPF3B/RPL34/RPS6/RPL10/UPF3A/RPS15/RPS3/RPL11/RPS4X/RPS27A/RPS8/SECISBP2/SMG9/GSPT1/RPL15/RPL39/PYM1/RPS13
GOBP_SKELETAL_MUSCLE_TISSUE_REGENERATION	GOBP_SKELETAL_MUSCLE_TISSUE_REGENERATION	35	-0.83099027982877	-1.81036499019358	8.45540673245549e-06	0.000360418901942627	0.000297770786324498	1765	tags=40%, list=9%, signal=37%	CAPN3/TGFBR2/WNT10B/MSTN/KLF5/ENO3/IGF1/MYOZ1/MYMX/SGCA/MYOD1/MYOG/MYF6/MYMK
GOBP_TRANSLATIONAL_TERMINATION	GOBP_TRANSLATIONAL_TERMINATION	102	0.489604370233476	1.96094665384105	9.82382617679688e-06	0.000414984536286338	0.000342851806651807	7149	tags=69%, list=36%, signal=44%	MRPS12/MRPL14/MRPL54/MRPL11/TRMT112/MRPS15/MRPS18A/MRPL16/MRPL9/MRPL55/MRPL2/MRPL46/AURKAIP1/MRPL21/MRPL48/MRPL20/MRPL47/MRPL52/MRPL49/MRPL43/GSPT2/JMJD4/APEH/MRPS34/MRPS26/MRPS31/MRPL4/MRPS36/GADD45GIP1/MRPL3/MRPL51/MRPS22/MRPS18C/MRPS23/MRPS14/MRPL33/MRPL36/MRPL22/MRPS2/CHCHD1/MRPL57/MRPL39/MRPS10/MRPL50/EIF5A/MRPL41/GSPT1/DAP3/MRPL18/MRPL44/MRPL53/ETF1/MTRF1/MRPL28/MRPS35/MTRF1L/MRPL15/MRPS16/…
GOBP_REGULATION_OF_SKELETAL_MUSCLE_TISSUE_DEVELOPMENT	GOBP_REGULATION_OF_SKELETAL_MUSCLE_TISSUE_DEVELOPMENT	22	-0.891509014987866	-1.85718082877218	9.91043398907393e-06	0.000414984536286338	0.000342851806651807	833	tags=45%, list=4%, signal=44%	WNT3A/MEF2C/MEGF10/SHOX2/TWIST1/MYOD1/MYOG/MYF5/MYF6/LMOD3
GOBP_ROOF_OF_MOUTH_DEVELOPMENT	GOBP_ROOF_OF_MOUTH_DEVELOPMENT	81	-0.732198291526805	-1.6927020748014	9.93419732571827e-06	0.000414984536286338	0.000342851806651807	1712	tags=38%, list=9%, signal=35%	LRRC32/TBX2/TGFB2/TBX3/TGFBR2/ITGB8/WNT5A/MSX1/MEOX2/TGFBR3/TGFB3/INHBA/HAND2/WNT3A/SNAI1/WNT11/GABRB3/DLX6/COL11A2/ITGB6/SATB2/OSR2/MSC/FOXF2/PRRX1/DLX5/TFAP2A/TWIST1/TBX1/ALX4/WNT9B
GOBP_CELL_CELL_SIGNALING_BY_WNT	GOBP_CELL_CELL_SIGNALING_BY_WNT	476	-0.564198341673842	-1.36668943995113	1.03613562169049e-05	0.000429961973875009	0.000355225861796713	2881	tags=23%, list=14%, signal=20%	APOE/SDC1/WNT3/FZD7/DAAM2/TRPM4/IGFBP4/SNAI2/LYPD6/CCN4/KLF4/CELSR3/VAX2/WLS/CTHRC1/PRICKLE1/WNT9A/NRARP/MDFIC/AMER2/LGR6/GNAO1/GNG2/CAV1/PTPRU/DKK3/RNF43/SOX17/BMP2/MITF/CTNND2/SFRP1/EDA/NOG/DRD2/FRZB/DACT1/TLR2/WNT10B/FZD1/NKD1/LRP1/LRP4/SEMA5A/SOX9/DAB2/PRICKLE2/GPC6/FERMT1/HIC1/TMEM64/WNT5A/ROR1/CMAHP/LGR5/LRRK1/TLE2/EGFR/GATA3/LRRK2/MYOC/NKD2/APCDD1L/CPE/TNN/CDH3/SULF1/DCDC2/CCND1/RARG/GSC/N…
GOBP_MRNA_CIS_SPLICING_VIA_SPLICEOSOME	GOBP_MRNA_CIS_SPLICING_VIA_SPLICEOSOME	26	0.740542913776432	2.21514438302327	1.09063611888455e-05	0.000449600389534906	0.000371450722484363	196	tags=15%, list=1%, signal=15%	RNU4ATAC/RNVU1-15/RNVU1-6/RNVU1-14
GOBP_GLIOGENESIS	GOBP_GLIOGENESIS	243	-0.621945555327692	-1.48588561599313	1.13462387155268e-05	0.00046098809800545	0.000380859016243184	3170	tags=36%, list=16%, signal=31%	TNFRSF21/FA2H/PRX/ANXA1/NOTCH1/BIN1/TENM4/LAMB2/SERPINE2/C1QA/DLL1/ADGRG1/DAAM2/PRKCH/IL6ST/TNFRSF1B/TAL1/LPAR1/CLU/LYN/KCNJ10/MMP14/P2RY1/TSPO/ATP1B2/STAT3/TGFB2/CDK6/VIM/GPR183/IL33/TREM2/NDRG1/CCL2/MIR181B1/BACE2/ASPA/BMP2/CNTNAP1/NOG/PTN/CSF1/CSF1R/TLR2/LRP1/ITGB4/SOX9/SOX8/POU3F1/CX3CL1/FOXG1/ADAM22/ROR1/DAB1/CX3CR1/EGFR/MYOC/GSN/ASCL2/NCMAP/EPHA4/ASCL1/NFIB/STAP1/IL34/ERBB3/CDK5R2/RELN/CSPG…
GOCC_POSTSYNAPTIC_MEMBRANE	GOCC_POSTSYNAPTIC_MEMBRANE	212	-0.633523881602896	-1.5081756035573	1.13462387155268e-05	0.00046098809800545	0.000380859016243184	2668	tags=35%, list=13%, signal=31%	CHRM3/CHRNA1/CACNA1C/ARRB1/KCND1/SLC6A3/F2R/GLRB/P2RY1/SLC6A9/NLGN3/IGSF21/SHANK2/GRM2/ITGB3/LRRTM2/GABRG3/GABRP/GRID1/SORCS2/CDH10/GABRD/DRD2/KCNC3/CACNG5/CHRM2/ADORA1/CHRNG/KCND2/DMD/SYNE1/LRRC4/DDN/GRIA3/GRIA4/ADAM22/LRRC4C/EPHA7/RGS7BP/CHRNB1/GRIN2D/LRFN2/SSPN/EPHA4/GSG1L/KCNC2/GABRR1/DNM3/KCNB1/GABRB3/LIN7A/SLITRK1/KCNMA1/SORCS3/CBLN1/CNTN1/CLSTN2/CHRND/MX1/GRIN3A/CSPG5/CNTN2/GABRA5/SLITRK2/…
GOMF_HEPARIN_BINDING	GOMF_HEPARIN_BINDING	134	-0.672029905556959	-1.58981475359996	1.14033123509168e-05	0.00046098809800545	0.000380859016243184	3007	tags=49%, list=15%, signal=42%	RTN4RL1/SERPINE2/CCN1/CRISPLD2/APOE/ADGRG1/FBN1/POSTN/TMEM184A/CCN4/HRG/PTCH1/ANG/CCL7/CCL8/TNXB/COL5A3/LGR6/SLIT1/PF4V1/CCN2/PTPRC/ADAMTS1/THBS1/SMOC2/COL25A1/SFRP1/FN1/SMOC1/LTBP2/PTN/THBS2/LTF/PRELP/EVA1C/PCOLCE2/MSTN/MMP7/ADAMTS8/GPNMB/ECM2/LIPC/SERPINA5/GREM2/CCN3/COL11A1/TGFBR3/LPL/ANOS1/CXCL10/COL5A1/SOD3/SOST/FGF7/FGF9/CFH/TENM1/FGF1/PCOLCE/CXCL11/COMP/FGFR4/THBS4/KNG1/CXCL6/LRTM1
GOCC_COLLAGEN_TRIMER	GOCC_COLLAGEN_TRIMER	74	-0.745968566117069	-1.72306187132831	1.21155903518328e-05	0.00048664287913195	0.000402054476048	2879	tags=78%, list=14%, signal=67%	EMILIN2/COLEC11/COL24A1/COL4A2/COL18A1/COL4A1/COL4A5/MSR1/COL14A1/C1QA/C1QB/C1QTNF9/C1QL4/COL6A2/COLEC12/CTHRC1/COL6A1/C1QTNF6/COL5A3/C1QL1/C1QTNF5/FCN1/C1QTNF3/C1QC/C1QTNF1/COL8A2/SCARA3/COL25A1/COL6A6/GLDN/EDA/EMILIN1/COL9A3/COL6A3/COL28A1/CCBE1/COL27A1/COL23A1/COL16A1/COL11A1/COL8A1/COL12A1/COL5A1/COL17A1/COL5A2/COL1A2/COL4A4/COL15A1/COL11A2/COL1A1/COL21A1/LUM/COL3A1/DCN/C1QTNF2/COL4A3/C1QTNF9…
GOBP_CANONICAL_WNT_SIGNALING_PATHWAY	GOBP_CANONICAL_WNT_SIGNALING_PATHWAY	305	-0.602011082521007	-1.44339733057349	1.36991987750391e-05	0.00054674636639742	0.000451710758133706	2941	tags=27%, list=15%, signal=23%	BCL9L/APOE/SDC1/WNT3/FZD7/DAAM2/TRPM4/IGFBP4/SNAI2/LYPD6/KLF4/WLS/CTHRC1/PRICKLE1/WNT9A/NRARP/AMER2/LGR6/CAV1/PTPRU/DKK3/SOX17/BMP2/MITF/CTNND2/SFRP1/EDA/NOG/FRZB/DACT1/WNT10B/FZD1/NKD1/LRP4/SEMA5A/SOX9/DAB2/FERMT1/TMEM64/WNT5A/LGR5/LRRK1/TLE2/EGFR/GATA3/LRRK2/NKD2/TNN/CDH3/RARG/WNT3A/FZD9/IGFBP6/GLI1/WNT11/FOLR1/SOST/APC2/EGF/FZD8/GREM1/WNT10A/COL1A1/MLLT3/BICC1/TBX18/PTPRO/WNT7B/NOTUM/SHISA6/SF…
GOBP_NEGATIVE_REGULATION_OF_CELL_ADHESION	GOBP_NEGATIVE_REGULATION_OF_CELL_ADHESION	237	-0.618087377670571	-1.47534339893326	1.39773527300956e-05	0.000554317039283411	0.000457965494514391	4021	tags=46%, list=20%, signal=38%	APOA1/ACER2/SH2B3/JAK3/CEBPB/PRNP/UBASH3B/RND1/PTPN22/RIPOR2/CD300A/SERPINE1/JAK2/PLXNA1/CD74/LILRB4/LGALS7B/CCL21/CD274/NOTCH4/CEACAM1/PLXNA2/ERBB2/ADAMTS18/TNFAIP8L2/FAM107A/TNFRSF21/MBP/TWSG1/ANXA1/NOTCH1/SPRY4/SERPINE2/LGALS9/FZD7/CBLB/POSTN/PELI1/SNAI2/HRG/LILRB1/KLF4/HAVCR2/LRRC32/SPN/VTCN1/FBLN1/SOCS1/CD86/NRARP/ANGPT2/PODXL/MMP14/ACVRL1/VSIR/LAPTM5/PTPRC/LILRB2/THBS1/PIK3R1/RGCC/MELTF/C1Q…
GOCC_BASAL_PART_OF_CELL	GOCC_BASAL_PART_OF_CELL	213	-0.626265549585872	-1.49149436103824	1.52497773584129e-05	0.00060097550269066	0.000496513770596984	4296	tags=44%, list=21%, signal=35%	KCNQ1/SLC41A1/PLPP3/ANK2/SLC2A9/MSN/ATP7A/ANK3/BMPR2/SLC39A14/B4GALT1/PDGFB/ATP1B1/ENPP1/LIN7B/CD300LG/PHLDB1/SLC7A5/LEPR/ATP6V1B1/SLC47A1/CEACAM1/ABCC6/ERBB2/SLC29A4/CA9/ERBB4/PKD2/ANXA1/SLC7A6/LDLRAP1/MYO1C/AQP1/CHRM3/ATP2B4/SLCO4C1/ARRB1/DST/PDPN/SLC40A1/SLC39A8/HPGD/KCNJ10/VSIG1/NOD1/P2RY1/SLC6A9/TEK/CD34/KCNQ4/HFE/TACSTD2/ADRA2A/SLC7A7/ANXA2/CA2/SLC9A4/ADORA1/SHROOM4/PROM2/LRP1/ITGB4/SLC4A4/…
GOCC_U2_TYPE_SPLICEOSOMAL_COMPLEX	GOCC_U2_TYPE_SPLICEOSOMAL_COMPLEX	90	0.521612415340532	1.98149967498823	1.66438212172753e-05	0.000651813648421545	0.000538515215437895	7057	tags=68%, list=35%, signal=44%	SNRPB/SNRPG/LSM3/SNRPC/SNRPE/BCAS2/PRPF3/SF3B5/RNF113A/SNRPD2/SF3A3/CCDC12/LSM8/SNRPA1/PHF5A/BUD13/SNRPD1/LSM2/PPIE/BUD31/CRNKL1/SF3B6/SNIP1/CWC15/SART1/DHX16/SF3B4/PPIL1/SNRNP40/HTATSF1/EIF4A3/SYF2/SNRPGP15/SNRPB2/YJU2/SF3B2/PRPF6/DHX15/PRPF38A/RBM22/SNRPF/IK/PRPF19/AQR/CWC27/XAB2/ZMAT2/LSM7/PRPF40B/LUC7L/SNRPD3/TXNL4A/PRPF31/SNW1/ISY1/LSM6/PRPF40A/SF3B1/SNRPN/MAGOHB/CDC5L
GOBP_MESENCHYME_DEVELOPMENT	GOBP_MESENCHYME_DEVELOPMENT	260	-0.607698608618391	-1.45377925831793	1.69286071679739e-05	0.00065884877338214	0.000544327492985261	2514	tags=28%, list=13%, signal=25%	SPRY2/PDPN/TBX2/KITLG/ACVRL1/TGFB2/RGCC/SEMA5B/EPHA3/HEYL/BMP2/SFRP1/HEY1/RET/FN1/EDN3/RFLNB/TGFBR2/NOG/FRZB/FOXF1/EDNRB/SEMA5A/SEMA6B/SOX9/DAB2/SOX8/RBM24/BASP1/JAG1/PDGFRB/S100A4/WNT5A/MSX1/PAX1/GATA3/BMP5/TGFBR3/TGFB3/NRG1/GSC/ZFPM2/HAND2/WNT3A/HEY2/SNAI1/OLFM1/WNT11/SEMA3E/FOLR1/ERBB3/EDNRA/GREM1/WNT10A/MYC/MEF2C/COL1A1/ALX1/SEMA3C/RANBP3L/TBX5/FOXF2/SFRP2/NKX2-1/WNT2/TWIST1/FOXA2/TBX1/WNT16/…
GOBP_REGULATION_OF_DEVELOPMENTAL_GROWTH	GOBP_REGULATION_OF_DEVELOPMENTAL_GROWTH	279	-0.601534408309623	-1.44029155715129	1.85702631009712e-05	0.000714344433140323	0.000590176881446085	3101	tags=30%, list=15%, signal=26%	ERBB4/SASH3/NOTCH1/RGS2/APOE/DLL1/SYT17/WNT3/L1CAM/CDKL5/PTCH1/GHR/DUSP6/NRCAM/GAMT/SLC6A3/CPNE5/AGRN/TBX2/TLL2/FGF20/SYT3/RASAL1/SEMA5B/MAPK11/GATA6/PLXNA4/WWC2/FN1/FOXS1/CAPN3/HLX/TGFBR2/NOG/DRD2/CSF1/NKD1/SYT2/LRP1/SEMA5A/SEMA6B/STAT5A/CDKN1A/MSTN/BASP1/WNT5A/AR/SPP1/CDH4/EPHA7/TGFBR3/ZFPM2/ADRB2/DSCAM/WNT3A/RBP4/HEY2/RUNX1/OLFM1/GLI1/SEMA3E/AKAP6/NPPC/MEF2C/NTN1/FSTL4/SEMA3C/PI16/AGR2/ISLR2/I…
GOBP_MYOBLAST_FUSION	GOBP_MYOBLAST_FUSION	35	-0.821082067600303	-1.78877932190211	1.85825315355686e-05	0.000714344433140323	0.000590176881446085	1019	tags=37%, list=5%, signal=35%	NFATC2/ADGRB3/EHD2/MYOF/ADAM12/JAM2/CXCL10/NOS1/MYMX/MYOD1/MYOG/MYMK/CAV3
GOMF_CELL_ADHESION_MOLECULE_BINDING	GOMF_CELL_ADHESION_MOLECULE_BINDING	495	-0.557600104304552	-1.35297094495862	1.88495099548103e-05	0.000720189203517327	0.000595005712180727	4506	tags=34%, list=23%, signal=27%	ESAM/PTK2/CDH6/EFHD2/CD1D/CDHR3/TLN2/TSPAN4/MADCAM1/EVPL/PLPP3/UTRN/DNAJB1/EPN2/MSN/SPTBN1/ANK3/ICAM1/USO1/NLGN4X/BMPR2/S1PR2/JAML/ICAM2/GOLGA3/CAST/ESM1/NRXN2/PPFIBP1/ADAM9/LCP1/ERC1/SEMA7A/PTPRD/FMNL2/P4HB/ASAP1/PTPRB/VTN/STAT1/KIRREL1/ITGAL/NLGN1/FERMT3/TBC1D2/CDK5R1/EPHA2/ITGA6/TIMP2/LAMA5/LIMA1/NRXN3/ANXA1/PALLD/TENM4/LAMB2/ITGB5/CALD1/CD47/CCN1/THY1/PROM1/TJP3/FBN1/POSTN/CCN4/ITGA5/ROBO4/CD…
GOCC_CATION_CHANNEL_COMPLEX	GOCC_CATION_CHANNEL_COMPLEX	173	-0.653768935502799	-1.55888767546478	1.92055021476438e-05	0.000729343493679613	0.000602568801034209	3601	tags=47%, list=18%, signal=39%	CACNG8/GRIN2A/KCNA5/CALM1/SNAP25/NLGN1/KCNJ14/DPP10/KCNE5/PKD2/KCNJ8/TRPV6/TRPM4/CNTNAP2/CACNG6/CACNA1A/CACNA1C/TRPC6/CACNA1E/KCND1/RYR2/LRRC55/PDE4D/KCNMB4/CACNA2D2/KCNAB1/KCNQ4/SCNN1A/KCNMB2/KCNJ2/CACNA2D3/SCN2B/VWC2/KCNC3/CACNG5/CACNB1/HCN2/KCND2/SCN2A/KCNC4/KCNJ3/KCNJ5/SCN9A/KCNG2/CACNA1I/GRIA3/GRIA4/ABCC9/CACNA1G/SCN4B/KCNE4/SCN3B/PDE4B/CACNA1D/KCNQ2/GRIN2D/OLFM2/KCNIP4/SCN4A/KCNC2/SCNN1G/KC…
GOBP_IMPORT_INTO_CELL	GOBP_IMPORT_INTO_CELL	195	-0.635320629092147	-1.51239736962786	1.97464310705509e-05	0.000745368295711278	0.00061580816743798	3734	tags=45%, list=19%, signal=37%	PRNP/SLC39A14/ATP1B1/SLC7A3/PRKN/SLC7A5/SLC16A2/WNK2/ACSL5/CACNG8/SNAP25/MX2/KCNJ14/SLC47A1/CALCR/GDNF/SLC29A4/SLC2A3/SLC9A7/NEURL1B/RGS2/KCNJ8/SLC2A10/FAM155B/SLC1A1/TRPV6/TRPM4/SLC12A4/ATP2B4/SLC36A1/SLC6A3/SLC39A8/KCNJ10/OPHN1/KCNJ15/IL10RA/SLC6A9/ATP1B2/FOLR2/SLC12A8/THBS1/TREM2/SLC2A5/KCNJ2/ACSL1/ITGB3/HFE/DRD2/CACNG5/SLC9A4/HCN2/GPM6B/LTF/KCNJ3/KCNJ5/ITGA4/SLC12A5/NTSR1/SLC6A1/KCNK9/ABCC9/S…
GOBP_REGULATION_OF_SKELETAL_MUSCLE_FIBER_DEVELOPMENT	GOBP_REGULATION_OF_SKELETAL_MUSCLE_FIBER_DEVELOPMENT	10	-0.948754819542613	-1.76248358087956	2.01549904040462e-05	0.000756234550130261	0.000624785646436176	201	tags=70%, list=1%, signal=69%	HDAC9/SHOX2/MYOD1/MYOG/MYF5/MYF6/LMOD3
GOBP_NEURON_MIGRATION	GOBP_NEURON_MIGRATION	126	-0.678580378165944	-1.60604891413047	2.12533441533405e-05	0.000792699133719235	0.000654911945777747	1810	tags=29%, list=9%, signal=26%	NEXMIF/DRD2/PRKG1/ADGRL3/AXL/PHACTR1/CX3CL1/FOXG1/DAB1/DCLK1/GATA3/SCRT2/TNN/NTNG1/DCDC2/IGSF10/ASTN2/ASCL1/KIRREL3/MEF2C/CDK5R2/NTN1/COL3A1/RELN/GPM6A/SPOCK1/SATB2/DNER/CAMK2A/CCKAR/NKX2-1/TLX3/TWIST1/DCX/DRGX/ARX
GOCC_ORGANELLAR_RIBOSOME	GOCC_ORGANELLAR_RIBOSOME	84	0.539056982054694	2.03822453430197	2.21265735819184e-05	0.000820385266652667	0.000677785667243069	6244	tags=58%, list=31%, signal=40%	MRPS12/MRPL14/MRPL54/MRPL11/MRPS15/MRPS18A/MRPL16/MRPL9/MRPL55/MRPL2/NDUFAB1/MRPL46/MRPL21/MRPL48/MRPL20/MRPL47/MRPL52/MRPL49/MRPL43/MRPS34/MRPS26/MRPS31/MRPL4/MRPS36/MRPL3/MRPL51/MRPS22/MRPS18C/MRPS14/MRPL33/MRPL36/MRPL22/MRPS2/CHCHD1/MRPL57/MRPL39/MRPS10/MRPL50/MRPL41/MTG1/DAP3/MRPL18/MRPL44/MRPL53/MRPL28/MRPS35/MPV17L2/MRPL15/MRPS16
GOBP_APPENDAGE_DEVELOPMENT	GOBP_APPENDAGE_DEVELOPMENT	154	-0.660147318233493	-1.56571327124914	2.2379333095322e-05	0.000824875889266398	0.00068149572856219	1990	tags=25%, list=10%, signal=23%	CHST11/FOXN1/TBX3/SMOC1/NOG/LRP4/ITGB4/SOX9/WNT5A/FBN2/MSX1/MEOX2/ALX3/RARG/HAND2/HOXC13/BMPR1B/DLX6/GREM1/SEMA3C/TP63/OSR2/COMP/TBX5/PRRX1/DLX5/TFAP2B/TFAP2A/SFRP2/DKK1/SP9/SHOX2/TWIST1/HOXA13/PITX1/EN1/PITX2/ALX4/MYH3
GOBP_CELL_FATE_SPECIFICATION	GOBP_CELL_FATE_SPECIFICATION	62	-0.753244165218797	-1.71992464541961	2.29771213975519e-05	0.000841956974719651	0.000695607774904034	1959	tags=44%, list=10%, signal=39%	TBX3/SOX17/PTCH2/SOX9/WNT5A/AR/POU4F1/GSC/TBXT/FEV/WNT3A/ASCL1/WNT11/APC2/TBX18/EYA2/TBX5/POU3F2/SFRP2/DKK1/TLX3/FOXA2/HOXA13/SOX2/TBX1/FOXA1/DBX1
GOBP_CARDIAC_MYOFIBRIL_ASSEMBLY	GOBP_CARDIAC_MYOFIBRIL_ASSEMBLY	16	-0.897317920340034	-1.78910608957693	2.34681087870213e-05	0.000854948660810905	0.000706341242439235	125	tags=50%, list=1%, signal=50%	PDGFRB/TCAP/NRAP/CSRP3/NEB/ACTC1/TTN/MYL2
GOBP_TRANSMEMBRANE_RECEPTOR_PROTEIN_SERINE_THREONINE_KINASE_SIGNALING_PATHWAY	GOBP_TRANSMEMBRANE_RECEPTOR_PROTEIN_SERINE_THREONINE_KINASE_SIGNALING_PATHWAY	311	-0.59468603377622	-1.42718506441007	2.38998396542542e-05	0.000865643903315356	0.000715177434862318	3908	tags=36%, list=20%, signal=29%	LATS2/NBL1/HES1/ENG/FSTL1/GDF15/ZBTB7A/ADAM9/JAK2/PXN/INHBB/MAGI2/SDCBP/HIPK2/WFIKKN2/VEPH1/CAV2/BMP7/RGMB/IL17RD/RGMA/TWSG1/NOTCH1/SLC2A10/ITGB5/GDF3/BCL9L/CCN1/FBN1/SPRY1/CDH5/ACVR2A/SPRY2/LRRC32/HPGD/BMP8A/LRG1/ACVRL1/TGFB2/THBS1/CAV1/VIM/CDKN2B/DKK3/SORL1/CHST11/BMP2/HFE/SFRP1/ADAMTSL2/VWC2/LTBP2/PMEPA1/HTRA1/LTBP3/TGFBR2/NOG/ITGB8/CHRD/CILP/ATOH8/EMILIN1/DAB2/FERMT1/MSTN/ONECUT2/CDKN1C/WNT5A…
GOBP_SECOND_MESSENGER_MEDIATED_SIGNALING	GOBP_SECOND_MESSENGER_MEDIATED_SIGNALING	248	-0.611800317896468	-1.46272868859665	2.42035703450115e-05	0.000871606734378401	0.000720103804941115	2736	tags=32%, list=14%, signal=28%	AQP1/BTK/CHRM3/ATP2B4/CACNA1C/ACKR3/CCR1/RYR2/LPAR1/PDE4D/PDE7B/LAT2/DEFB1/PTPRC/THBS1/PDE2A/CLIC2/TREM2/HRH1/NFATC2/SPHK1/EDN3/FPR1/KDR/CDH13/PRKG1/RGN/RASD1/GUCY1A2/EDNRB/MCTP1/HRC/SOX9/GUCY1A1/DMD/LMCD1/KSR1/CCL20/GUCY1B1/CX3CR1/EGFR/LRRK2/NR5A2/P2RX7/VCAM1/PLCE1/APLNR/MAFA/GRIN2D/NFATC1/SCTR/CMKLR1/OR51E2/KCNC2/AGTR2/RUNDC3A/NEUROD1/SPINK1/AVPR1A/ERBB3/AKAP6/MCTP2/NPPC/ATP1A2/NPPA/AHR/SLC8A2/…
GOCC_PRECATALYTIC_SPLICEOSOME	GOCC_PRECATALYTIC_SPLICEOSOME	53	0.593796025607259	2.03895432974221	2.50255022425751e-05	0.000896055983154147	0.000740303278369831	6860	tags=66%, list=34%, signal=44%	SNRPB/SNRPG/LSM3/SNRPE/PRPF3/SF3B5/RNF113A/SNRPD2/SF3A3/LSM8/SNRPA1/PHF5A/BUD13/SNRPD1/LSM2/SF3B6/SNIP1/SART1/DHX16/SF3B4/SNRPGP15/SNRPB2/SF3B2/PRPF6/PRPF38A/SNRPF/IK/CWC27/ZMAT2/LSM7/SNRPD3/TXNL4A/PRPF31/LSM6/SF3B1
GOBP_SARCOPLASMIC_RETICULUM_CALCIUM_ION_TRANSPORT	GOBP_SARCOPLASMIC_RETICULUM_CALCIUM_ION_TRANSPORT	34	-0.823156629081323	-1.78180145120221	2.63858793158508e-05	0.000939397271551823	0.000776110971742548	711	tags=38%, list=4%, signal=37%	HRC/DMD/TRDN/AKAP6/ATP1A2/RYR1/ATP2A1/DHRS7C/CASQ1/SLN/CACNG1/CASQ2/MRLN
GOMF_CATION_CHANNEL_ACTIVITY	GOMF_CATION_CHANNEL_ACTIVITY	243	-0.614650992692871	-1.46845822930117	2.70016414151359e-05	0.000955888616425094	0.000789735786379057	3619	tags=44%, list=18%, signal=37%	ANXA6/CACNG8/GRIN2A/KCNA5/SNAP25/KCNJ14/TPCN1/TMEM38B/KCNE5/P2RX5/TMEM63A/PKD2/STIM2/ASIC2/KCNJ8/FAM155B/TRPV6/TRPM4/PIEZO2/KCNH3/ANO1/AQP1/SLC24A3/HVCN1/CHRNA1/CACNG6/CACNA1A/CACNA1C/TRPC6/CACNA1E/KCND1/RYR2/LRRC55/ITGAV/KCNJ10/KCNJ15/KCNMB4/CACNA2D2/KCNAB1/KCNQ4/SCNN1A/KCNMB2/KCNJ2/KCNK12/CACNA2D3/TMEM37/NALCN/SCN2B/PIEZO1/KCNN3/ANXA2/KCNK17/KCNC3/CACNG5/CACNB1/HCN2/CHRNG/KCND2/SCN2A/KCNC4/KCNJ…
GOCC_PRESYNAPSE	GOCC_PRESYNAPSE	413	-0.566062096375555	-1.37076556697641	2.80927497507492e-05	0.000988927921001094	0.000817032189675841	3899	tags=34%, list=19%, signal=28%	GAD1/SYNGR4/RIMS3/BDNF/GRM4/LIN7B/NRXN2/PPFIBP1/ERC1/PRKN/PTPRD/IQSEC1/ATP6V1B1/GRIN2A/DNMBP/CALM1/SNAP25/SLC17A5/STXBP5/RAB12/MX2/NLGN1/CDK5R1/TH/PRRT2/SLC29A4/RNF112/NTF3/SV2B/PTPRN2/ERBB4/NTS/BIN1/SYNDIG1/SYNGR1/CLCN5/SLC1A1/NAAA/LRRC4B/AMPH/ERC2/SNPH/SYNJ1/ATP2B4/RIMS4/RGS10/SLC6A3/KCNJ10/OPHN1/SLC30A3/TPBG/SNCB/STON1/C1QL1/P2RY1/SLC6A9/PPFIBP2/PDE2A/NLGN3/IGSF21/PDLIM5/BSN/STX11/TRIM9/GRM2/P…
GOBP_POSITIVE_REGULATION_OF_SKELETAL_MUSCLE_TISSUE_DEVELOPMENT	GOBP_POSITIVE_REGULATION_OF_SKELETAL_MUSCLE_TISSUE_DEVELOPMENT	17	-0.903160742121576	-1.81220424019563	2.85058819802887e-05	0.000997865120047425	0.000824415922252631	833	tags=47%, list=4%, signal=45%	WNT3A/MEF2C/SHOX2/MYOD1/MYOG/MYF5/MYF6/LMOD3
GOBP_REGULATION_OF_STRIATED_MUSCLE_CONTRACTION	GOBP_REGULATION_OF_STRIATED_MUSCLE_CONTRACTION	80	-0.721023808259593	-1.6654288532029	2.89020059164087e-05	0.00100367024313874	0.000829211997204011	2617	tags=41%, list=13%, signal=36%	BIN1/RGS2/RNF207/TRPM4/EHD3/CACNA1C/RYR2/PDE4D/PIK3CG/CCN2/CAV1/CLIC2/KCNJ2/ADORA1/HRC/DMD/PDE4B/SCN4A/ATP1A2/NPPA/NOS1/ATP2A1/SLC8A3/TNNI1/CHGA/TNNT3/MYL3/CASQ1/MYH7/CASQ2/CAV3/MYL2/MYBPH
GOBP_NEGATIVE_REGULATION_OF_WNT_SIGNALING_PATHWAY	GOBP_NEGATIVE_REGULATION_OF_WNT_SIGNALING_PATHWAY	194	-0.628044227772689	-1.49530645649255	2.89920705407136e-05	0.00100367024313874	0.000829211997204011	2123	tags=24%, list=11%, signal=22%	CAV1/PTPRU/DKK3/RNF43/SOX17/BMP2/SFRP1/NOG/FRZB/DACT1/NKD1/LRP1/LRP4/SOX9/DAB2/FERMT1/HIC1/TMEM64/WNT5A/TLE2/NKD2/APCDD1L/TNN/GSC/NFATC1/IGFBP6/GLI1/WNT11/SOST/APC2/GREM1/MLLT3/BICC1/TBX18/PTPRO/APCDD1/NOTUM/SHISA6/SFRP4/SFRP5/SFRP2/SOSTDC1/DKK1/DKK2/ALPK2/SOX2/WIF1
GOBP_MUSCLE_HYPERTROPHY	GOBP_MUSCLE_HYPERTROPHY	79	-0.722455076471693	-1.6660181916982	2.92196470691663e-05	0.00100599070623844	0.000831129116750491	1595	tags=34%, list=8%, signal=32%	IL6ST/TNFRSF1B/ATP2B4/RYR2/LMNA/PDLIM5/GATA6/SORBS2/LMCD1/MSTN/TCAP/MYOC/HAND2/HEY2/AGTR2/AKAP6/IGFBP5/PI16/IGF1/AGT/TRIM63/CSRP3/MYH7/MYMK/MLIP/TTN/CAV3
GOCC_MYOSIN_FILAMENT	GOCC_MYOSIN_FILAMENT	16	-0.895460915536952	-1.78540352382375	2.97261687241967e-05	0.00101783701216293	0.000840916294423926	569	tags=56%, list=3%, signal=55%	MYOM2/MYOM1/MYBPC2/MYH7B/MYH7/MYH8/MYH3/MYBPH/MYBPC1
GOMF_E_BOX_BINDING	GOMF_E_BOX_BINDING	41	-0.793494320942497	-1.75291312050094	2.99496343198125e-05	0.00101806261236519	0.000841102680735131	1906	tags=41%, list=10%, signal=38%	MITF/NEUROG2/ATOH8/GATA3/SCRT2/ASCL2/HAND2/ASCL1/SNAI1/NEUROD1/MYC/AHR/TWIST1/MYOD1/MYOG/MYF5/MYF6
GOBP_REGULATION_OF_ANATOMICAL_STRUCTURE_SIZE	GOBP_REGULATION_OF_ANATOMICAL_STRUCTURE_SIZE	441	-0.565044040268193	-1.36892464368935	3.00577055996745e-05	0.00101806261236519	0.000841102680735131	4141	tags=32%, list=21%, signal=26%	MSN/SPTBN1/ATP7A/MAGEL2/ADD2/CFL2/ICAM1/BMPR2/HCLS1/WAS/DOCK5/PAK3/BDNF/KANK3/PLEK/SHANK3/SEMA7A/F2RL1/FGF13/IQGAP2/PFN4/CCL21/KCNA5/SMTNL2/ADCY6/HCK/CDK5R1/GNB3/DRAXIN/TBXA2R/ADM/LIMA1/ASIC2/BIN1/RGS2/TMOD2/KLF2/SERPINF2/APOE/WNT3/TRPM4/L1CAM/CDKL5/MYO1C/AQP1/SLC12A4/ACE/CHRM3/NRCAM/RIN3/F2R/VAV1/RILP/EPS8/P2RY1/KCNMB4/APLN/SLC12A8/CDC42EP1/PTAFR/CAV1/SEMA5B/KCNMB2/NCKAP1L/PLXNA4/ARHGAP28/HRH1/R…
GOCC_T_TUBULE	GOCC_T_TUBULE	49	-0.775221915555213	-1.73936854617827	3.10118825290806e-05	0.00104473363401731	0.000863137737849566	2614	tags=49%, list=13%, signal=43%	CACNG6/ATP2B4/CACNA1C/KCNJ2/CAPN3/SCN2A/KCNJ3/KCNJ5/RTN2/DYSF/AHNAK2/AHNAK/TGFB3/CACNA1D/AKAP6/ATP1A2/STAC/CACNA2D1/STAC3/CACNG7/CACNA1S/CASQ1/CACNG1/CAV3
GOBP_EPITHELIAL_TUBE_MORPHOGENESIS	GOBP_EPITHELIAL_TUBE_MORPHOGENESIS	284	-0.596144917724259	-1.4286479624444	3.17114252294084e-05	0.00106258711490627	0.000877887921633721	3355	tags=32%, list=17%, signal=27%	EPHA2/BMP7/GDNF/STK3/RASIP1/ADM/LAMA5/DLL4/LRP5L/PKD2/TIE1/NOTCH1/RNF207/DLL1/IRX1/PTCH1/SPRY1/SPRY2/CTHRC1/RYR2/PRICKLE1/NRARP/TBX2/PODXL/MMP14/ACVRL1/RHOB/TGFB2/MTSS1/LAMA1/MICAL2/TBX3/SOX17/BMP2/SFRP1/RET/PLXND1/TACSTD2/KDR/TGFBR2/NOG/CSF1/ADAMTS12/FOXF1/CSF1R/SOX9/STARD13/SOX8/TCAP/WNT5A/AR/LGR5/COBL/HOXB7/GATA3/BMP5/EPHA7/CCL11/RARG/HAND2/WNT3A/EPHA4/CXCL10/AGTR2/WNT11/SEMA3E/FOLR1/EDNRA/EGF…
GOBP_REGULATION_OF_NEUROTRANSMITTER_LEVELS	GOBP_REGULATION_OF_NEUROTRANSMITTER_LEVELS	177	-0.631965945770751	-1.50572807010359	3.29326239292282e-05	0.00109763734861992	0.000906845713795881	3899	tags=39%, list=19%, signal=32%	GAD1/RIMS3/ADCY1/GRM4/LIN7B/NRXN2/PRKN/CALM1/SNAP25/STXBP5/NLGN1/TH/GDNF/PRRT2/SLC29A4/PRIMA1/PTPRN2/HNMT/NAAA/ERC2/SNPH/SYNJ1/RIMS4/MAOA/STXBP5L/SLC6A3/KCNJ10/P2RY1/KCNMB4/PDE1B/STX11/TRIM9/ITGB3/PPFIA4/ADRA2A/SYN1/MAOB/DRD2/ACHE/GPM6B/MCTP1/SYT2/SYT9/LRRK2/APBA1/SLC18A3/SLC18A2/DBH/MOXD1/SYN3/SYP/GAD2/LIN7A/SYT6/MCTP2/SLC1A6/ATP1A2/MEF2C/GRIN3A/CSPG5/CAMK2A/KMO/SYT5/NOS1/SLC22A3/SLC1A3/SYT4/CPL…
GOCC_U1_SNRNP	GOCC_U1_SNRNP	23	0.750731253658897	2.19499235742668	3.56799609856478e-05	0.00118291341553476	0.000977299070606605	2091	tags=39%, list=10%, signal=35%	RNVU1-15/RNVU1-6/RNVU1-14/SNRPB/SNRPG/SNRPC/SNRPE/WEE2-AS1/SNRPD2
GOMF_VOLTAGE_GATED_ION_CHANNEL_ACTIVITY	GOMF_VOLTAGE_GATED_ION_CHANNEL_ACTIVITY	151	-0.655823159627181	-1.55553895954298	3.9361587093929e-05	0.00129810370910821	0.00107246695472545	3601	tags=52%, list=18%, signal=43%	CACNG8/GRIN2A/KCNA5/SNAP25/KCNJ14/TPCN1/KCNE5/PKD2/KCNJ8/CLCN5/CLCNKB/KCNH3/ANO1/HVCN1/CACNG6/CACNA1A/CACNA1C/CACNA1E/KCND1/LRRC55/ITGAV/KCNJ10/KCNJ15/CLIC3/CACNA2D2/KCNAB1/CLIC2/KCNQ4/KCNJ2/KCNK12/CACNA2D3/CYBB/CLIC5/TMEM37/NALCN/SCN2B/KCNK17/KCNC3/CACNG5/CACNB1/HCN2/KCND2/SCN2A/KCNC4/KCNJ3/KCNJ5/SCN9A/KCNG2/CACNA1I/KCNK9/ABCC9/CACNA1G/CLIC6/CLCNKA/SCN4B/KCNE4/SCN3B/CACNA1D/KCNQ2/GRIN2D/KCNIP4/S…
GOBP_CARDIAC_MUSCLE_TISSUE_MORPHOGENESIS	GOBP_CARDIAC_MUSCLE_TISSUE_MORPHOGENESIS	50	-0.776363448182816	-1.74359471178119	3.99585618249158e-05	0.00131089187641321	0.00108303227916746	1688	tags=38%, list=8%, signal=35%	BMP2/NOG/ANKRD1/TCAP/WNT5A/POU4F1/COL11A1/TGFBR3/NRG1/ZFPM2/HEY2/WNT2/TNNT2/MYL3/MYH7/ACTC1/TNNC1/TTN/MYL2
GOBP_GLIAL_CELL_DIFFERENTIATION	GOBP_GLIAL_CELL_DIFFERENTIATION	182	-0.634774508169789	-1.51261264225866	4.08137622698705e-05	0.0013319741374115	0.00110045001558785	3330	tags=37%, list=17%, signal=31%	ERBB2/RNF112/TNFRSF21/FA2H/PRX/NOTCH1/BIN1/TENM4/LAMB2/SERPINE2/C1QA/DLL1/DAAM2/IL6ST/TNFRSF1B/TAL1/LPAR1/CLU/LYN/KCNJ10/STAT3/CDK6/VIM/TREM2/NDRG1/MIR181B1/BACE2/ASPA/BMP2/CNTNAP1/NOG/PTN/TLR2/LRP1/ITGB4/SOX9/SOX8/POU3F1/ADAM22/ROR1/DAB1/EGFR/MYOC/GSN/NCMAP/EPHA4/ASCL1/NFIB/IL34/ERBB3/RELN/CSPG5/DNER/PLP1/GAP43/PTPRZ1/DLX1/SLC8A3/LAMA2/PRDM8/MMP24/POU3F2/HES5/EMX1/MT3/NKX2-1/DLX2/SOX2
GOBP_BONE_DEVELOPMENT	GOBP_BONE_DEVELOPMENT	171	-0.648166147591142	-1.5453047906238	4.31087163921754e-05	0.00139958143478431	0.0011563057933827	3714	tags=41%, list=19%, signal=34%	ALPL/FAT4/SERPINH1/FOXN3/ANXA6/FLI1/STC1/SULF2/TMEM38B/PDGFC/LRP5L/MMP16/RIPPLY2/GPR68/TYROBP/FBN1/CCN4/LILRB1/PLS3/TAL1/MMP14/PTPRC/RFLNA/TEK/XYLT1/BMP2/LRRC17/LTBP3/RFLNB/TGFBR2/ANXA2/RGN/SIGLEC15/LTF/FREM1/SOX9/CHAD/BGN/MSX1/LRRK1/PAX1/COL27A1/MYOC/SULF1/TGFB3/RARG/MSX2/FGF18/SMPD3/BMPR1B/TMEM119/NPPC/GREM1/MEF2C/COL1A1/ITGB6/PAPPA2/OSR2/RYR1/COMP/RANBP3L/IGF1/SFRP4/DLX5/TFAP2A/SFRP2/SHOX2/TWI…
GOBP_REGULATION_OF_CATION_CHANNEL_ACTIVITY	GOBP_REGULATION_OF_CATION_CHANNEL_ACTIVITY	149	-0.659407975669155	-1.56212215993147	4.3936634096544e-05	0.0014191079858193	0.00117243823378624	2617	tags=36%, list=13%, signal=31%	EHD3/CTSS/FGF11/LRRC55/PDE4D/SLC6A9/KCNAB1/CAV1/NLGN3/CLIC2/TREM2/CCL2/SHANK2/STOM/SELENON/DRD2/CACNG5/CACNB1/HRC/DMD/NTSR1/GRIA3/P2RY6/GRIA4/MAPK8IP2/AHNAK/MMP9/KCNE4/FGF14/PDE4B/ADRB2/GSG1L/KCNC2/RRAD/TRDN/AKAP6/MEF2C/NPPA/RELN/PPARGC1A/STAC/CACNA2D1/JSRP1/SHISA6/NOS1/JPH1/STAC3/CACNG7/JPH2/LRRC38/CASQ1/ACTN2/CASQ2
GOCC_MUSCLE_MYOSIN_COMPLEX	GOCC_MUSCLE_MYOSIN_COMPLEX	11	-0.937277892042579	-1.75980872634099	4.5344085890313e-05	0.00145705662660872	0.00120379063108534	162	tags=55%, list=1%, signal=54%	MYL3/MYH7/MYH8/MYH3/MYLPF/MYL1
GOBP_DIENCEPHALON_DEVELOPMENT	GOBP_DIENCEPHALON_DEVELOPMENT	56	-0.752497935535033	-1.70401936639549	4.899606401546e-05	0.00156637416898404	0.00129410656728267	1919	tags=38%, list=10%, signal=34%	BMP2/NOG/DRD2/PTN/SEMA5A/WNT5A/POU4F1/MSX1/FOXB1/TAL2/KCNC2/GLI1/SIX3/POU3F2/NKX2-1/CHRNB2/SOX2/PITX1/PITX2/OTP/ARX
GOBP_REGENERATION	GOBP_REGENERATION	167	-0.641231571005094	-1.52690515321112	5.55058374992922e-05	0.00176548009020591	0.00145860384088442	3236	tags=35%, list=16%, signal=30%	ADM/NR0B2/CPT1A/RGMA/PTGFRN/ERBB4/ANXA1/NOTCH1/RTN4RL1/LAMB2/THY1/FZD7/POSTN/PTCH1/KLF4/NINJ2/ANGPT2/LGR6/TSPO/PTPRU/HFE/UGT1A1/CAPN3/TGFBR2/CPQ/PTN/RGN/WNT10B/LRP1/AXL/CDKN1A/MSTN/CLDN1/SPP1/EGFR/GSN/CCN3/TGFBR3/CCND1/EPHA4/RUNX1/FZD9/GLI1/FOLR1/KLF5/ENO3/GAP43/IGF1/APOD/PRRX1/MYOZ1/CHL1/SOX2/MYMX/SGCA/MYOD1/MYOG/MYF6/MYMK
GOBP_ANAPHASE_PROMOTING_COMPLEX_DEPENDENT_CATABOLIC_PROCESS	GOBP_ANAPHASE_PROMOTING_COMPLEX_DEPENDENT_CATABOLIC_PROCESS	77	0.517391840722232	1.83891553690221	5.70007216530906e-05	0.0018038713226175	0.00149032189840457	5312	tags=56%, list=27%, signal=41%	PSMD8/ANAPC15/UBE2S/PSMC4/CCNB1/PSMB1/AURKA/PLK1/PSMB5/PSMA5/CDC20/PSMA6/PSMD6/PSMA4/PSMD5/FBXO5/PSMB4/PSMB2/MAD2L1/PSMA7/BUB3/PSMC1/PSMA1/PSMD10/CDC16/PSMB6/PSMC3/UBE2C/CDC23/UBB/CDK1/PSMD2/PSMB7/BUB1B/RPS27A/PTTG1/PSMD4/PSMD13/UBE2D1/PSMF1/ANAPC16/PSMA3/ANAPC11
GOBP_PHAGOCYTOSIS_RECOGNITION	GOBP_PHAGOCYTOSIS_RECOGNITION	50	0.591720719314086	1.99312447361536	5.83535201425196e-05	0.00183740280006547	0.00151802492494531	1243	tags=52%, list=6%, signal=49%	IGLC1/IGLL5/IGHG4/IGLC7/IGHV3-11/IGHD/IGHG1/IGHA1/IGKC/IGHV2-5/IGHG2/IGHV5-51/IGLC3/IGHV1-24/IGHV3-48/IGHV3-21/IGLC2/IGHV1-69/IGHV4-34/IGHG3/IGHV2-70D/IGHV1-18/TRBC2/IGHV3-15/IGHV4-31/IGHV3-33
GOCC_CATALYTIC_STEP_2_SPLICEOSOME	GOCC_CATALYTIC_STEP_2_SPLICEOSOME	86	0.501244507863703	1.87171742064859	5.99542441491385e-05	0.00187836646919251	0.00155186827750244	7139	tags=72%, list=36%, signal=47%	SNRPB/SNRPG/MAGOH/LSM3/SNRPE/BCAS2/SNRPD2/FRG1/SF3A3/SNRPA1/U2AF1/SNRPD1/LSM2/PPIE/BUD31/CRNKL1/DDX41/SF3B6/CWC15/SART1/PPIL1/SNRNP40/PPWD1/EIF4A3/SYF2/SNRPGP15/SNRPB2/HNRNPC/SF3B2/HNRNPA1/PRPF6/HNRNPF/HNRNPR/RBM22/DHX35/SNRPF/GPATCH1/ALYREF/RBMX/PRPF4B/PPIL3/PRPF19/AQR/CWC27/HNRNPK/XAB2/SYNCRIP/LSM7/MTREX/HNRNPM/HNRNPU/SRRM1/SNRPD3/SNW1/ISY1/PNN/SF3B1/SNRPN/HNRNPH1/MAGOHB/CDC5L/RALY
GOBP_REGULATION_OF_VESICLE_MEDIATED_TRANSPORT	GOBP_REGULATION_OF_VESICLE_MEDIATED_TRANSPORT	451	-0.555644383573931	-1.34671234014984	6.492894789261e-05	0.0020241034203736	0.00167227319055175	3760	tags=32%, list=19%, signal=27%	RPH3AL/IL1RAPL1/GAS6/CD300A/PRKN/SERPINE1/F2RL1/CCL21/VTN/MAGI2/SDCBP/NEDD4L/MYO18A/CALM1/STXBP5/RAB12/HCK/NLGN1/CDK5R1/CEACAM1/NR1H3/PRRT2/IL15RA/NTF3/TBC1D4/SNX3/ANXA1/NOTCH1/BIN1/PIP4P2/CD47/APOE/TUB/DLL1/TRPV6/SYT17/SDC1/LGALS9/LDLRAP1/GAB2/LILRB1/FCER1G/RAB25/CD84/GATA2/RIMS4/STXBP5L/RIN3/ARRB1/CLU/ITGAV/LYN/OPHN1/SYT3/STON1/P2RY1/APLN/USP6/PTX3/PTPRC/DOCK2/SYTL4/CD14/PLSCR1/PTAFR/CAV1/RAB31…
GOBP_CARDIAC_VENTRICLE_MORPHOGENESIS	GOBP_CARDIAC_VENTRICLE_MORPHOGENESIS	61	-0.740320493297461	-1.69031373119527	6.56236729285751e-05	0.00203563333945768	0.00168179897583498	1923	tags=39%, list=10%, signal=36%	HEYL/HEY1/TGFBR2/NOG/FOXF1/JAG1/POU4F1/GATA3/CPE/COL11A1/TGFBR3/NRG1/ZFPM2/HAND2/HEY2/MEF2C/SEMA3C/TBX5/SFRP2/TNNT2/MYL3/MYH7/TNNC1/MYL2
GOBP_SYNCYTIUM_FORMATION	GOBP_SYNCYTIUM_FORMATION	46	-0.770941716049157	-1.71652841896713	6.8046262374364e-05	0.00208815097738357	0.00172518798306187	1157	tags=33%, list=6%, signal=31%	TREM2/NFATC2/ADGRB3/CD109/EHD2/MYOF/ADAM12/JAM2/CXCL10/NOS1/MYMX/MYOD1/MYOG/MYMK/CAV3
GOBP_ACTIN_FILAMENT_ORGANIZATION	GOBP_ACTIN_FILAMENT_ORGANIZATION	393	-0.564415787702327	-1.36440060972621	6.83164619156769e-05	0.00208815097738357	0.00172518798306187	4138	tags=29%, list=21%, signal=23%	SPTBN1/HIP1/MAGEL2/ADD2/CFL2/ICAM1/MYO5B/APOA1/HCLS1/WAS/PAK3/KANK3/PLEK/PTGER4/RAPGEF3/RND1/SHANK3/LCP1/PRKN/JAK2/F2RL1/MYO1F/IQGAP2/PFN4/PXN/CCL21/HCK/PSTPIP2/WIPF1/FAM107A/LIMA1/MYO7A/PPARGC1B/BIN1/TMOD2/RND3/ITGB5/CALD1/CD47/SERPINF2/FAT1/GPR65/MYO1C/MYO7B/SORBS3/ANG/PLS3/ARRB1/LPAR1/GAS2L1/EPS8/CCN2/RFLNA/RHOB/CDC42EP1/PIK3R1/MICAL2/RGCC/NCKAP1L/ARHGAP28/FMN2/CGNL1/SFRP1/NEBL/TACSTD2/RFLNB/A…
GOBP_CELL_CELL_ADHESION_VIA_PLASMA_MEMBRANE_ADHESION_MOLECULES	GOBP_CELL_CELL_ADHESION_VIA_PLASMA_MEMBRANE_ADHESION_MOLECULES	232	-0.60856314788821	-1.45219696216517	6.83164619156769e-05	0.00208815097738357	0.00172518798306187	3160	tags=37%, list=16%, signal=31%	SCARF2/MBP/CD209/PALLD/TENM4/LRRC4B/FAT1/PCDHB18P/L1CAM/PCDHB12/ITGA5/PCDH10/ROBO4/KLF4/PCDHB13/CELSR3/CDH5/CD84/SDK2/ROBO3/CDH23/CDH12/MDGA1/CDH20/TGFB2/IGSF21/PCDH12/IL1RAP/PCDH1/BMP2/PCDHB11/PCDHB3/RET/SDK1/ITGAM/TGFBR2/CD164/CDH13/CDH10/CNTN4/UNC5D/CLDN10/ADGRL3/PCDHB15/GPC6/LRRC4/CLDN1/AMIGO2/CX3CL1/IL1RN/DAB1/LRRC4C/CDH4/VCAM1/CDH16/CDH3/NTNG1/CLDN2/PCDH19/PCDH7/ALCAM/DSCAM/CLDN11/KIRREL3/S…
GOCC_RECEPTOR_COMPLEX	GOCC_RECEPTOR_COMPLEX	326	-0.583285655213352	-1.40258490182868	6.94456341361329e-05	0.00211236089076218	0.00174518972243997	3719	tags=45%, list=19%, signal=37%	IL10RB/PLXNA1/CD74/PTPRB/LEPR/CACNG8/GRIN2A/SDCBP/FLT4/STXBP5/ITGAL/NLGN1/CEACAM1/EPHA2/PLXNA2/NR1H3/CALCR/ERBB2/ITGA6/OLR1/TRADD/PTPRN2/NR1H4/ERBB4/TIE1/NOTCH1/ITGA7/GPR160/SCIMP/ITGB5/VLDLR/VDR/EBI3/OSMR/IL6ST/PRLR/IL27RA/TNFRSF1B/ITGA5/CHRNA1/GHR/ACVR2A/LTK/EPHB1/ITGAV/LYN/LOXL4/CUBN/IL11RA/GFRA1/ACVRL1/ITGA9/APBB1IP/PLXDC1/LIFR/TEK/CD14/LY96/IL18R1/ALK/SHANK2/CSF2RA/ITGB3/PLXNA4/IL13RA2/EPHA3…
GOBP_SEGMENTATION	GOBP_SEGMENTATION	87	-0.696757638737131	-1.62438896116773	6.99247307222896e-05	0.00211665875703317	0.00174874053237844	1959	tags=30%, list=10%, signal=27%	TBX3/LFNG/SFRP1/FOXF1/NKD1/BASP1/TCAP/WNT5A/MEOX2/COBL/PAX1/FOXB1/TBXT/WNT3A/MLLT3/TBX18/IRX3/SEMA3C/DMRT2/RIPPLY1/HES5/SFRP2/TDGF1/PCDH8/MYF5/MYF6
GOBP_REGULATION_OF_SECRETION	GOBP_REGULATION_OF_SECRETION	498	-0.551780561663107	-1.33907110321748	7.05043024586755e-05	0.0021239421115676	0.00175475789216481	3807	tags=33%, list=19%, signal=28%	RAPGEF3/ZBED6/RPH3AL/ADAM9/IL1RAPL1/CD300A/PRKN/NOS2/PAM/JAK2/F2RL1/CD74/INHBB/SDCBP/KCNA5/STC1/MYO18A/CALM1/SNAP25/STXBP5/RAB12/NLGN1/KALRN/CEACAM1/NR1H3/GDNF/RHBDF1/NR0B2/CPT1A/NR1H4/ADCY5/LRP5L/ANXA1/NOTCH1/GPR68/CES1/IL12A/APOE/TRPV6/SYT17/SDC1/LGALS9/TRPM4/ANO1/AQP1/GAB2/LILRB1/ANG/TNFRSF1B/CACNA1A/CACNA1C/CD84/WLS/CACNA1E/GATA2/RIMS4/STXBP5L/F2R/LYN/BMP8A/FGF20/CD33/SYT3/TNFRSF11A/P2RY1/KCN…
GOBP_MUSCLE_CELL_FATE_COMMITMENT	GOBP_MUSCLE_CELL_FATE_COMMITMENT	15	-0.901155211229072	-1.77063813391881	7.20009687463675e-05	0.0021586510534198	0.00178343371591355	833	tags=60%, list=4%, signal=58%	WNT3A/MEF2C/TBX18/DKK1/TBX1/MYOD1/MYOG/MYF5/MYF6
GOBP_POSITIVE_REGULATION_OF_MYOBLAST_DIFFERENTIATION	GOBP_POSITIVE_REGULATION_OF_MYOBLAST_DIFFERENTIATION	19	-0.885112964159741	-1.80937556379374	7.34942452614382e-05	0.00219292828956272	0.00181175287316167	564	tags=42%, list=3%, signal=41%	RBM24/MEF2C/RANBP3L/MYOD1/MYOG/MYF5/MYF6/SMYD1
GOBP_POSITIVE_REGULATION_OF_DEVELOPMENTAL_GROWTH	GOBP_POSITIVE_REGULATION_OF_DEVELOPMENTAL_GROWTH	143	-0.648834838589569	-1.53702022462231	7.56970775621387e-05	0.00224795207585005	0.00185721240933199	3101	tags=34%, list=15%, signal=29%	ERBB4/SASH3/NOTCH1/DLL1/SYT17/WNT3/L1CAM/CDKL5/GHR/SLC6A3/CPNE5/AGRN/TBX2/SYT3/RASAL1/GATA6/FN1/FOXS1/CAPN3/HLX/TGFBR2/DRD2/CSF1/SYT2/LRP1/SEMA5A/BASP1/CDH4/TGFBR3/ZFPM2/DSCAM/WNT3A/HEY2/GLI1/AKAP6/MEF2C/NTN1/AGR2/ISLR2/IGF1/TBX5/DIO3/POU3F2/SYT4/CACNG7/WNT2/UNC13A/MYOD1/ARX
GOCC_MYOSIN_II_COMPLEX	GOCC_MYOSIN_II_COMPLEX	15	-0.900800126277304	-1.76994044394427	7.62781181880078e-05	0.00225452211587763	0.00186264044314112	162	tags=47%, list=1%, signal=46%	LIMCH1/MYL3/MYH7/MYH8/MYH3/MYLPF/MYL1
GOBP_TELENCEPHALON_DEVELOPMENT	GOBP_TELENCEPHALON_DEVELOPMENT	199	-0.616193780950156	-1.46730147308059	8.54249302472211e-05	0.00251301696210839	0.00207620364198583	2120	tags=34%, list=11%, signal=30%	HES1/MFSD2A/NUMBL/SHANK3/SEMA7A/FAT4/FGF13/EMX2/CDK5R1/TH/TRAPPC9/DRAXIN/LHX6/NCOA1/ERBB4/RTN4RL1/ADGRG1/CNTNAP2/AQP1/ATP2B4/LPAR1/ATP1B2/CDK6/TACC1/ALK/PLXNA4/BMP2/DRD2/CSF1R/IGF2BP1/LRP1/TMEM108/PHACTR1/WNT5A/FOXG1/DAB1/FOXB1/LRRK2/INHBA/WNT3A/ASCL1/ALDH1A3/SLITRK5/HTR6/SIX3/NFIB/KIRREL3/NEUROD1/AVPR1A/ATP1A2/CDK5R2/COL3A1/RELN/SCT/POU3F3/DLX1/SLC8A3/POU3F2/DLX5/HES5/EMX1/NKX2-1/DLX2/BCAN/PAX5/…
GOBP_SODIUM_ION_HOMEOSTASIS	GOBP_SODIUM_ION_HOMEOSTASIS	40	-0.786963945261542	-1.73664961342303	8.62406868096413e-05	0.00252515954929539	0.00208623560122881	2238	tags=52%, list=11%, signal=47%	ATP1B2/SCNN1A/DRD2/EDNRB/ADORA1/SPX/TAC1/AGTR2/SCNN1G/AVPR1A/SCNN1B/SCN7A/ATP1A2/SLC12A3/ATP12A/UMOD/TMPRSS3/SLC12A1/AGT/TFAP2B/ATP1A3
GOBP_BIOMINERALIZATION	GOBP_BIOMINERALIZATION	124	-0.667753453469822	-1.58019800040541	8.80406781028265e-05	0.00254783640165659	0.00210497075668976	3359	tags=45%, list=17%, signal=38%	TMEM38B/BMP7/ANKH/SRGN/NOTCH1/CCN1/SGMS2/TRPM4/KLF10/SLC24A3/FAM20C/ACVR2A/CCR1/WDR72/RFLNA/BMP2/HEY1/LTBP3/RFLNB/KL/PTN/WNT10B/GPM6B/LTF/SOX9/MGP/ECM1/PTH1R/FBN2/SPP1/P2RX7/TGFB3/ASPN/ADRB2/HEY2/OMD/FZD9/IBSP/WNT11/SMPD3/BMPR1B/TMEM119/ISG15/COL1A2/PTHLH/GREM1/MEF2C/COL1A1/ITGB6/DDR2/OSR2/COMP/IGF1/TFAP2A/TWIST1/TBX1
GOBP_CALCIUM_ION_IMPORT	GOBP_CALCIUM_ION_IMPORT	67	-0.726683269648098	-1.66175396521891	8.83461972919447e-05	0.00254783640165659	0.00210497075668976	3090	tags=39%, list=15%, signal=33%	PKD2/FAM155B/TRPV6/CACNA1A/ATP2B4/CACNA1C/CACNA1E/PSEN2/CCL2/PLPP4/LGALS3/CACNA1I/PDGFRB/CACNA1G/CACNA1D/SPINK1/EGF/SLC8A2/CASR/CACNA2D1/ATP2A1/SLC8A3/CACNA1S/SLN/MRLN/CAV3
GOMF_COLLAGEN_BINDING	GOMF_COLLAGEN_BINDING	60	-0.74350237200849	-1.69229553976795	8.84594152331526e-05	0.00254783640165659	0.00210497075668976	3894	tags=70%, list=19%, signal=57%	PDGFB/ADAM9/SERPINH1/COCH/CRTAP/COL14A1/ANTXR1/CTSL/ADGRG1/AEBP1/COL6A2/CTSS/COL6A1/COL5A3/ITGA9/THBS1/NID1/C1QTNF1/FN1/SPARC/VWF/ITGA11/ACHE/CTSK/NID2/PCOLCE2/ITGA2/ECM2/CCBE1/MMP9/CD44/ASPN/ITGA10/GP6/SPARCL1/TGFBI/LUM/DCN/DDR2/PCOLCE/COMP/PODN
GOBP_REGULATION_OF_TRANS_SYNAPTIC_SIGNALING	GOBP_REGULATION_OF_TRANS_SYNAPTIC_SIGNALING	345	-0.570704240328618	-1.37411979120048	8.86416111651989e-05	0.00254783640165659	0.00210497075668976	3917	tags=35%, list=20%, signal=28%	DMPK/RIMS3/BDNF/ADCY1/NEURL1/LGMN/GRM4/SHANK3/ERC1/PRKN/PTPRD/JAK2/AKAP12/CACNG8/GNAI1/GRIN2A/CALM1/SNAP25/STXBP5/NLGN1/PRRT2/NTF3/SRGN/FAM107A/IQSEC2/SYNGR1/TYROBP/SERPINE2/SLC1A1/APOE/CPEB3/NSG1/RASGRF2/NPTXR/ERC2/CACNA1A/RIMS4/STXBP5L/CELF4/KCNJ10/OPHN1/BEGAIN/P2RY1/KCNMB4/LILRB2/NLGN3/NPTX1/CCL2/SHANK2/GRM2/LRRTM2/HRH1/ADRA2A/DLGAP3/SYN1/GRID1/PLCL1/SORCS2/CNTN4/DRD2/PTN/ACHE/CACNG5/ADORA1/MC…
GOBP_SYNAPSE_ASSEMBLY	GOBP_SYNAPSE_ASSEMBLY	157	-0.636482796034183	-1.51136590244392	9.46661642553075e-05	0.00270857618823633	0.00223777070803942	2603	tags=38%, list=13%, signal=34%	PCDHB13/EPHB1/NRCAM/SDK2/AGRN/TPBG/MDGA1/SLIT1/LGI2/NLGN3/PDLIM5/BSN/SHANK2/IL1RAP/LRRTM2/PCDHB11/PCDHB3/SDK1/PLXND1/ADGRB3/DRD2/ADGRF1/ACHE/LRRN3/TLR2/FZD1/LRP4/ADGRL3/CUX2/GPC6/RAB17/LRRC4/AMIGO2/WNT5A/POU4F1/CBLN4/SLITRK4/EPHA7/DSCAM/WNT3A/IL1RAPL2/SRPX2/SLITRK5/DNM3/GABRB3/KIRREL3/SLITRK1/CBLN1/GPC4/CLSTN2/MEF2C/NTN1/GPM6A/CBLN2/DNER/SLITRK2/SLITRK6/GAP43/GRID2/CHRNB2
GOBP_CELL_GROWTH	GOBP_CELL_GROWTH	424	-0.555311545244585	-1.34497777621231	9.65458561466905e-05	0.00274009907923834	0.00226381428119915	3911	tags=28%, list=20%, signal=23%	DACT3/HBEGF/BDNF/ENPP1/MFSD2A/APBB2/SEMA7A/PRKN/PLXNA1/FGF13/PRDM11/MINAR1/FBP1/SDCBP/NEDD4L/CDK5R1/CEACAM1/ERBB2/DRAXIN/NET1/FAM107A/IGFBPL1/RGS2/LAMB2/BDKRB1/PRKCQ/SERPINE2/APOE/SYT17/WNT3/IGFBP4/L1CAM/CDKL5/POSTN/HRG/GNG4/NRCAM/KRT17/CPNE5/MMP14/ACVRL1/SYT3/SLIT1/TGFB2/RASAL1/NLGN3/PDLIM5/SEMA5B/RERG/SFN/PLXNA4/SOX17/SFRP1/FN1/SPHK1/SMARCA2/TGFBR2/PAK5/FRZB/PTCH2/SORBS2/SYT2/LRP1/SEMA5A/TMEM10…
GOBP_CELL_MATRIX_ADHESION	GOBP_CELL_MATRIX_ADHESION	209	-0.614381066564104	-1.46314714265862	9.66424986453358e-05	0.00274009907923834	0.00226381428119915	3762	tags=38%, list=19%, signal=31%	PEAK1/ADAM9/SERPINE1/PXN/CCL21/VTN/ITGAL/FERMT3/EFEMP2/PARVG/FAM107A/ITGA7/ITGB5/RRAS/THY1/L1CAM/POSTN/HRG/ITGAV/COL5A3/MMP14/ACVRL1/SIGLEC1/CCN2/EPDR1/LYVE1/TEK/THBS1/CDK6/PIK3R1/CD34/NID1/ITGB3/EPHA3/SFRP1/FN1/NEXMIF/KDR/EDA/CDH13/CORO2B/ITGA11/CSF1/ADAMTS12/ADAMTS9/GPM6B/EMILIN1/NID2/LRP1/ITGB4/FREM1/FERMT1/ITGA4/RHOD/ONECUT2/LIMCH1/JAG1/CX3CL1/VWA2/BCL6/ITGA2/ECM2/MYOC/VCAM1/TNN/CD44/COL16A1/…
GOCC_GLUTAMATERGIC_SYNAPSE	GOCC_GLUTAMATERGIC_SYNAPSE	279	-0.586648698136227	-1.4046497677727	9.75774571922343e-05	0.00275414570615559	0.00227541931944717	2881	tags=28%, list=14%, signal=24%	APOE/NSG1/LRRC4B/CDKL5/NPTXR/ERC2/ARHGAP22/ATP2B4/LYN/OPHN1/SLC30A3/P2RY1/NLGN3/NPTX1/BSN/NDRG1/ITGB3/IL1RAP/LRRTM2/ADAM23/CAMK4/CAMKV/SPARC/DLGAP3/GRID1/CDH10/DRD2/CACNG5/ADGRA1/KCND2/SCN2A/ADGRL3/GUCY1A1/GPC6/DRP2/LRRC4/WNT5A/ADAM22/LRRC4C/LRRK2/SLITRK4/EPHA7/NTNG1/APBA1/RGS7BP/SYN3/WNT3A/EPHA4/FZD9/GSG1L/IL1RAPL2/GABRR1/DNM3/SLITRK1/SORCS3/CBLN1/SPARCL1/GPC4/SYT6/SLC1A6/CLSTN2/ABLIM3/PTPRO/GRI…
GOBP_SOMITE_DEVELOPMENT	GOBP_SOMITE_DEVELOPMENT	75	-0.717843128968587	-1.65770004850566	9.81653063729501e-05	0.00275469100591839	0.00227586983505075	1892	tags=31%, list=9%, signal=28%	LFNG/SFRP1/NOG/FRZB/FOXF1/NKD1/TCAP/WNT5A/MEOX2/COBL/PAX1/FOXB1/TBXT/WNT3A/WNT11/TBX18/SEMA3C/DMRT2/RIPPLY1/SFRP2/PCDH8/MYF5/MYF6
GOCC_CALCIUM_CHANNEL_COMPLEX	GOCC_CALCIUM_CHANNEL_COMPLEX	55	-0.75104491602786	-1.70197715491075	9.84760270229362e-05	0.00275469100591839	0.00227586983505075	2614	tags=42%, list=13%, signal=36%	CACNG6/CACNA1A/CACNA1C/CACNA1E/RYR2/PDE4D/CACNA2D2/CACNA2D3/CACNB1/CACNA1I/CACNA1G/PDE4B/CACNA1D/AKAP6/CACNA2D1/RYR1/NOS1/ATP2A1/STAC3/CACNG7/CACNA1S/CACNG1/CASQ2
GOBP_MORPHOGENESIS_OF_A_BRANCHING_STRUCTURE	GOBP_MORPHOGENESIS_OF_A_BRANCHING_STRUCTURE	171	-0.637846411193795	-1.52070131796164	0.000102499247809525	0.00285449016344215	0.00235832187474734	3402	tags=38%, list=17%, signal=32%	TGM2/EPHA2/BMP7/GDNF/RASIP1/ADM/LAMA5/DLL4/LRP5L/PKD2/TIE1/NOTCH1/PTCH1/SPRY1/SPRY2/NRARP/MMP14/LAMA1/TBX3/BMP2/SFRP1/PLXND1/TACSTD2/KDR/TGFBR2/NOG/DRD2/CSF1/FOXF1/SOX9/SOX8/WNT5A/AR/HOXB7/LRRK2/EPHA7/SULF1/CCL11/NTN4/AGTR2/SEMA3E/FGF7/EDNRA/EGF/GREM1/MYC/PKHD1/SEMA3C/CASR/FGF1/TP63/HHIP/NPNT/HOXB13/AGT/SFRP2/NKX2-1/DLX2/WNT2/SHOX2/HOXA13/TDGF1/FOXA1/WNT9B/CAV3
GOBP_REGULATION_OF_COMPLEMENT_ACTIVATION	GOBP_REGULATION_OF_COMPLEMENT_ACTIVATION	71	0.54540655580509	1.90327095573384	0.000103823986196816	0.00287858892703208	0.00237823178442451	640	tags=44%, list=3%, signal=42%	IGLV3-27/IGLC1/IGHG4/IGLC7/IGHV3-11/IGKV1-5/IGHG1/IGLV2-11/IGLV3-21/IGKC/IGKV3-20/IGHV2-5/IGHG2/IGLV1-47/IGLC3/IGKV2-30/IGKV3-15/IGLV2-14/IGHV3-48/IGLC2/IGLV7-43/IGLV2-23/IGLV1-51/IGLV1-44/IGLV6-57/IGKV4-1/IGHV1-69/IGHV4-34/IGKV1-16/IGLV3-25/IGHG3
GOBP_SOMITOGENESIS	GOBP_SOMITOGENESIS	60	-0.74059871467167	-1.68568648706669	0.000105082431215716	0.00290064543611311	0.00239645442484995	1892	tags=33%, list=9%, signal=30%	LFNG/SFRP1/FOXF1/NKD1/TCAP/WNT5A/MEOX2/COBL/PAX1/FOXB1/TBXT/WNT3A/TBX18/SEMA3C/DMRT2/RIPPLY1/SFRP2/PCDH8/MYF5/MYF6
GOBP_POTASSIUM_ION_TRANSPORT	GOBP_POTASSIUM_ION_TRANSPORT	181	-0.626198556017151	-1.49231804308689	0.000105790869717766	0.00290739293706807	0.0024020290732778	3571	tags=42%, list=18%, signal=35%	KCNA5/NEDD4L/SNAP25/KCNJ14/TMEM38B/DPP10/KCNE5/SLC9A7/PKD2/BIN1/KCNJ8/RNF207/KCNH3/AQP1/SLC12A4/SLC24A3/KCND1/LRRC55/KCNJ10/KCNJ15/KCNMB4/ATP1B2/SLC12A8/KCNAB1/CAV1/KCNQ4/TREM2/KCNMB2/KCNJ2/KCNK12/NALCN/EDN3/ADRA2A/KCNN3/KCNK17/DRD2/KCNC3/SLC9A4/HCN2/ADORA1/KCND2/KCNC4/KCNJ3/KCNJ5/KCNG2/SLC12A5/KCNK9/ABCC9/SLC9A9/KCNE4/CACNA1D/KCNQ2/KCNIP4/KCNC2/KCNB1/KCNH5/KCNMA1/KCNJ16/AKAP6/ATP1A2/NPPA/KCNK3/S…
GOBP_MESENCHYMAL_CELL_DIFFERENTIATION	GOBP_MESENCHYMAL_CELL_DIFFERENTIATION	215	-0.605178082656	-1.44177490386812	0.000107945592761409	0.00295365538970738	0.0024402501732963	2075	tags=27%, list=10%, signal=24%	TGFB2/RGCC/SEMA5B/EPHA3/HEYL/BMP2/SFRP1/HEY1/RET/FN1/EDN3/RFLNB/TGFBR2/NOG/FRZB/EDNRB/SEMA5A/SEMA6B/SOX9/DAB2/SOX8/JAG1/S100A4/WNT5A/MSX1/GATA3/BMP5/TGFBR3/TGFB3/NRG1/GSC/HAND2/HEY2/SNAI1/OLFM1/WNT11/SEMA3E/FOLR1/EDNRA/GREM1/WNT10A/MEF2C/COL1A1/ALX1/SEMA3C/RANBP3L/TBX5/FOXF2/SFRP2/NKX2-1/WNT2/TWIST1/FOXA2/TBX1/WNT16/FOXA1/PITX2
GOBP_VASCULAR_PROCESS_IN_CIRCULATORY_SYSTEM	GOBP_VASCULAR_PROCESS_IN_CIRCULATORY_SYSTEM	207	-0.614095765017366	-1.46296706007924	0.000113597144123403	0.00309478132642281	0.00255684555972036	4389	tags=49%, list=22%, signal=38%	ECE1/GPR4/SLC1A4/NOS3/ARHGAP42/CLDN5/FGFBP3/ICAM1/SLC5A3/BMPR2/DOCK5/MFSD2A/SLC7A3/SLC7A5/SLC2A13/SLC16A2/AKAP12/F2RL1/LEPR/ATP8A1/KCNA5/SMTNL2/ADCY6/CEACAM1/SLC29A4/TBXA2R/ADM/SLC2A3/ASIC2/RGS2/KCNJ8/SLC2A10/KLF2/SLC1A1/SERPINF2/APOE/TRPM4/TJP3/SLC24A3/ACE/CHRM3/CDH5/ATP2B4/F2R/P2RY1/SLC6A9/KCNMB4/APLN/ATP1B2/SLC16A7/TEK/PDE2A/PTAFR/CAV1/KCNMB2/HRH1/EDN3/ADRA2A/SLCO3A1/BDKRB2/SMTNL1/HTR1D/PRKG1/…
GOCC_M_BAND	GOCC_M_BAND	24	-0.854504077794028	-1.80615865288283	0.000122594024124465	0.00332542924313375	0.00274740219022154	569	tags=42%, list=3%, signal=41%	MYOM2/MYOM1/LRRC39/CRYAB/TRIM63/MYOM3/ANK1/LMOD2/KLHL41/LMOD3
GOBP_BONE_MINERALIZATION	GOBP_BONE_MINERALIZATION	95	-0.689638705653799	-1.61279961652983	0.000123899171304615	0.00334634572152894	0.00276468296041785	3359	tags=49%, list=17%, signal=41%	TMEM38B/BMP7/ANKH/SRGN/CCN1/SGMS2/TRPM4/KLF10/SLC24A3/ACVR2A/CCR1/RFLNA/BMP2/LTBP3/RFLNB/KL/PTN/WNT10B/GPM6B/LTF/SOX9/MGP/ECM1/PTH1R/FBN2/P2RX7/TGFB3/ASPN/ADRB2/OMD/FZD9/IBSP/WNT11/SMPD3/BMPR1B/TMEM119/ISG15/COL1A2/PTHLH/GREM1/MEF2C/DDR2/OSR2/COMP/IGF1/TFAP2A/TWIST1
GOBP_NEGATIVE_REGULATION_OF_GROWTH	GOBP_NEGATIVE_REGULATION_OF_GROWTH	223	-0.605342394020916	-1.4422683384971	0.000125960167947812	0.00338740949511154	0.00279860901724571	3844	tags=34%, list=19%, signal=28%	ENPP1/LGMN/MT1H/GDF15/APBB2/SEMA7A/FGF13/PRDM11/MINAR1/FBP1/CDK5R1/STK3/DRAXIN/MT1F/WWC3/MT1X/NOTCH1/RGS2/BDKRB1/SERPINE2/WNT3/HRG/PTCH1/GNG4/TLL2/ACVRL1/TGFB2/SEMA5B/MAPK11/RERG/SOX17/WWC2/SFRP1/SMARCA2/TGFBR2/NOG/FRZB/MT1G/NKD1/SEMA5A/SEMA6B/CDKN1A/MSTN/TMPRSS4/WNT5A/MSX1/SPP1/BCL6/EPHA7/CCN3/INHBA/ADRB2/CDKN2A/MT1E/WNT3A/RBP4/MEG3/AGTR2/WNT11/SEMA3E/GREM1/MT1A/NTN1/IGFBP5/FSTL4/SEMA3C/PI16/MT1…
GOCC_LYSOSOMAL_LUMEN	GOCC_LYSOSOMAL_LUMEN	89	-0.687172865042906	-1.60312094582942	0.000135894213117053	0.00363894504013442	0.0030064225825896	3926	tags=45%, list=20%, signal=36%	GAA/LGMN/PSAP/PLBD2/GALNS/CD74/IFI30/MANBA/HSPG2/LIPA/SDC3/CTSL/GYG1/NAGLU/TCN2/NSG1/SDC1/NAAA/CTSS/AGRN/CUBN/EPDR1/SDC2/NEU4/CTSK/PRELP/GPC6/BGN/PDGFRB/OMD/GPC4/LUM/FMOD/CSPG5/DCN/OGN/BCAN/NCAN/NSG2/KERA
GOBP_REGULATION_OF_CARDIAC_CONDUCTION	GOBP_REGULATION_OF_CARDIAC_CONDUCTION	51	-0.74446277147837	-1.668745443878	0.000137438006080347	0.00365293999252278	0.00301798492838998	711	tags=43%, list=4%, signal=42%	ASPH/TRPM4/EHD3/ATP2B4/RYR2/ATP1B2/TMEM65/ABCC9/TRDN/NPPC/ATP1A2/NPPA/SLC8A2/RYR1/NOS1/ATP2A1/SLC8A3/AGT/FXYD4/ATP1A3/CASQ1/CASQ2
GOBP_EAR_DEVELOPMENT	GOBP_EAR_DEVELOPMENT	177	-0.617459533066587	-1.47116495329113	0.000137582802144171	0.00365293999252278	0.00301798492838998	3159	tags=35%, list=16%, signal=30%	LRIG3/MYO7A/NOTCH1/GSDME/NAGLU/DLL1/MYCL/FREM2/CEBPA/GATA2/SPRY2/CTHRC1/CDH23/FGF20/TGFB2/PVALB/KCNQ4/GJB2/BMP2/SPARC/NOG/FRZB/SOX9/JAG1/PDGFRB/TCAP/WNT5A/FOXG1/MSX1/ROR1/LGR5/TMIE/GATA3/LRIG1/COL11A1/TGFB3/GSC/WNT3A/EPHA4/HEY2/ALDH1A3/MYO3B/LIN7A/NEUROD1/DLX6/TBX18/NTN1/KCNK3/GABRA5/SLITRK6/OSR2/CXCL14/PRRX1/FOXI1/DLX5/HES5/TFAP2A/TWIST1/HOXA13/SOX2/TBX1/ZIC1
GOCC_MEMBRANE_MICRODOMAIN	GOCC_MEMBRANE_MICRODOMAIN	283	-0.585669950105389	-1.40319627328519	0.000139437695309842	0.00368656792747455	0.0030457676461639	4955	tags=45%, list=25%, signal=35%	STIM1/CD48/APP/LRP8/DAG1/ATP1A1/BACE1/SMO/LCK/SPRED1/ITGB2/ATP2B1/OPRD1/S100A10/NEU3/NPHS2/EFHD2/NFAM1/KCNE3/SYNJ2/LCP2/KCNQ1/PLPP3/NOS3/ATP7A/ADD2/ICAM1/BMPR2/CAVIN2/PRNP/ADCY1/PLPP1/ATP1B1/JAK2/SERPINH1/RFTN1/GNAI1/SDCBP/KCNA5/SELPLG/KIRREL1/HCK/ADCY2/CAV2/OLR1/RGMB/TRADD/RTN4RL1/DLL1/ADGRG1/THY1/CBLB/LYPD6/MYO1C/ANO1/BTK/PTCH1/TNFRSF1B/TFPI/ATP2B4/PSEN2/SLC6A3/PDPN/F2R/MS4A4A/LYN/PODXL/LAT2/PT…
GOMF_VOLTAGE_GATED_CATION_CHANNEL_ACTIVITY	GOMF_VOLTAGE_GATED_CATION_CHANNEL_ACTIVITY	105	-0.673788413090304	-1.58540177635696	0.000141272401827077	0.00371938180608597	0.00307287780710112	3601	tags=55%, list=18%, signal=46%	CACNG8/GRIN2A/KCNA5/SNAP25/KCNJ14/TPCN1/KCNE5/PKD2/KCNJ8/KCNH3/HVCN1/CACNG6/CACNA1A/CACNA1C/CACNA1E/KCND1/LRRC55/ITGAV/KCNJ10/KCNJ15/CACNA2D2/KCNAB1/KCNQ4/KCNJ2/CACNA2D3/KCNC3/CACNG5/CACNB1/HCN2/KCND2/KCNC4/KCNJ3/KCNJ5/KCNG2/CACNA1I/KCNK9/ABCC9/CACNA1G/KCNE4/CACNA1D/KCNQ2/GRIN2D/KCNC2/KCNB1/KCNH5/KCNMA1/KCNJ16/KCNK3/GRIN3A/CACNA2D1/RYR1/KCNQ5/KCNJ1/KCNJ13/CACNG7/LRRC38/CACNA1S/CACNG1
GOBP_RESPIRATORY_SYSTEM_DEVELOPMENT	GOBP_RESPIRATORY_SYSTEM_DEVELOPMENT	169	-0.627535388434895	-1.49528760532317	0.000151378763083531	0.00396878380536153	0.00327892868022376	3359	tags=37%, list=17%, signal=31%	TMEM38B/LIPA/LAMA5/HYDIN/NOTCH1/KLF2/CRISPLD2/SPDEF/HEG1/SPRY1/CEBPA/SPRY2/PDPN/THRA/MMP14/CCN2/RCN3/KCNAB1/LAMA1/GATA6/SPARC/LTBP3/EDA/TGFBR2/NOG/PTN/FOXF1/GNG8/ADAMTS2/FOXJ1/SOX9/BASP1/PDGFRB/WNT5A/SIM2/EGFR/CCBE1/TGFB3/RARG/MME/ZFPM2/RBP4/ASCL1/ALDH1A3/THRB/GLI1/WNT11/FGF18/NFIB/SMPD3/FGF7/FGF9/IGFBP5/ITGB6/FGF1/WNT7B/HHIP/MSC/TBX5/DLX5/NKX2-1/WNT2/FOXA1
GOBP_REGULATION_OF_HUMORAL_IMMUNE_RESPONSE	GOBP_REGULATION_OF_HUMORAL_IMMUNE_RESPONSE	84	0.502731219929053	1.90087345258611	0.000161018107002491	0.00420391441032338	0.00347318881683444	640	tags=38%, list=3%, signal=37%	IGLV3-27/IGLC1/IGHG4/IGLC7/IGHV3-11/IGKV1-5/IGHG1/IGLV2-11/IGLV3-21/IGKC/IGKV3-20/IGHV2-5/IGHG2/IGLV1-47/IGLC3/IGKV2-30/IGKV3-15/IGLV2-14/IGHV3-48/IGLC2/IGLV7-43/IGLV2-23/IGLV1-51/IGLV1-44/IGLV6-57/TNF/IGKV4-1/IGHV1-69/IGHV4-34/IGKV1-16/IGLV3-25/IGHG3
GOBP_MRNA_5_SPLICE_SITE_RECOGNITION	GOBP_MRNA_5_SPLICE_SITE_RECOGNITION	12	0.841006977026663	2.13553573501482	0.000167124505125697	0.00434523713326812	0.00358994678404969	196	tags=33%, list=1%, signal=33%	RNU4ATAC/RNVU1-15/RNVU1-6/RNVU1-14
GOBP_NEUROTRANSMITTER_TRANSPORT	GOBP_NEUROTRANSMITTER_TRANSPORT	170	-0.622825161937773	-1.48463665032781	0.000171865751448974	0.00444510712912676	0.00367245734894172	3899	tags=39%, list=19%, signal=32%	GAD1/RIMS3/ADCY1/GRM4/LIN7B/NRXN2/PRKN/CALM1/SNAP25/STXBP5/NLGN1/TH/GDNF/PRRT2/SLC29A4/SLC6A16/SV2B/PTPRN2/NAAA/ERC2/SNPH/SYNJ1/RIMS4/STXBP5L/SLC6A3/KCNJ10/P2RY1/SLC6A9/KCNMB4/STX11/TRIM9/ITGB3/PPFIA4/ADRA2A/SYN1/DRD2/GPM6B/MCTP1/SYT2/SLC17A7/SLC6A1/SYT9/LRRK2/APBA1/SLC18A3/SLC18A2/SYN3/SYP/GAD2/LIN7A/SYT6/MCTP2/SLC1A6/ATP1A2/MEF2C/GRIN3A/CSPG5/CAMK2A/KMO/SYT5/SLC6A17/NOS1/SLC22A3/SLC1A3/SYT4/CPL…
GOBP_APPENDAGE_MORPHOGENESIS	GOBP_APPENDAGE_MORPHOGENESIS	124	-0.66139001994659	-1.56513932137219	0.00017238446096039	0.00444510712912676	0.00367245734894172	1485	tags=31%, list=7%, signal=29%	WNT3/FREM2/PTCH1/MAP3K20/CACNA1C/TBX2/TGFB2/CHST11/TBX3/NOG/LRP4/SOX9/WNT5A/FBN2/MSX1/ALX3/RARG/HAND2/BMPR1B/DLX6/GREM1/SEMA3C/TP63/OSR2/TBX5/PRRX1/DLX5/TFAP2B/TFAP2A/SFRP2/SP9/SHOX2/TWIST1/HOXA13/PITX1/EN1/ALX4/MYH3
GOBP_NEGATIVE_REGULATION_OF_TRANSPORT	GOBP_NEGATIVE_REGULATION_OF_TRANSPORT	347	-0.566955564203034	-1.36538146840832	0.000178158671964067	0.00457517310871657	0.00377991522312028	3744	tags=33%, list=19%, signal=27%	IL1RAPL1/CD300A/PRKN/WNK2/HECW2/CD74/INHBB/SDCBP/NEDD4L/STC1/CALM1/KALRN/CEACAM1/NR1H3/RHBDF1/PRRT2/KCNE5/TBC1D4/PKD2/SNX3/ANXA1/NOTCH1/BIN1/RGS2/PIP4P2/CD47/IL12A/SERPINE2/APOE/LGALS9/LILRB1/TNFRSF1B/CD84/STXBP5L/RIN3/F2R/ITGAV/BMP8A/MDFIC/GNAO1/CD33/P2RY1/SLC6A9/LILRB2/SYTL4/THBS1/PLSCR1/TCAF2/KCNAB1/RAB11FIP5/CAV1/CLIC2/SIRPA/TRIM9/MIR181B1/ITGB3/LRRTM2/IL13RA2/EPHA3/PRKD1/SFRP1/FCGR2B/ADRA2A/…
GOBP_NEGATIVE_REGULATION_OF_TRANSPORTER_ACTIVITY	GOBP_NEGATIVE_REGULATION_OF_TRANSPORTER_ACTIVITY	67	-0.716815705278326	-1.63918916305076	0.00017991674580384	0.00460146256819127	0.00380163504130305	2275	tags=27%, list=11%, signal=24%	SLC6A9/TCAF2/KCNAB1/CAV1/CLIC2/ADRA2A/DRD2/MMP9/KCNE4/RRAD/TRDN/ATP1A2/TWIST1/ACTN2/SLN/CASQ2/MRLN/CAV3
GOCC_VOLTAGE_GATED_CALCIUM_CHANNEL_COMPLEX	GOCC_VOLTAGE_GATED_CALCIUM_CHANNEL_COMPLEX	35	-0.790459731261493	-1.72206662143931	0.000181821174579633	0.00463126617852025	0.00382625817964329	2614	tags=54%, list=13%, signal=47%	CACNG6/CACNA1A/CACNA1C/CACNA1E/PDE4D/CACNA2D2/CACNA2D3/CACNB1/CACNA1I/CACNA1G/PDE4B/CACNA1D/CACNA2D1/RYR1/NOS1/STAC3/CACNG7/CACNA1S/CACNG1
GOBP_UROGENITAL_SYSTEM_DEVELOPMENT	GOBP_UROGENITAL_SYSTEM_DEVELOPMENT	299	-0.578037208185271	-1.38483895512729	0.000182697685792092	0.00463475181851518	0.00382913794470705	3910	tags=38%, list=20%, signal=31%	CRIP1/LGR4/HES1/PDGFB/PDGFD/PSAP/ADAMTS16/FAT4/COL4A1/EMX2/MAGI2/STAT1/SULF2/C1GALT1/BMP7/GDNF/CYP7B1/LAMA5/PKD2/ANXA1/NOTCH1/KCNJ8/LAMB2/DLL1/SDC1/PROM1/FBN1/FREM2/IRX1/PTCH1/ACE/SPRY1/GATA2/HPGD/SERPINB7/ANGPT2/PODXL/CYP26A1/ADAMTS1/TEK/TGFB2/MTSS1/CD34/NID1/SOX17/HEYL/BMP2/SFRP1/RET/PLXND1/TACSTD2/NOG/CA2/RGN/FOXF1/ANGPT1/LRP4/IL6R/FOXJ1/SOX9/SOX8/BASP1/JAG1/PDGFRB/WNT5A/AR/LGR5/FOXB1/HOXB7/GA…
GOBP_POSITIVE_REGULATION_OF_GROWTH	GOBP_POSITIVE_REGULATION_OF_GROWTH	211	-0.605203954028872	-1.4410439255014	0.000187424125196193	0.0047354821309651	0.0039123592857168	3101	tags=28%, list=15%, signal=24%	ERBB4/SASH3/NOTCH1/DLL1/SYT17/WNT3/L1CAM/CDKL5/GHR/KRT17/SLC6A3/CPNE5/AGRN/TBX2/MMP14/SYT3/TGFB2/RASAL1/SFN/GATA6/SFRP1/FN1/SPHK1/FOXS1/CAPN3/HLX/TGFBR2/DRD2/CSF1/SYT2/LRP1/SEMA5A/BASP1/EGFR/CDH4/TGFBR3/ZFPM2/DSCAM/WNT3A/HEY2/GLI1/AVPR1A/AKAP6/MEF2C/NTN1/LGI1/AGR2/ISLR2/IGF1/TBX5/DIO3/POU3F2/SYT4/CACNG7/SFRP2/WNT2/UNC13A/MYOD1/ARX
GOCC_INTRINSIC_COMPONENT_OF_SYNAPTIC_MEMBRANE	GOCC_INTRINSIC_COMPONENT_OF_SYNAPTIC_MEMBRANE	114	-0.663823624034839	-1.56462979425047	0.000188937135288594	0.00475453851292502	0.00392810328196705	2641	tags=42%, list=13%, signal=37%	CHRNA1/ATP2B4/SLC6A3/P2RY1/SLC6A9/NLGN3/GRM2/LRRTM2/ADAM23/GABRG3/GRID1/CDH10/DRD2/CACNG5/ADORA1/KCND2/SCN2A/KCNJ3/LRRC4/ADAM22/LRRC4C/EPHA7/NTNG1/RGS7BP/CHRNB1/LRFN2/EPHA4/GSG1L/SLITRK1/SORCS3/CNTN1/GPC4/SYT6/SLC1A6/CLSTN2/CHRND/SLC1A2/CSPG5/GPM6A/CNTN2/GABRA5/SLITRK2/P2RX3/SHISA6/SLC8A3/GRID2/CACNG7/PCDH8
GOBP_COTRANSLATIONAL_PROTEIN_TARGETING_TO_MEMBRANE	GOBP_COTRANSLATIONAL_PROTEIN_TARGETING_TO_MEMBRANE	101	0.45244057354639	1.79125267146321	0.000190314038114584	0.00477003105130394	0.00394090290293695	4723	tags=49%, list=24%, signal=37%	RPS3A/RPS10/RPS18/RPS15A/RPS14/RPSA/RPL29/RPL18A/RPS21/ARL6IP1/RPS7/RPL32/RPL17/SRP9/RPS16/RPS26/RPL7/RPL5/RPL35/SIL1/RPL10A/RPL35A/RPS5/RPL21/RPL9/RPL14/RPL27A/RPL31/RPL7A/RPL36A/RPL36/SRP19/RPL26/RPL37/RPL24/RPS4Y1/RPL34/RPS6/RPL10/SRP72/RPS15/RPS3/SEC61B/SSR2/RPL11/RPS4X/RPS27A/ZFAND2B/RPS8
GOBP_DOPAMINERGIC_NEURON_DIFFERENTIATION	GOBP_DOPAMINERGIC_NEURON_DIFFERENTIATION	30	-0.812370689513284	-1.74780951692424	0.000191516813454398	0.00478105319962255	0.00395000917831299	1859	tags=43%, list=9%, signal=39%	SFRP1/FZD1/WNT5A/WNT3A/VEGFD/SFRP2/DKK1/WNT2/FOXA2/PITX3/EN1/FOXA1/WNT9B
GOCC_GOLGI_LUMEN	GOCC_GOLGI_LUMEN	65	-0.72456334989057	-1.66011294333727	0.000196176200022725	0.00487793678310475	0.0040300524298737	2419	tags=51%, list=12%, signal=45%	F10/HSPG2/SDC3/MMP16/SDC1/WNT3/AGRN/MMP14/DEFB1/MMP11/SDC2/CGA/PRELP/GPC6/MUC1/BGN/WNT5A/WNT3A/OMD/SOD3/GPC4/MUC6/MUC15/LUM/FMOD/CSPG5/DCN/UMOD/WNT7B/OGN/BCAN/NCAN/KERA
GOBP_CELLULAR_RESPONSE_TO_ORGANIC_CYCLIC_COMPOUND	GOBP_CELLULAR_RESPONSE_TO_ORGANIC_CYCLIC_COMPOUND	455	-0.546888605041558	-1.3253564811946	0.000209931795935101	0.00519933847165747	0.00429558798589068	4365	tags=35%, list=22%, signal=28%	KANK2/ID3/PPP1R9B/ADCY3/KCNQ1/INPP5K/SP5/PPARA/NKX3-1/MSN/TMEM38A/ICAM1/P2RY13/MN1/SIRT2/CEBPB/PAK3/PDGFB/ADCY1/NFKB1/PLPP1/RAPGEF3/ZBTB7A/PRKN/ALPL/JAK2/DDIT4/ESRRG/GNAI1/STC1/ADCY6/ADCY2/NCOR2/TMEM38B/CAV2/BMP7/ITGA6/ESRRB/RGS9/CYP7B1/FAM107A/NR1H4/ADCY5/PPARGC1B/PKD2/ANXA1/RORC/CES1/KLF2/VDR/NSG1/TRPM4/SNAI2/AQP1/PTCH1/CHRM3/TFPI/KLF4/ATP2B4/COLEC12/CEBPA/RYR2/CLU/GNAO1/PTGER1/P2RY1/PIK3CG/GNA…
GOBP_REGULATION_OF_TRANSMEMBRANE_RECEPTOR_PROTEIN_SERINE_THREONINE_KINASE_SIGNALING_PATHWAY	GOBP_REGULATION_OF_TRANSMEMBRANE_RECEPTOR_PROTEIN_SERINE_THREONINE_KINASE_SIGNALING_PATHWAY	220	-0.603568423278786	-1.43792715264573	0.000221500853751826	0.00546426909294859	0.00451446829155193	3908	tags=40%, list=20%, signal=33%	LATS2/NBL1/HES1/ENG/FSTL1/GDF15/ZBTB7A/JAK2/INHBB/MAGI2/SDCBP/HIPK2/WFIKKN2/VEPH1/CAV2/BMP7/IL17RD/TWSG1/NOTCH1/SLC2A10/GDF3/BCL9L/CCN1/FBN1/SPRY1/CDH5/ACVR2A/SPRY2/BMP8A/LRG1/ACVRL1/TGFB2/THBS1/CAV1/CDKN2B/DKK3/SORL1/CHST11/BMP2/HFE/SFRP1/ADAMTSL2/VWC2/PMEPA1/HTRA1/TGFBR2/NOG/CHRD/CILP/EMILIN1/DAB2/FERMT1/MSTN/ONECUT2/CDKN1C/WNT5A/FBN2/MSX1/CD109/HTRA3/BMP5/GDF6/GREM2/CCN3/SULF1/TGFBR3/FST/TGFB3…
GOMF_PHOSPHORIC_DIESTER_HYDROLASE_ACTIVITY	GOMF_PHOSPHORIC_DIESTER_HYDROLASE_ACTIVITY	76	-0.688509063290743	-1.59033347052591	0.000225087195345225	0.00553096614130659	0.00456957204007355	2668	tags=39%, list=13%, signal=34%	CHRM3/CCR1/PDE4D/PDE7B/PDE4C/PDE2A/PDE1B/PLCD3/GDPD5/BDKRB2/PLCL1/PDE1A/PDE8B/SMPDL3A/PLD1/ENPP3/PLCE1/PDE4B/ENPP2/SMPD3/F2RL2/EDNRA/PDE1C/GDPD2/CASR/PLCD4/NOTUM/MPPED2/ENPP6/PLCXD3
GOMF_CALMODULIN_BINDING	GOMF_CALMODULIN_BINDING	173	-0.6243972409177	-1.48885196374805	0.000228774212216188	0.00559960630369778	0.00462628114999675	3148	tags=32%, list=16%, signal=27%	MBP/MYO7A/RGS2/EEA1/CALD1/PCP4/TRPV6/TRPM4/AEBP1/RASGRF2/MYO1C/CFAP221/ATP2B4/CACNA1C/MAP6/RYR2/CNN3/MYLK/USP6/ENKUR/MYH11/PDE1B/SNTB1/KCNQ4/CAMK1G/MAP6D1/NGFR/CAMK4/CAMKV/SPHK1/SMTNL1/KCNN3/PDE1A/RGS1/EGFR/RGS16/PHKG1/KCNQ2/RRAD/KCNH5/PDE1C/ARPP21/SLC8A2/CAMK2A/GAP43/RYR1/KCNQ5/NOS1/SLC8A3/UNC13A/CACNA1S/MYH7/MYH8/MYH3/TTN
GOCC_TRANSCRIPTION_REGULATOR_COMPLEX	GOCC_TRANSCRIPTION_REGULATOR_COMPLEX	358	-0.562773235311364	-1.3565457445839	0.000230357402186976	0.00561641821830191	0.00464017081284271	1980	tags=13%, list=10%, signal=12%	GATA6/SOX17/NFATC2/GTF2A1L/FOXF1/ANKRD1/SOX9/HDAC9/SOX8/BARX2/POU3F1/POU4F1/LMO2/TLE2/NR5A2/JAZF1/ASCL2/CCND1/RARG/GSC/RUNX3/NFATC1/HAND2/HEY2/RUNX1/ASCL1/SIX3/NEUROD1/KLF5/TBX18/AHR/RXRG/SATB2/PRDM16/FOXF2/HOXB13/POU3F2/INSM1/NKX2-1/SOX2/PITX1/PITX2/ALX4/MYOD1/MYOG/MYF5/MYF6
GOBP_ENDOCRINE_SYSTEM_DEVELOPMENT	GOBP_ENDOCRINE_SYSTEM_DEVELOPMENT	99	-0.673674036351399	-1.57857270550349	0.000238981472345383	0.0058041004097526	0.00479523003261769	2538	tags=33%, list=13%, signal=29%	GATA2/SLC6A3/THRA/TSPO/CDK6/DKK3/GATA6/BMP2/NOG/DRD2/IL6R/SOX9/ONECUT2/WNT5A/MSX1/TG/PAX1/GATA3/BMP5/ASCL1/GLI1/WNT11/SIX3/NEUROD1/POU3F2/INSM1/NKX2-1/FOXA2/SOX2/TBX1/PITX1/PITX2/OTP
GOBP_EMBRYONIC_APPENDAGE_MORPHOGENESIS	GOBP_EMBRYONIC_APPENDAGE_MORPHOGENESIS	104	-0.674854522247462	-1.58753867113523	0.000247255892366321	0.00598187421454582	0.00494210314431037	2843	tags=33%, list=14%, signal=28%	WNT3/FREM2/PTCH1/MAP3K20/CACNA1C/TBX2/TGFB2/CHST11/TBX3/NOG/LRP4/WNT5A/FBN2/MSX1/ALX3/RARG/HAND2/DLX6/GREM1/TP63/OSR2/TBX5/PRRX1/DLX5/TFAP2A/SFRP2/SP9/SHOX2/TWIST1/HOXA13/PITX1/EN1/ALX4/MYH3
GOCC_FIBRILLAR_COLLAGEN_TRIMER	GOCC_FIBRILLAR_COLLAGEN_TRIMER	12	-0.902961252416002	-1.70928249046657	0.000253653890832748	0.00611305876906922	0.00505048516241074	1133	tags=92%, list=6%, signal=87%	COL5A3/COL27A1/COL16A1/COL11A1/COL5A1/COL5A2/COL1A2/COL11A2/COL1A1/LUM/COL3A1
GOBP_REGULATION_OF_WNT_SIGNALING_PATHWAY	GOBP_REGULATION_OF_WNT_SIGNALING_PATHWAY	337	-0.567266061796768	-1.36496260899974	0.000257725751748391	0.00618739295193647	0.00511189855655812	2881	tags=30%, list=14%, signal=26%	DACT3/LGR4/LATS2/MCC/NFKB1/CDK14/PRKN/SOX7/WNK2/RBMS3/ADGRA2/SULF2/MDFI/STK3/DRAXIN/TLE3/NXN/SNX3/NOTCH1/APOE/WNT3/FZD7/DAAM2/TRPM4/IGFBP4/SNAI2/LYPD6/CCN4/WLS/CTHRC1/PRICKLE1/NRARP/MDFIC/AMER2/LGR6/CAV1/PTPRU/DKK3/RNF43/SOX17/BMP2/CTNND2/SFRP1/EDA/NOG/FRZB/DACT1/TLR2/WNT10B/NKD1/LRP1/LRP4/SEMA5A/SOX9/DAB2/FERMT1/HIC1/TMEM64/WNT5A/CMAHP/LGR5/LRRK1/TLE2/EGFR/LRRK2/NKD2/APCDD1L/TNN/CDH3/SULF1/DCDC2…
GOBP_CENTRAL_NERVOUS_SYSTEM_NEURON_DIFFERENTIATION	GOBP_CENTRAL_NERVOUS_SYSTEM_NEURON_DIFFERENTIATION	149	-0.639520770417095	-1.51500983316317	0.000269272001159049	0.00643991740176565	0.00532052913499479	2553	tags=26%, list=13%, signal=23%	TAL1/GATA2/EPHB1/OPHN1/MDGA1/MDGA2/PLXNA4/SFRP1/RORA/DRD2/CSF1R/FZD1/WNT5A/FOXG1/POU4F1/DCLK1/NANOS1/INHBA/WNT3A/EPHA4/ASCL1/NFIB/CBLN1/SPOCK1/SATB2/DLX1/GRID2/DLX5/HES5/SFRP2/EMX1/NKX2-1/DLX2/WNT2/CHRNB2/WNT9B/DBX1/OTP/ARX
GOBP_REGULATION_OF_SKELETAL_MUSCLE_ADAPTATION	GOBP_REGULATION_OF_SKELETAL_MUSCLE_ADAPTATION	12	-0.902188645918088	-1.70781996618287	0.000271453967620899	0.00646741658217702	0.00534324840007838	1041	tags=42%, list=5%, signal=40%	TNNT1/IGFBP5/MYH7/TNNC1/MYMK
GOMF_ACTIN_MONOMER_BINDING	GOMF_ACTIN_MONOMER_BINDING	26	-0.822198178486927	-1.74312177983919	0.000277497306172708	0.00658635651696283	0.00544151416171203	1215	tags=27%, list=6%, signal=25%	COBL/COBLL1/MYL3/LMOD2/MYL4/LMOD3/MYL2
GOCC_BASOLATERAL_PLASMA_MEMBRANE	GOCC_BASOLATERAL_PLASMA_MEMBRANE	176	-0.617608016775876	-1.47200915592255	0.000281094959188625	0.00664656986519217	0.00549126120869775	4296	tags=43%, list=21%, signal=34%	KCNQ1/SLC41A1/PLPP3/ANK2/SLC2A9/MSN/ATP7A/ANK3/SLC39A14/B4GALT1/PDGFB/ATP1B1/ENPP1/LIN7B/CD300LG/SLC7A5/LEPR/ATP6V1B1/SLC47A1/ABCC6/ERBB2/SLC29A4/CA9/ERBB4/ANXA1/SLC7A6/AQP1/ATP2B4/SLCO4C1/ARRB1/PDPN/SLC40A1/SLC39A8/HPGD/KCNJ10/VSIG1/NOD1/P2RY1/SLC6A9/TEK/ADRA2A/SLC7A7/ANXA2/CA2/SLC9A4/ADORA1/PROM2/LRP1/SLC4A4/RAB17/CLDN1/PTH1R/EGFR/NKD2/SLC16A12/CDH16/CD44/AQP2/RHBG/KCNC2/FOLR1/LIN7A/ERBB3/KCNJ1…
GOBP_BONE_MORPHOGENESIS	GOBP_BONE_MORPHOGENESIS	77	-0.699258111145991	-1.61484841016352	0.000283629354728107	0.00668128397265534	0.0055199413001695	1776	tags=35%, list=9%, signal=32%	LTBP3/TGFBR2/LTF/FREM1/SOX9/MSX1/PAX1/COL27A1/TGFB3/RARG/MSX2/FGF18/SMPD3/BMPR1B/TMEM119/NPPC/MEF2C/COL1A1/PAPPA2/OSR2/COMP/SFRP4/DLX5/TFAP2A/SFRP2/SHOX2/TWIST1
GOBP_POSITIVE_REGULATION_OF_ENDOCYTOSIS	GOBP_POSITIVE_REGULATION_OF_ENDOCYTOSIS	92	-0.671133946206669	-1.57096819492214	0.000286257927826783	0.00671794822383006	0.0055502325608205	3706	tags=41%, list=19%, signal=34%	SERPINE1/F2RL1/CCL21/VTN/MAGI2/NEDD4L/NLGN1/NTF3/APOE/DLL1/LDLRAP1/GATA2/ARRB1/CLU/APLN/CD14/RAB31/TREM2/NCKAP1L/HFE/ANXA2/DRD2/ANGPT1/LRP1/AXL/DAB2/WNT5A/SGIP1/ITGA2/LRRK2/WNT3A/C3/STAP1/EGF/GREM1/APELA/SFRP4/CAV3
GOCC_MITOCHONDRIAL_LARGE_RIBOSOMAL_SUBUNIT	GOCC_MITOCHONDRIAL_LARGE_RIBOSOMAL_SUBUNIT	56	0.550488796553231	1.86107597854161	0.000292011209844649	0.00682739642121854	0.0056406564415396	7149	tags=71%, list=36%, signal=46%	MRPL14/MRPL54/MRPL11/MRPS18A/MRPL16/MRPL9/MRPL55/MRPL2/NDUFAB1/MRPL46/MRPL21/MRPL48/MRPL20/MRPL47/MRPL52/MRPL49/MRPL43/MRPL4/MRPL3/MRPL51/MRPL33/MRPL36/MRPL22/MRPL57/MRPL39/MRPL50/MRPL41/MRPL18/MRPL44/MRPL53/MRPL28/MPV17L2/MRPL15/MRPL42/MRPL35/MRPL37/MRPL58/MRPL38/MRPL30/MRPL12
GOBP_DEVELOPMENTAL_MATURATION	GOBP_DEVELOPMENTAL_MATURATION	222	-0.594017888085788	-1.41553068621565	0.0003124626608591	0.0072784053269261	0.00601327085151655	2940	tags=29%, list=15%, signal=25%	BHLHA15/KLF2/C1QA/CNTNAP2/BTK/ANG/CDH5/CEBPA/TAL1/GATA2/NRCAM/AGRN/ACVRL1/C1QL1/DEFB1/RFLNA/TGFB2/IGSF21/CLEC7A/XYLT1/BMP2/RET/GLDN/RFLNB/ADGRB3/WNT10B/EDNRB/LTF/AXL/FERMT1/CDKN1A/SOX8/CX3CL1/PTH1R/WNT5A/CX3CR1/GATA3/LRRK2/MYOC/MMP2/CDH3/NFIA/FEV/SYP/ASCL1/NTN4/SIX3/C3/SPINK1/NPPC/GREM1/CDK5R2/RELN/CNTN2/RYR1/IGF1/HOXB13/SYT4/HES5/ACTL6B/BCAN/UNC13A/SEZ6/FOXA1
GOBP_INNER_EAR_MORPHOGENESIS	GOBP_INNER_EAR_MORPHOGENESIS	76	-0.684679874871806	-1.58148872637907	0.000325821252965356	0.00756146655955896	0.00624713030052093	1623	tags=34%, list=8%, signal=32%	GATA2/SPRY2/CTHRC1/KCNQ4/FRZB/SOX9/TCAP/WNT5A/FOXG1/TMIE/GATA3/LRIG1/COL11A1/WNT3A/ALDH1A3/MYO3B/DLX6/TBX18/NTN1/SLITRK6/PRRX1/FOXI1/DLX5/TFAP2A/TBX1/ZIC1
GOBP_SULFUR_COMPOUND_CATABOLIC_PROCESS	GOBP_SULFUR_COMPOUND_CATABOLIC_PROCESS	47	-0.754912027191807	-1.68415435963529	0.000338529426716251	0.00778521993290831	0.0064319907991404	1462	tags=26%, list=7%, signal=24%	PRELP/BGN/MAT1A/OMD/LUM/FMOD/CSPG5/DCN/OGN/BCAN/NCAN/KERA
GOBP_EYE_MORPHOGENESIS	GOBP_EYE_MORPHOGENESIS	119	-0.652258372353786	-1.53664235255536	0.000338998749344065	0.00778521993290831	0.0064319907991404	3467	tags=39%, list=17%, signal=33%	HIPK2/RDH13/TH/EPHA2/BMP7/MYO7A/NAGLU/SLC1A1/DLL1/THY1/PROM1/FBN1/VAX2/SDK2/WNT9A/TBX2/MFRP/STAT3/COL8A2/SDK1/PTN/NKD1/SOX9/SOX8/JAG1/WNT5A/FBN2/RARG/COL8A1/DSCAM/RBP4/ALDH1A3/THRB/COL5A1/SIX3/COL5A2/OLFM3/FOXF2/DIO3/MFAP5/TFAP2B/TFAP2A/WNT2/TWIST1/PITX3/WNT16/PITX2
GOBP_REGULATION_OF_CELL_JUNCTION_ASSEMBLY	GOBP_REGULATION_OF_CELL_JUNCTION_ASSEMBLY	181	-0.613178768310743	-1.46129008250676	0.00034051221101145	0.00778521993290831	0.0064319907991404	3432	tags=38%, list=17%, signal=32%	NLGN1/FLRT2/EPHA2/CRB3/FAM107A/ASIC2/SYNDIG1/THY1/LRRC4B/PRKCH/SNAI2/MYO1C/HRG/ACE/EPHB1/AGRN/TPBG/MMP14/ACVRL1/MDGA1/SLIT1/TEK/THBS1/CAV1/NLGN3/PDLIM5/IL1RAP/LRRTM2/EPHA3/GPBAR1/SFRP1/KDR/ADGRB3/LRRN3/TLR2/GPM6B/LRP1/CUX2/GPC6/RAB17/CLDN1/AMIGO2/LIMCH1/WNT5A/MYOC/SLITRK4/EPHA7/COL16A1/WNT3A/RUNX1/SNAI1/IL1RAPL2/SRPX2/SLITRK5/SLITRK1/CBLN1/GPC4/GREM1/CLSTN2/CLDN19/MEF2C/NTN1/CBLN2/SLITRK2/SLITRK6…
GOBP_BRANCHING_MORPHOGENESIS_OF_AN_EPITHELIAL_TUBE	GOBP_BRANCHING_MORPHOGENESIS_OF_AN_EPITHELIAL_TUBE	131	-0.640441492730895	-1.5155869688307	0.000341538880994399	0.00778521993290831	0.0064319907991404	3355	tags=37%, list=17%, signal=31%	EPHA2/BMP7/GDNF/RASIP1/LAMA5/DLL4/LRP5L/PKD2/TIE1/NOTCH1/PTCH1/SPRY1/SPRY2/NRARP/MMP14/LAMA1/TBX3/BMP2/PLXND1/TACSTD2/KDR/TGFBR2/NOG/CSF1/FOXF1/SOX9/SOX8/WNT5A/AR/HOXB7/CCL11/AGTR2/SEMA3E/EDNRA/EGF/GREM1/MYC/PKHD1/CASR/FGF1/HHIP/NPNT/AGT/SFRP2/NKX2-1/WNT2/FOXA1/WNT9B/CAV3
GOCC_NEUROMUSCULAR_JUNCTION	GOCC_NEUROMUSCULAR_JUNCTION	65	-0.717418750167787	-1.64374330157089	0.000342348178644384	0.00778521993290831	0.0064319907991404	3537	tags=48%, list=18%, signal=39%	COL4A5/STXBP5/CDK5R1/LAMA5/LAMB2/SYNGR1/SERPINE2/POSTN/CHRNA1/STXBP5L/PSEN2/F2R/DLGAP3/PTN/ACHE/LRP4/EPHA7/CHRNB1/EPHA4/SYP/PDZRN3/CHRND/SPOCK1/CDH15/SLC8A3/SYNC/LAMA2/DES/UNC13A/RAPSN/CAV3
GOBP_INORGANIC_ANION_TRANSPORT	GOBP_INORGANIC_ANION_TRANSPORT	121	-0.64800933347214	-1.52855863774597	0.000342917443581662	0.00778521993290831	0.0064319907991404	3951	tags=42%, list=20%, signal=34%	PRKG2/CEBPB/PRNP/SLC39A14/APOL1/ENPP1/TTYH3/ABCC6/ANKH/SLC37A2/CLCN5/SLC1A1/CLCNKB/ANO1/SLC12A4/SLC20A2/SLC39A8/GLRB/TSPO/ANO5/CLIC3/SLC12A8/PTAFR/CLIC2/CLIC5/GABRG3/GABRP/GABRD/SLC4A4/SLC12A5/SLC17A7/ADAMTS8/SLC6A1/TTYH2/CLIC6/TG/CLCNKA/CA7/GABRR1/GABRB3/SLC12A3/CASR/GABRA5/ABCB1/BSND/SLC34A2/SLC12A1/SFRP4/SLC26A7/SLC1A3/TTYH1
GOBP_EAR_MORPHOGENESIS	GOBP_EAR_MORPHOGENESIS	95	-0.673485373271951	-1.57502318655637	0.000351421031629467	0.00792837331720025	0.00655026122162898	1688	tags=28%, list=8%, signal=26%	NOG/FRZB/SOX9/TCAP/WNT5A/FOXG1/MSX1/TMIE/GATA3/LRIG1/COL11A1/GSC/WNT3A/ALDH1A3/MYO3B/DLX6/TBX18/NTN1/SLITRK6/OSR2/PRRX1/FOXI1/DLX5/TFAP2A/TWIST1/TBX1/ZIC1
GOBP_POSITIVE_REGULATION_OF_B_CELL_ACTIVATION	GOBP_POSITIVE_REGULATION_OF_B_CELL_ACTIVATION	101	0.439499456306708	1.74001763158693	0.00035175355604559	0.00792837331720025	0.00655026122162898	1414	tags=32%, list=7%, signal=30%	IGLC1/IGLL5/IGHG4/IGLC7/IGHV3-11/IGHD/IGHG1/IGHA1/IGKC/IGHV2-5/IGHG2/IGHV5-51/IGLC3/IL6/IGHV1-24/IGHV3-48/IGHV3-21/IGLC2/IGHV1-69/IGHV4-34/IGHG3/IGHV2-70D/IGHV1-18/TRBC2/BCL2/SHLD3/IGHV3-15/IGHV4-31/IL10/IGHV3-33/TFRC/NSD2
GOMF_DNA_BINDING_TRANSCRIPTION_REPRESSOR_ACTIVITY	GOMF_DNA_BINDING_TRANSCRIPTION_REPRESSOR_ACTIVITY	269	-0.576267222625197	-1.37911384096612	0.000358435324708478	0.00805002059004775	0.00665076373105563	3214	tags=23%, list=16%, signal=19%	ZNF750/BHLHE40/MAFK/SPI1/PLAGL1/HOXB8/RORC/BCL6B/IFI16/AEBP1/ZNF436/ZEB1/SNAI2/IRX1/ZBTB18/ZBTB20/VAX2/TBX2/JDP2/ELK3/TBX3/HEYL/MITF/HEY1/NFATC2/FOXS1/NR3C1/CUX2/TRPS1/HIC1/TFAP2C/MSX1/BCL6/GATA3/NACC2/SCRT2/VSX2/ASCL2/ZEB2/GSC/HEY2/FOXQ1/CREB3L1/ASCL1/SNAI1/HES2/MYC/TBX18/ZNF536/ZNF556/OSR2/MSC/PRDM16/HOXB13/PRRX1/INSM1/HES5/TFAP2A/EN1/OTP/ARX
GOBP_CEREBRAL_CORTEX_CELL_MIGRATION	GOBP_CEREBRAL_CORTEX_CELL_MIGRATION	34	-0.781737330809059	-1.69214540864362	0.00036794679467256	0.0081933307779398	0.00676916370149813	1284	tags=26%, list=6%, signal=25%	FOXG1/DAB1/HTR6/CDK5R2/RELN/POU3F3/POU3F2/NKX2-1/ARX
GOBP_COLLAGEN_FIBRIL_ORGANIZATION	GOBP_COLLAGEN_FIBRIL_ORGANIZATION	50	-0.745136274779024	-1.67346321017821	0.000368334343312169	0.0081933307779398	0.00676916370149813	3362	tags=62%, list=17%, signal=52%	EFEMP2/CRTAP/COL14A1/SERPINF2/AEBP1/LOXL2/TNXB/LOXL4/COL5A3/TGFB2/MMP11/CYP1B1/ADAMTS2/LOXL1/EMILIN1/COL11A1/COL12A1/COL5A1/COL5A2/COL1A2/GREM1/COL11A2/COL1A1/LUM/FMOD/COL3A1/DDR2/ADAMTS14/COMP/DPT/SFRP2
GOBP_IMPORT_ACROSS_PLASMA_MEMBRANE	GOBP_IMPORT_ACROSS_PLASMA_MEMBRANE	137	-0.623061691191629	-1.47168701222155	0.000369788263469015	0.0081933307779398	0.00676916370149813	3938	tags=45%, list=20%, signal=36%	PRNP/SLC39A14/ATP1B1/SLC7A3/SLC7A5/SLC16A2/WNK2/ACSL5/KCNJ14/SLC47A1/CALCR/SLC2A3/SLC9A7/RGS2/KCNJ8/SLC2A10/FAM155B/SLC1A1/TRPV6/TRPM4/SLC12A4/ATP2B4/SLC36A1/SLC39A8/KCNJ10/KCNJ15/SLC6A9/ATP1B2/FOLR2/SLC12A8/THBS1/SLC2A5/KCNJ2/ACSL1/HFE/SLC9A4/HCN2/KCNJ3/KCNJ5/SLC12A5/NTSR1/SLC6A1/KCNK9/ABCC9/SLC9A9/FOLR1/KCNJ16/SLC1A6/ATP1A2/SLC1A2/SLC12A3/SLC8A2/ATP12A/SLC15A2/CACNA2D1/SLC8A3/KCNJ1/SLC12A1/SLC1…
GOBP_REGULATION_OF_MUSCLE_HYPERTROPHY	GOBP_REGULATION_OF_MUSCLE_HYPERTROPHY	54	-0.732248045896036	-1.65505933446451	0.000370046698078034	0.0081933307779398	0.00676916370149813	1407	tags=22%, list=7%, signal=21%	LMCD1/MSTN/HAND2/AKAP6/IGFBP5/PI16/IGF1/AGT/TRIM63/MYMK/MLIP/CAV3
GOCC_SMALL_RIBOSOMAL_SUBUNIT	GOCC_SMALL_RIBOSOMAL_SUBUNIT	71	0.508206329982853	1.77345566730246	0.000371599981316494	0.00819875170045477	0.00677364235772617	4753	tags=46%, list=24%, signal=36%	HBA2/HBA1/RPS3A/RPS10/MRPS12/RPS18/RPS15A/RPS14/RPSA/RPS21/RPS7/MRPS15/MRPS18A/RPS16/RPS26/RPS5/MRPS34/MRPS26/MRPS31/MRPS36/MCTS1/MRPS22/MRPS18C/RPS4Y1/RPS6/MRPS14/RPS15/RPS3/MRPS2/RPS4X/RPS27A/RPS8/MRPS10
GOBP_RESPONSE_TO_MUSCLE_STRETCH	GOBP_RESPONSE_TO_MUSCLE_STRETCH	22	-0.844268094473968	-1.75876911286468	0.000379669555850648	0.00834740153319355	0.00689645383443578	1581	tags=36%, list=8%, signal=34%	ANKRD1/DMD/TCAP/GSN/NPPA/CSRP3/TTN/CAV3
GOMF_G_PROTEIN_COUPLED_RECEPTOR_BINDING	GOMF_G_PROTEIN_COUPLED_RECEPTOR_BINDING	214	-0.594981083722291	-1.41672773616557	0.000385831297945832	0.00845321298226778	0.00698387310746265	2876	tags=40%, list=14%, signal=35%	CCRL2/PRKN/JAK2/CCL21/GNAI1/MAGI2/SDCBP/CALM1/INSL3/WNT8B/ADM/NTS/CCKBR/TUB/WNT3/FZD7/PTCH1/ACE/CCL7/WLS/ARRB1/CTHRC1/CCL8/WNT9A/PDE4D/GNAO1/PTGER1/NES/P2RY1/PF4V1/APLN/DEFB1/GNA15/FCN1/CNRIP1/CCL2/S100A14/RNF43/SFRP1/EDN3/ADRA2A/FPR1/REEP1/BDKRB2/PNOC/CXCL3/GNA14/RTP4/PTCH2/WNT10B/EDNRB/ADORA1/FZD1/ITGB4/CCL20/CX3CL1/WNT5A/PPY/CLIC6/MYOC/UCN3/CCL11/MSMP/TAC1/WNT3A/CXCL10/WNT11/DNM3/C3/ASIP/AVPR1…
GOMF_GROWTH_FACTOR_ACTIVITY	GOMF_GROWTH_FACTOR_ACTIVITY	119	-0.650406520867	-1.53227961296343	0.000389732524416468	0.00850893379091842	0.00702990850937167	3906	tags=50%, list=20%, signal=40%	HBEGF/PDGFB/BDNF/PDGFD/GDF15/FGF13/PGF/INHBB/TYMP/BMP7/GDNF/ARTN/PDGFC/NTF3/NRG2/BMP1/GDF3/IL12A/FGF11/BMP8A/KITLG/FGF20/CCN2/TGFB2/BMP2/PTN/CSF1/VEGFC/MSTN/JAG1/OSM/FGF17/BMP5/BTC/GDF6/CCN3/TGFB3/FGF14/NRG1/INHBA/LEFTY2/FGF18/IL34/FGF7/FGF9/EGF/TFF1/BMP3/CSPG5/FGF1/VEGFD/MACC1/IGF1/THBS4/OGN/AGT/DKK1/FGF3/TDGF1
GOMF_MYOSIN_HEAVY_CHAIN_BINDING	GOMF_MYOSIN_HEAVY_CHAIN_BINDING	11	-0.910103591413084	-1.70878696237323	0.000398083763658824	0.00866108633016039	0.00715561385114802	1444	tags=64%, list=7%, signal=59%	AXL/LIMCH1/NKD2/MYL3/AMPD1/MYL4/MYL2
GOBP_CHONDROCYTE_DIFFERENTIATION	GOBP_CHONDROCYTE_DIFFERENTIATION	92	-0.664384430091871	-1.55516915032397	0.000402620745954226	0.00872251394911504	0.00720636410397765	2767	tags=46%, list=14%, signal=40%	SOX5/LOXL2/SNAI2/CCN4/WNT9A/ACVRL1/CCN2/RFLNA/CHST11/BMP2/CREB3L2/LTBP3/RFLNB/TGFBR2/ADAMTS12/WNT10B/SOX9/TRPS1/ECM1/PTH1R/COL27A1/GDF6/CCN3/SULF1/COL11A1/RARG/SCIN/RUNX3/RUNX1/FGF18/NFIB/SMPD3/BMPR1B/PTHLH/NPPC/TGFBI/GREM1/MEF2C/OSR2/COMP/SFRP2/SHOX2
GOBP_CELL_CHEMOTAXIS	GOBP_CELL_CHEMOTAXIS	234	-0.590402376051244	-1.40862564030337	0.00040369119777264	0.00872251394911504	0.00720636410397765	4033	tags=45%, list=20%, signal=36%	JAML/CXCL16/CXCL9/HBEGF/NBL1/PDGFB/PDGFD/LGMN/CCRL2/RIPOR2/SLAMF8/GAS6/HOXB9/SERPINE1/F2RL1/MOSPD2/CD74/PGF/CCL21/BIN2/ACKR2/EPHA2/RARRES2/CYP7B1/ANXA1/NOTCH1/PRKCQ/IL12A/LGALS9/TRPM4/HRG/CCL7/FCER1G/ACKR3/EPHB1/CCR1/RIN3/LYST/LPAR1/CCL8/VAV1/LYN/C3AR1/TPBG/TNFRSF11A/PIK3CG/PF4V1/IL16/TGFB2/THBS1/GPR183/CCL2/S100A14/NCKAP1L/SMOC2/PRKD1/HRH1/EDN3/AIF1/DPP4/KDR/CXCL3/PRSS56/PTN/CSF1/HSPB1/CSF1R/PLA…
GOBP_BEHAVIOR	GOBP_BEHAVIOR	444	-0.540065422241869	-1.30846646347316	0.000417375501948492	0.00898627666274712	0.00742427950801994	3941	tags=34%, list=20%, signal=28%	CEBPB/CNP/PRNP/GAA/GAD1/ORMDL3/BDNF/ADCY1/MFSD2A/LGMN/GDF15/NRXN2/MYH14/SHANK3/GATM/PRKN/FGF13/LEPR/ATP8A1/ATP6V1B1/GRIN2A/OPRL1/CEND1/SNAP25/HIPK2/NLGN1/KALRN/TH/GDNF/ANKH/NTF3/HPGDS/NCOA1/CPT1A/ADCY5/NRXN3/TMOD2/HOXB8/NAGLU/SLC1A1/VLDLR/APOE/CPEB3/CNTNAP2/ITGA5/SYNJ1/NEGR1/TAL1/USP2/SLC6A3/KCNJ10/GLRB/CDH23/GNAO1/THRA/TPBG/C1QL1/P2RY1/TSPO/APLN/ATP1B2/STAT3/LILRB2/THBS1/NLGN3/PDE1B/ALK/SHANK2/C…
GOMF_CHLORIDE_TRANSMEMBRANE_TRANSPORTER_ACTIVITY	GOMF_CHLORIDE_TRANSMEMBRANE_TRANSPORTER_ACTIVITY	66	-0.702669077861545	-1.60899806956431	0.000418766802668713	0.00898627666274712	0.00742427950801994	2917	tags=45%, list=15%, signal=39%	CLCN5/SLC1A1/CLCNKB/ANO1/SLC12A4/SLC6A3/GLRB/ANO5/CLIC3/SLC12A8/CLIC2/CLIC5/GABRG3/GABRP/GABRD/SLC12A5/SLC6A1/TTYH2/CLIC6/CLCNKA/SLC18A2/GABRR1/GABRB3/SLC12A3/GABRA5/BSND/SLC12A1/SLC22A3/SLC26A7/TTYH1
GOCC_U2_SNRNP	GOCC_U2_SNRNP	21	0.713496278529119	2.09006855618303	0.000423448564822787	0.00905572937603954	0.00748165993101659	4233	tags=67%, list=21%, signal=53%	SNRPB/SNRPG/SNRPE/SF3B5/SNRPD2/SF3A3/SNRPA1/PHF5A/SNRPD1/SF3B6/HTATSF1/SNRPGP15/SNRPB2/SF3B2
GOBP_REGULATION_OF_PROTEIN_DEPOLYMERIZATION	GOBP_REGULATION_OF_PROTEIN_DEPOLYMERIZATION	79	-0.688287185376026	-1.58722529509991	0.000429840887691547	0.00916116667440555	0.00756877008831732	2312	tags=24%, list=12%, signal=21%	EPS8/NES/MAP6D1/SVIL/SEMA5A/MAP1A/PLEKHH2/TMOD1/TMOD4/GSN/NAV3/SCIN/APC2/TRIM54/STMN2/LMOD2/ACTN2/SLN/LMOD3
GOBP_ORGAN_GROWTH	GOBP_ORGAN_GROWTH	137	-0.621247684244889	-1.46740228327522	0.000434098500095146	0.00922054644608876	0.00761782845126825	3359	tags=41%, list=17%, signal=34%	ANXA6/LEPR/STC1/TMEM38B/STK3/WWC3/ERBB4/SASH3/NOTCH1/TENM4/RGS2/BNC2/DIPK2A/DLL1/HEG1/DUSP6/SPRY2/TBX2/FGF20/TGFB2/PDLIM5/MAPK11/GATA6/WWC2/HLX/TGFBR2/NOG/SORBS2/SOX9/ECM1/BASP1/PDGFRB/AR/COL27A1/TGFBR3/RARG/ZFPM2/RBP4/HEY2/RUNX1/AGTR2/GLI1/SMPD3/FGF7/AKAP6/NPPC/MEF2C/PI16/DDR2/COMP/IGF1/TBX5/WNT2/OSTN/CAV3/ARX
GOBP_FOREBRAIN_GENERATION_OF_NEURONS	GOBP_FOREBRAIN_GENERATION_OF_NEURONS	47	-0.748934195964646	-1.67081824872468	0.000437368578301885	0.00925861997175544	0.00764928402591988	1612	tags=30%, list=8%, signal=27%	CSF1R/WNT5A/FOXG1/INHBA/WNT3A/ASCL1/SATB2/DLX1/DLX5/HES5/NKX2-1/DLX2/OTP/ARX
GOMF_EXTRACELLULAR_MATRIX_STRUCTURAL_CONSTITUENT_CONFERRING_TENSILE_STRENGTH	GOMF_EXTRACELLULAR_MATRIX_STRUCTURAL_CONSTITUENT_CONFERRING_TENSILE_STRENGTH	39	-0.766080357545827	-1.68571638639017	0.000442985309789325	0.00934594596343405	0.00772143098899132	3687	tags=82%, list=18%, signal=67%	COL24A1/COL4A2/COL18A1/COL4A1/COL4A5/COL14A1/COL6A2/COL6A1/COL5A3/COL8A2/COL25A1/COL6A6/COL9A3/COL6A3/COL28A1/COL27A1/COL23A1/COL16A1/COL11A1/COL8A1/COL12A1/COL5A1/COL17A1/COL5A2/COL1A2/COL4A4/COL15A1/COL11A2/COL1A1/COL21A1/COL3A1/COL4A3
GOBP_CELLULAR_RESPONSE_TO_LIPID	GOBP_CELLULAR_RESPONSE_TO_LIPID	454	-0.535519356386576	-1.29810875966979	0.000444744123298004	0.0093515660288097	0.00772607417301159	3941	tags=35%, list=20%, signal=29%	CEBPB/CXCL9/IRF8/ADCY1/NFKB1/PLPP1/PTPN22/ZBTB7A/ADAM9/NOS2/SERPINE1/JAK2/DDIT4/ESRRG/GNAI1/STC1/ADCY6/CD274/HCK/ADCY2/NCOR2/SASH1/NR1H3/BMP7/ESRRB/TBXA2R/WNT8B/CYP7B1/TRIB1/MALT1/CPT1A/FAM107A/NR1H4/ADCY5/PPARGC1B/ANXA1/RORC/CES1/SCIMP/VDR/WNT3/FZD7/IRAK2/CMPK2/SNAI2/AQP1/PTCH1/LILRB1/CD68/TNFRSF1B/TFPI/KLF4/CARD16/SGMS1/HAVCR2/LTK/LPAR1/CLU/WNT9A/LYN/CD86/CD180/TSPO/PF4V1/TICAM1/LILRB2/CD14/LY9…
GOBP_REGULATION_OF_BONE_MINERALIZATION	GOBP_REGULATION_OF_BONE_MINERALIZATION	64	-0.708902836815959	-1.61870540504639	0.000449020636035916	0.00940991072040486	0.00777427737378855	3337	tags=56%, list=17%, signal=47%	BMP7/ANKH/SRGN/CCN1/SGMS2/TRPM4/ACVR2A/CCR1/RFLNA/BMP2/LTBP3/RFLNB/KL/PTN/WNT10B/GPM6B/LTF/SOX9/MGP/ECM1/FBN2/P2RX7/TGFB3/ADRB2/OMD/FZD9/BMPR1B/TMEM119/ISG15/GREM1/MEF2C/DDR2/OSR2/COMP/TFAP2A/TWIST1
GOBP_NEGATIVE_REGULATION_OF_TRANSMEMBRANE_TRANSPORT	GOBP_NEGATIVE_REGULATION_OF_TRANSMEMBRANE_TRANSPORT	101	-0.657824482232156	-1.5435280631924	0.000451975735058947	0.00944026651959787	0.00779935671936807	2275	tags=22%, list=11%, signal=19%	SLC6A9/THBS1/TCAF2/KCNAB1/CAV1/CLIC2/ADRA2A/DRD2/NTSR1/MMP9/KCNE4/RRAD/TRDN/ATP1A2/PID1/OSTN/TWIST1/ACTN2/SLN/CASQ2/MRLN/CAV3
GOBP_CARDIAC_VENTRICLE_DEVELOPMENT	GOBP_CARDIAC_VENTRICLE_DEVELOPMENT	104	-0.665823131793307	-1.56629308245288	0.000459844985315748	0.00955262691454181	0.00789218659863871	2181	tags=30%, list=11%, signal=27%	TGFB2/PDE2A/TBX3/HEYL/HEY1/TMEM65/TGFBR2/NOG/FOXF1/JAG1/WNT5A/POU4F1/GATA3/CPE/COL11A1/TGFBR3/NRG1/ZFPM2/HAND2/HEY2/WNT11/MEF2C/SEMA3C/TBX5/SFRP2/TNNT2/HOXA13/MYL3/MYH7/TNNC1/MYL2
GOBP_CHLORIDE_TRANSPORT	GOBP_CHLORIDE_TRANSPORT	75	-0.698486978643282	-1.61300129743	0.000462248520271035	0.00955262691454181	0.00789218659863871	2917	tags=44%, list=15%, signal=38%	CLCN5/SLC1A1/CLCNKB/ANO1/SLC12A4/GLRB/TSPO/ANO5/CLIC3/SLC12A8/PTAFR/CLIC2/CLIC5/GABRG3/GABRP/GABRD/SLC12A5/SLC6A1/TTYH2/CLIC6/CLCNKA/CA7/GABRR1/GABRB3/SLC12A3/CASR/GABRA5/ABCB1/BSND/SLC12A1/SLC26A7/SLC1A3/TTYH1
GOBP_SIGNAL_RELEASE	GOBP_SIGNAL_RELEASE	390	-0.549097725008953	-1.32743586087044	0.000462989879259286	0.00955262691454181	0.00789218659863871	3899	tags=33%, list=19%, signal=27%	GAD1/RIMS3/ADCY1/GRM4/LIN7B/RAPGEF3/NRXN2/ZBED6/PRKN/NOS2/JAK2/F2RL1/INHBB/KCNA5/CALM1/SNAP25/STXBP5/NLGN1/KALRN/GDNF/PRRT2/ADM/NR0B2/CPT1A/PTPRN2/NR1H4/ADCY5/LRP5L/ANXA1/GPR68/TRPV6/SYT17/NAAA/TRPM4/ANO1/ERC2/BTK/LILRB1/SNPH/SYNJ1/CACNA1A/CACNA1C/WLS/CACNA1E/RIMS4/STXBP5L/F2R/LYN/BMP8A/FGF20/SYT3/TNFRSF11A/P2RY1/KCNMB4/APLN/HCAR2/CACNA2D2/SYTL4/RAB11FIP5/C1QTNF3/STX11/C1QTNF1/TRIM9/TBX3/PPFIA4/P…
GOBP_DEVELOPMENTAL_CELL_GROWTH	GOBP_DEVELOPMENTAL_CELL_GROWTH	202	-0.593918002115303	-1.41520260567218	0.000463453332591878	0.00955262691454181	0.00789218659863871	3054	tags=28%, list=15%, signal=24%	RGS2/LAMB2/APOE/SYT17/WNT3/L1CAM/CDKL5/POSTN/NRCAM/CPNE5/SYT3/SLIT1/RASAL1/NLGN3/PDLIM5/SEMA5B/PLXNA4/FN1/TGFBR2/SORBS2/SYT2/LRP1/SEMA5A/TMEM108/SEMA6B/SOX9/ITGA4/WNT5A/SPP1/COBL/DCLK1/CDH4/TNN/EPHA7/ALCAM/RARG/DSCAM/WNT3A/OLFM1/AGTR2/SEMA3E/FLRT1/AKAP6/NTN1/FSTL4/SEMA3C/PI16/ISLR2/IGF1/SYT4/CACNG7/EMX1/MT3/OSTN/UNC13A/CAV3
GOBP_REGULATION_OF_NERVOUS_SYSTEM_DEVELOPMENT	GOBP_REGULATION_OF_NERVOUS_SYSTEM_DEVELOPMENT	374	-0.547021305237691	-1.32022933162638	0.000472157699046565	0.00966854684452798	0.00798795729356236	3432	tags=34%, list=17%, signal=29%	PAK3/CTSC/HES1/BDNF/NEURL1/NUMBL/SHANK3/IL1RAPL1/SEMA7A/PTPRD/PLXNA1/FGF13/NLGN1/CDK5R1/KALRN/FLRT2/TYMP/PLXNA2/BMP7/DRAXIN/RNF112/BHLHE40/DLL4/TNFRSF21/NOTCH1/ASIC2/BIN1/TENM4/SYNDIG1/SERPINE2/DLL1/THY1/LRRC4B/WNT3/DAAM2/PRKCH/L1CAM/CDKL5/IL6ST/TNFRSF1B/TRPC6/MAP6/EPHB1/LYN/AGRN/TPBG/SLIT1/TSPO/NLGN3/SEMA5B/MIR181B1/SORL1/LINGO1/IL1RAP/NGFR/PLXNA4/LRRTM2/ASPA/HEYL/BMP2/HEY1/FN1/PLXND1/ADGRB3/NOG…
GOCC_COMPLEX_OF_COLLAGEN_TRIMERS	GOCC_COMPLEX_OF_COLLAGEN_TRIMERS	20	-0.847465925264694	-1.74369852014392	0.000472163315420613	0.00966854684452798	0.00798795729356236	1133	tags=65%, list=6%, signal=61%	COL27A1/COL16A1/COL11A1/COL8A1/COL5A1/COL5A2/COL1A2/COL4A4/COL11A2/COL1A1/LUM/COL3A1/COL4A3
GOBP_POSITIVE_REGULATION_OF_CELL_DEVELOPMENT	GOBP_POSITIVE_REGULATION_OF_CELL_DEVELOPMENT	257	-0.577500703382775	-1.38214224950687	0.000481807331759087	0.00983389166385159	0.00812456182956005	4066	tags=32%, list=20%, signal=26%	BMPR2/S1PR2/APOA1/SIRT2/DOCK5/PAK3/HES1/BDNF/NEURL1/NUMBL/SHANK3/IL1RAPL1/SEMA7A/PTPRD/PLXNA1/P4HB/KALRN/PLXNA2/RNF112/TRIB1/NOTCH1/BIN1/TENM4/GPR68/TYROBP/SERPINE2/WNT3/PRKCH/L1CAM/CDKL5/IL6ST/TNFRSF1B/CDH5/MAP6/LYN/TSPO/CLEC7A/NGFR/PLXNA4/ASPA/BMP2/RET/FN1/PLXND1/DRD2/PTN/TLR2/LRP1/VEGFC/SEMA5A/CUX2/SOX8/CX3CL1/FOXG1/CX3CR1/CDH4/MYOC/MME/CASS4/DSCAM/WNT3A/PREX1/EPHA4/ASCL1/PLXNC1/SLITRK1/IL34/N…
GOBP_MAMMARY_GLAND_DEVELOPMENT	GOBP_MAMMARY_GLAND_DEVELOPMENT	119	-0.646439216148048	-1.52293311974076	0.000495948791797765	0.0100896595110545	0.00833587203712033	3726	tags=39%, list=19%, signal=32%	HOXB9/PAM/JAK2/NOTCH4/NCOR2/KALRN/EPHA2/NCOA1/LRP5L/ERBB4/WNT3/PTCH1/PRLR/SLC6A3/TBX2/TNFRSF11A/APLN/CAV1/TBX3/TGFBR2/CSF1/FOXF1/CSF1R/SOX9/STAT5A/WNT5A/AR/MSX1/ITGA2/FOXB1/GATA3/CCL11/TGFB3/CCND1/NRG1/WNT3A/OAS2/EGF/NTN1/IGFBP5/WNT7B/SOSTDC1/WNT2/TDGF1/PRL/MTCO2P12/CAV3
GOBP_RESPONSE_TO_STIMULUS_INVOLVED_IN_REGULATION_OF_MUSCLE_ADAPTATION	GOBP_RESPONSE_TO_STIMULUS_INVOLVED_IN_REGULATION_OF_MUSCLE_ADAPTATION	14	-0.891539185414866	-1.71953346897297	0.000498093101580366	0.010099603294078	0.00834408738896222	474	tags=50%, list=2%, signal=49%	FBXO32/PPARGC1A/AGT/TRIM63/SGCA/CASQ1/MYOG
GOBP_RESPONSE_TO_TRANSFORMING_GROWTH_FACTOR_BETA	GOBP_RESPONSE_TO_TRANSFORMING_GROWTH_FACTOR_BETA	230	-0.587146968661237	-1.40060591367692	0.000499661190737978	0.010099603294078	0.00834408738896222	3908	tags=36%, list=20%, signal=29%	LATS2/ENG/PDGFD/GDF15/ZBTB7A/ADAM9/COL4A2/PXN/SDCBP/HIPK2/WFIKKN2/VEPH1/CAV2/IL17RD/TWSG1/SLC2A10/ITGB5/BCL9L/SOX5/FBN1/POSTN/SPRY1/CDH5/SPRY2/LRRC32/HPGD/LRG1/ACVRL1/TGFB2/THBS1/PDE2A/CAV1/CDKN2B/DKK3/CHST11/SFRP1/ADAMTSL2/LTBP2/PMEPA1/HTRA1/LTBP3/NR3C1/TGFBR2/ITGB8/CILP/ANKRD1/EMILIN1/SOX9/DAB2/ZFP36L2/FERMT1/MXRA5/MSTN/CLDN1/ONECUT2/CDKN1C/WNT5A/FBN2/CX3CR1/CD109/HTRA3/TGFBR3/TGFB3/RASL11B/ASP…
GOBP_STEM_CELL_DIFFERENTIATION	GOBP_STEM_CELL_DIFFERENTIATION	233	-0.588448089942825	-1.40428949949745	0.000508829031107653	0.0102518415077831	0.00846986351324229	3337	tags=29%, list=17%, signal=25%	BMP7/GDNF/ESRRB/LAMA5/ERBB4/NOTCH1/SOX5/WNT3/SNAI2/ACE/A2M/TAL1/GATA2/PRICKLE1/TRIM6/TBX2/KITLG/PTPRC/TGFB2/SEMA5B/GATA6/SOX17/SFRP1/RET/FN1/EDN3/TACSTD2/LTBP3/PTN/FRZB/EDNRB/FZD1/SEMA5A/SEMA6B/SOX9/ZFP36L2/SOX8/RBM24/JAG1/MSX1/LMO1/OSM/LMO2/GATA3/NRG1/GSC/TBXT/HAND2/WNT3A/RUNX1/SEMA3E/FOLR1/EDNRA/GREM1/WNT10A/MEF2C/MLLT3/ALX1/SEMA3C/GPM6A/TP63/SOX21/TBX5/HES5/TWIST1/TBX1/FOXA1/PITX2
GOCC_DYNACTIN_COMPLEX	GOCC_DYNACTIN_COMPLEX	13	-0.88127099932543	-1.67989479431998	0.00052882465281541	0.0106205617773762	0.00877449272114098	179	tags=23%, list=1%, signal=23%	ACTL8/ACTC1/ACTA1
GOBP_POSITIVE_REGULATION_OF_TRANSMEMBRANE_TRANSPORT	GOBP_POSITIVE_REGULATION_OF_TRANSMEMBRANE_TRANSPORT	177	-0.600347165623326	-1.4303928639441	0.000546593622269302	0.0109184423521046	0.00902059561000059	3342	tags=33%, list=17%, signal=28%	CALCR/RGS9/KCNE5/GLRX/PKD2/STIM2/RNF207/BDKRB1/THY1/EHD3/TRPC6/CTSS/RYR2/LRRC55/F2R/SLC6A9/ATP1B2/PTAFR/PIK3R1/NLGN3/TREM2/CCL2/KCNJ2/ACSL1/EDN3/PDZK1/CAPN3/CA2/RGN/DMD/NTSR1/P2RY6/CX3CL1/P2RX7/APLNR/FGF14/ADRB2/CXCL10/KCNC2/TRDN/C3/AKAP6/NPPA/RELN/STAC/PLP1/CXCL11/CACNA2D1/ABCB1/ITLN1/NOS1/IGF1/ATP2A1/STAC3/JPH2/LRRC38/CASQ1/ACTN2
GOBP_REGULATION_OF_ANIMAL_ORGAN_MORPHOGENESIS	GOBP_REGULATION_OF_ANIMAL_ORGAN_MORPHOGENESIS	167	-0.61583716244778	-1.46643580790404	0.000547141860606583	0.0109184423521046	0.00902059561000059	2113	tags=27%, list=11%, signal=24%	SPRY1/CELSR3/CTHRC1/PRICKLE1/CD34/NGFR/BMP2/SFRP1/TACSTD2/NOG/CSF1/DACT1/FZD1/NKD1/SOX9/DAB2/PRICKLE2/GPC6/SOX8/WNT5A/AR/MSX1/ROR1/HOXB7/GATA3/SULF1/WNT3A/NTN4/AGTR2/WNT11/FGF7/GPC4/GREM1/WNT10A/PKHD1/MLLT3/TNFRSF11B/FGF1/AGT/SFRP2/DKK1/WNT2/TBX1/WNT9B/CAV3
GOBP_RESPONSE_TO_INORGANIC_SUBSTANCE	GOBP_RESPONSE_TO_INORGANIC_SUBSTANCE	452	-0.543981495161045	-1.31869480778149	0.000563836159548637	0.0111915630051943	0.00924624235381349	2913	tags=25%, list=15%, signal=21%	KLF2/SLC1A1/C1QA/TRPV6/SYT17/SDC1/LOXL2/PYCR1/AQP1/HVCN1/PTCH1/KLF4/ATP2B4/CEBPA/TRPC6/RYR2/SLC6A3/CPNE5/HAAO/STK26/SLC30A3/GNAO1/SYT3/SNCB/TSPO/KCNMB4/RHOB/CD14/THBS1/PLSCR1/RASAL1/CAV1/SIRPA/NDRG1/KCNMB2/CYBB/CPNE2/ALOX5AP/ADCY7/PTGES/HFE/SPHK1/SPARC/CAPN3/KDR/MAOB/TNFSF4/KRT8/CYP1B1/DRD2/CA2/MT1G/SYT2/AXL/CLDN1/SLC6A1/PDGFRB/WNT5A/SYT9/GUCY1B1/CACNA1G/EGFR/LRRK2/VCAM1/MMP9/GSN/CCND1/AQP2/EEF1A…
GOBP_NEGATIVE_REGULATION_OF_ION_TRANSPORT	GOBP_NEGATIVE_REGULATION_OF_ION_TRANSPORT	246	-0.570912494627827	-1.36412571695058	0.000564400560108746	0.0111915630051943	0.00924624235381349	3720	tags=32%, list=19%, signal=26%	PRKN/WNK2/HECW2/CD74/INHBB/NEDD4L/STC1/CALM1/KALRN/NR1H3/RHBDF1/KCNE5/PKD2/SNX3/ANXA1/BIN1/RGS2/IL12A/SERPINE2/APOE/LILRB1/STXBP5L/F2R/ITGAV/BMP8A/MDFIC/GNAO1/CD33/P2RY1/SLC6A9/LILRB2/SYTL4/THBS1/TCAF2/KCNAB1/RAB11FIP5/CAV1/CLIC2/ITGB3/SFRP1/ADRA2A/MAOB/DRD2/SIAH3/PKIA/ADORA1/GPM6B/ANGPT1/SP100/PLA2R1/FERMT1/NTSR1/LRRK2/MMP9/CCN3/KCNE4/RSAD2/AGTR2/RRAD/TRDN/KCNB1/SPINK1/EGF/ATP1A2/PID1/VSNL1/NOS1…
GOBP_ENDODERMAL_CELL_DIFFERENTIATION	GOBP_ENDODERMAL_CELL_DIFFERENTIATION	38	-0.761882650763945	-1.67707521139602	0.000567256444936068	0.0112127094131527	0.00926371308715119	3006	tags=61%, list=15%, signal=52%	ITGA7/ITGB5/ITGA5/COL6A1/ITGAV/MMP14/LAMA3/GATA6/SOX17/FN1/ITGA4/MIXL1/MMP2/MMP9/COL11A1/LAMB3/COL8A1/COL12A1/INHBA/COL5A1/COL5A2/DKK1/SOX2
GOBP_REGULATION_OF_BIOMINERALIZATION	GOBP_REGULATION_OF_BIOMINERALIZATION	77	-0.688472533322252	-1.5899404785661	0.00057005991321854	0.0112326899881364	0.00928022063293207	3337	tags=52%, list=17%, signal=43%	BMP7/ANKH/SRGN/NOTCH1/CCN1/SGMS2/TRPM4/ACVR2A/CCR1/RFLNA/BMP2/HEY1/LTBP3/RFLNB/KL/PTN/WNT10B/GPM6B/LTF/SOX9/MGP/ECM1/FBN2/P2RX7/TGFB3/ASPN/ADRB2/HEY2/OMD/FZD9/BMPR1B/TMEM119/ISG15/GREM1/MEF2C/DDR2/OSR2/COMP/TFAP2A/TWIST1
GOBP_NEGATIVE_REGULATION_OF_LOCOMOTION	GOBP_NEGATIVE_REGULATION_OF_LOCOMOTION	278	-0.563156568916347	-1.34808878195687	0.000572431595224954	0.0112440638736036	0.00928961750640595	4071	tags=40%, list=20%, signal=32%	IFITM1/IGFBP3/WAS/CD200R1/MMRN2/NBL1/ENG/MCC/PTGER4/RIPOR2/TP53INP1/SLAMF8/CD300A/SEMA7A/SERPINE1/CD74/CCL21/MAGI2/GADD45A/STC1/TBXA2R/TRIB1/DLL4/SRGAP1/ERBB4/TIE1/NOTCH1/RRAS/APOE/ADGRG1/THY1/WNT3/HRG/DNAJA4/IL27RA/KLF4/ATP2B4/RIN3/SPOCK3/FBLN1/STK26/ANGPT2/ACVRL1/ATP1B2/RHOB/THBS1/PTPRU/TMIGD3/RGCC/IL33/SEMA5B/CCL2/MITF/SFRP1/NEXMIF/TACSTD2/AIF1/DPP4/NOG/CYP1B1/DRD2/PTN/PRKG1/RGN/ADAMTS9/CHRD/A…
GOBP_EXCRETION	GOBP_EXCRETION	48	-0.734650218601318	-1.64680044647458	0.000577944588485894	0.0113168774732894	0.00934977462557114	1653	tags=44%, list=8%, signal=40%	UGT1A7/DRD2/EDNRB/ADORA1/ABCG2/CLCNKA/SPX/ATP6V0A4/TAC1/AGTR2/SCNN1G/KCNMA1/AVPR1A/SCNN1B/CLDN16/AVPR2/UMOD/POU3F3/KCNJ1/AGT/CHRNB2
GOBP_REGULATION_OF_MORPHOGENESIS_OF_AN_EPITHELIUM	GOBP_REGULATION_OF_MORPHOGENESIS_OF_AN_EPITHELIUM	55	-0.722594964816263	-1.63750542227916	0.000596021310305113	0.0116344845182923	0.00961217512405491	1859	tags=40%, list=9%, signal=36%	SFRP1/TACSTD2/NOG/ADAMTS12/NKD1/SOX9/SOX8/WNT5A/AR/HOXB7/GATA3/SULF1/CXCL10/NTN4/AGTR2/FGF7/EGF/GREM1/FGF1/AGT/WNT2/CAV3
GOBP_REGULATION_OF_CHEMOTAXIS	GOBP_REGULATION_OF_CHEMOTAXIS	189	-0.597814777601848	-1.42347662603267	0.000610285811600323	0.0118759344580361	0.00981165616688587	3903	tags=44%, list=19%, signal=36%	NBL1/PDGFB/PDGFD/LGMN/RIPOR2/SLAMF8/GAS6/SEMA7A/SERPINE1/F2RL1/MOSPD2/CD74/PGF/CCL21/ADGRA2/RARRES2/ARTN/NTF3/NOTCH1/IL12A/WNT3/LGALS9/HRG/CCL7/CCR1/RIN3/LPAR1/LYN/C3AR1/ANGPT2/TPBG/IL16/THBS1/GPR183/SEMA5B/TREM2/CCL2/S100A14/NCKAP1L/SMOC2/PLXNA4/F3/PRKD1/EDN3/AIF1/DPP4/KDR/PRSS56/CDH13/PTN/CSF1/HSPB1/CSF1R/PLA2G7/VEGFC/SEMA5A/IL6R/SEMA6B/MSTN/PDGFRB/WNT5A/ITGA2/CCN3/MTUS1/DSCAM/WNT3A/CMKLR1/CXCL…
GOBP_CYTOSOLIC_CALCIUM_ION_TRANSPORT	GOBP_CYTOSOLIC_CALCIUM_ION_TRANSPORT	143	-0.623339793817084	-1.47662519477443	0.000614592263899922	0.0119227093671731	0.00985030064806849	3607	tags=36%, list=18%, signal=30%	CCL21/GRIN2A/CALM1/TPCN1/TMEM38B/CALCR/RGS9/P2RX5/PKD2/BDKRB1/FAM155B/TRPV6/THY1/ATP2B4/CACNA1C/RYR2/PSEN2/F2R/LYN/PDE4D/CCN2/PTPRC/CAV1/CLIC2/SELENON/CAPN3/DRD2/HRC/DMD/NTSR1/P2RY6/CX3CL1/P2RX7/APLNR/GRIN2D/CXCL10/TRDN/AKAP6/ATP1A2/SLC8A2/CXCL11/CACNA2D1/P2RX3/RYR1/JSRP1/NOS1/SLC8A3/JPH1/JPH2/DHRS7C/CASQ1/CASQ2
GOBP_AMEBOIDAL_TYPE_CELL_MIGRATION	GOBP_AMEBOIDAL_TYPE_CELL_MIGRATION	377	-0.551049254627107	-1.33019896884332	0.000618843407337494	0.0119578271995998	0.00987931428891623	5298	tags=46%, list=26%, signal=34%	DMTN/NF1/LRP5/AGO2/ARSB/GRN/PTPN11/SEMA6C/PTEN/PPM1F/FGFR1/HMOX1/GJA1/AKT3/ITGA3/PROX1/CTSH/MET/RIN2/NRP2/CLASP1/SMO/EFNA1/ITGB7/SPRED1/ITGB2/DUSP10/MARVELD3/DOCK1/AMOT/PRR5L/SEMA3D/BMP4/PTK2/RFFL/SEMA6D/KANK2/PLPP3/NOS3/KIT/BMPR2/APOA1/MMRN2/DOCK5/PAK3/HBEGF/PDGFB/FSTL1/MCC/LGMN/ADAM9/SEMA7A/AKAP12/ANXA6/PXN/IQSEC1/GADD45A/FLT4/ADGRA2/STC1/SASH1/INSL3/CEACAM1/EPHA2/BMP7/GDNF/TBXA2R/LAMA5/DLL4/ER…
GOBP_REGULATION_OF_OSSIFICATION	GOBP_REGULATION_OF_OSSIFICATION	97	-0.663947102380086	-1.55363704696093	0.000620219253091274	0.0119578271995998	0.00987931428891623	3337	tags=46%, list=17%, signal=39%	BMP7/ANKH/SRGN/NOTCH1/CCN1/SGMS2/TRPM4/ACVR2A/CCR1/RFLNA/TGFB2/BMP2/SFRP1/LTBP3/RFLNB/KL/PTN/CSF1/WNT10B/GPM6B/LTF/LRP4/SOX9/MGP/ECM1/WNT5A/FBN2/P2RX7/TGFB3/ADRB2/TAC1/OMD/FZD9/SOST/BMPR1B/TMEM119/ISG15/GREM1/MEF2C/DDR2/OSR2/COMP/TFAP2A/DKK1/TWIST1
GOBP_NEGATIVE_REGULATION_OF_CALCIUM_ION_TRANSPORT	GOBP_NEGATIVE_REGULATION_OF_CALCIUM_ION_TRANSPORT	50	-0.736022027177452	-1.65299399056572	0.000632448952519689	0.0121562120751177	0.0100432158491825	2343	tags=32%, list=12%, signal=28%	GNAO1/CD33/LILRB2/CLIC2/ADRA2A/DRD2/NTSR1/RRAD/TRDN/SPINK1/ATP1A2/NOS1/SLN/CASQ2/MRLN/CAV3
GOMF_WNT_PROTEIN_BINDING	GOMF_WNT_PROTEIN_BINDING	28	-0.799698744122307	-1.70790806939028	0.000636817790541491	0.0122027531361865	0.0100816671298344	2840	tags=57%, list=14%, signal=49%	FZD7/WLS/CTHRC1/SFRP1/FRZB/FZD1/ROR1/APCDD1L/FZD9/FZD8/PTPRO/APCDD1/SFRP4/SFRP5/SFRP2/WIF1
GOBP_TRABECULA_MORPHOGENESIS	GOBP_TRABECULA_MORPHOGENESIS	41	-0.749319231425328	-1.65532566212824	0.000649823923742757	0.0124140143480857	0.0102562068580452	3337	tags=56%, list=17%, signal=47%	BMP7/DLL4/PPARGC1B/NOTCH1/HEG1/ADAMTS1/TEK/TGFB2/SFRP1/HEY1/NOG/WNT10B/CHAD/FBN2/BMP5/MMP2/TGFBR3/NRG1/RBP4/HEY2/GREM1/COL1A1/CAV3
GOBP_DORSAL_VENTRAL_PATTERN_FORMATION	GOBP_DORSAL_VENTRAL_PATTERN_FORMATION	66	-0.694566637269037	-1.5904447965047	0.000660974250809583	0.0125886463695223	0.0104004842920542	1859	tags=29%, list=9%, signal=26%	SFRP1/NOG/CHRD/LRP4/FOXG1/GSC/WNT3A/ASCL1/GLI1/SIX3/BMPR1B/GREM1/HHIP/SOSTDC1/NKX2-1/EN1/FOXA1/RFX4/DBX1
GOCC_CELL_CELL_JUNCTION	GOCC_CELL_CELL_JUNCTION	430	-0.541739506033762	-1.31195722488237	0.000683018642135366	0.0129690751867279	0.0107147868645031	4675	tags=37%, list=23%, signal=29%	FSCN1/LIMD1/PPP3CA/MAGI1/AMOT/CNN2/USP53/GRHL2/AJUBA/EPB41L3/ESAM/CDH6/NPHS2/FRMD4A/MTDH/CDHR3/LCP2/PPP1R9B/EVPL/PLPP3/PARD6A/ANK2/CLDN5/GJA3/KIT/FRMD4B/FBF1/PCDH9/ANK3/BMPR2/NHS/JAML/WAS/SIRT2/MXRA8/B4GALT1/ATP1B1/LIN7B/WTIP/RND1/PDLIM4/FGF13/PXN/MAGI2/SDCBP/DNMBP/KCNA5/KIRREL1/MAGI3/FLRT2/CEACAM1/EPHA2/TMEM204/ITGA6/RASIP1/CRB3/CDC42BPA/PKD2/ANXA1/NOTCH1/CD53/CYTH3/ARHGAP24/CLMP/DLL1/JCAD/GJA8/…
GOBP_REGULATION_OF_RELEASE_OF_SEQUESTERED_CALCIUM_ION_INTO_CYTOSOL	GOBP_REGULATION_OF_RELEASE_OF_SEQUESTERED_CALCIUM_ION_INTO_CYTOSOL	69	-0.691008087804028	-1.58628838839579	0.000697568059265027	0.0132053216294703	0.0109099688836553	3090	tags=42%, list=15%, signal=36%	PKD2/BDKRB1/THY1/CACNA1C/RYR2/F2R/LYN/PDE4D/CLIC2/SELENON/CAPN3/HRC/DMD/NTSR1/P2RY6/CX3CL1/APLNR/CXCL10/TRDN/AKAP6/ATP1A2/CXCL11/JSRP1/NOS1/JPH1/JPH2/DHRS7C/CASQ1/CASQ2
GOBP_MITOCHONDRIAL_RESPIRATORY_CHAIN_COMPLEX_ASSEMBLY	GOBP_MITOCHONDRIAL_RESPIRATORY_CHAIN_COMPLEX_ASSEMBLY	99	0.433922569487257	1.73029853961448	0.000706370782553031	0.0133316847092689	0.0110143674971332	6211	tags=55%, list=31%, signal=38%	NDUFS5/NDUFA1/NDUFS3/IMMP2L/SDHAF3/SDHAF1/NDUFAB1/NDUFA13/NDUFA2/TMEM126B/NDUFA11/UQCC2/NDUFAF3/PET100/TIMM21/AIFM1/SLC25A33/NDUFAF4/NDUFB8/MT-ND5/NDUFB4/NDUFB2/NDUFAF5/NDUFS8/NDUFB3/NDUFB1/DMAC1/NDUFB11/SDHAF2/UQCRFS1/FOXRED1/NDUFB7/NDUFA5/NDUFB6/NDUFA3/SMIM20/NDUFS4/NDUFC2/SDHAF4/UQCC1/SURF1/NDUFV1/DMAC2/NDUFB10/C12orf73/TAZ/COX17/PET117/NDUFV2/NDUFS6/FASTKD3/NDUFC1/NDUFA12/UQCC3
GOBP_MITOCHONDRIAL_ELECTRON_TRANSPORT_NADH_TO_UBIQUINONE	GOBP_MITOCHONDRIAL_ELECTRON_TRANSPORT_NADH_TO_UBIQUINONE	53	0.518712597097144	1.78113569329037	0.000715444717893246	0.0134623921991564	0.0111223553741077	6178	tags=60%, list=31%, signal=42%	DNAJC15/NDUFS5/NDUFA1/NDUFS3/SNCA/NDUFAB1/NDUFA13/NDUFA2/NDUFA11/NDUFB8/MT-ND5/NDUFC2-KCTD14/NDUFB4/NDUFB2/NDUFS8/NDUFB3/NDUFB1/NDUFB11/NDUFB7/NDUFA5/NDUFB6/NDUFA3/NDUFS4/NDUFC2/PARK7/NDUFV1/NDUFB10/PINK1/NDUFV2/NDUFS6/NDUFC1/NDUFA12
GOBP_NEURON_DEATH	GOBP_NEURON_DEATH	308	-0.559898933366898	-1.34320444737865	0.000719690247447605	0.0135017338039123	0.0111548586099821	3941	tags=28%, list=20%, signal=23%	CEBPB/PRNP/PAK3/BDNF/LGMN/GRM4/PRKN/JAK2/TOX3/SARM1/DDIT4/BOK/HIPK2/SLC25A27/CDK5R1/GDNF/TRIM2/DRAXIN/NTF3/TNFRSF21/TYROBP/SLC1A1/APOE/C1QA/TNFRSF1B/EPHB1/ARRB1/CLU/F2R/FGF20/SNCB/NES/TGFB2/CD34/CCL2/SORL1/NGFR/FCGR2B/ITGAM/NUPR1/CSF1/ADORA1/SCN2A/ANGPT1/LRP1/AXL/CX3CL1/AGAP2/WNT5A/POU4F1/GPNMB/CX3CR1/CPEB4/FOXB1/GATA3/LRRK2/EPHA7/TGFB3/WNT3A/FOXQ1/ASCL1/THRB/FZD9/KCNB1/ERBB3/MEF2C/SERPINF1/PPARG…
GOBP_PHOSPHOLIPASE_C_ACTIVATING_G_PROTEIN_COUPLED_RECEPTOR_SIGNALING_PATHWAY	GOBP_PHOSPHOLIPASE_C_ACTIVATING_G_PROTEIN_COUPLED_RECEPTOR_SIGNALING_PATHWAY	64	-0.699046209342222	-1.59619882820868	0.000730577543100711	0.0136650712987136	0.0112898047351745	3057	tags=52%, list=15%, signal=44%	CCKBR/LPAR6/GPR65/ANO1/LPAR1/F2R/C3AR1/P2RY1/GNA15/FPR3/HRH1/ADRA2A/FPR1/LPAR4/GNA14/DRD2/CHRM2/EDNRB/OPRK1/P2RY6/PTH1R/CX3CR1/PLCE1/CMKLR1/F2RL2/P2RY2/CASR/PTGER3/CCKAR/AGT/DRD5/CHGA/ACTN2
GOBP_NEURAL_PRECURSOR_CELL_PROLIFERATION	GOBP_NEURAL_PRECURSOR_CELL_PROLIFERATION	120	-0.631676098538818	-1.48991254663107	0.000736220356447586	0.0137173949577248	0.0113330334809566	1782	tags=22%, list=9%, signal=20%	RORA/DRD2/PTN/IGF2BP1/VEGFC/CX3CL1/WNT5A/FOXG1/CX3CR1/LRRK2/WNT3A/ASCL1/FZD9/GLI1/SIX3/EGF/HHIP/POU3F3/PTPRZ1/POU3F2/INSM1/EMX1/WNT2/PITX3/OTP/ARX
GOBP_REGULATION_OF_TUBE_SIZE	GOBP_REGULATION_OF_TUBE_SIZE	104	-0.657664862647768	-1.54710143843019	0.000738458108290891	0.0137173949577248	0.0113330334809566	3677	tags=49%, list=18%, signal=40%	F2RL1/KCNA5/SMTNL2/ADCY6/TBXA2R/ADM/ASIC2/RGS2/KLF2/SERPINF2/APOE/TRPM4/ACE/CHRM3/F2R/P2RY1/KCNMB4/APLN/PTAFR/CAV1/KCNMB2/HRH1/EDN3/ADRA2A/BDKRB2/SMTNL1/HTR1D/PRKG1/EDNRB/ADORA1/GUCY1A1/ADRB3/EGFR/DBH/ADRB2/AGTR2/KCNMA1/AVPR1A/SCNN1B/EDNRA/ATP1A2/NPPA/P2RY2/AVPR2/CASR/COMP/NOS1/KNG1/AGT/DRD5/WNT9B
GOBP_POSITIVE_REGULATION_OF_MYOTUBE_DIFFERENTIATION	GOBP_POSITIVE_REGULATION_OF_MYOTUBE_DIFFERENTIATION	11	-0.90128741556573	-1.69223393864265	0.000739942466599261	0.0137173949577248	0.0113330334809566	148	tags=55%, list=1%, signal=54%	MAMSTR/RBM24/TBX1/MYOG/CAV3/SMYD1
GOBP_CEREBRAL_CORTEX_NEURON_DIFFERENTIATION	GOBP_CEREBRAL_CORTEX_NEURON_DIFFERENTIATION	16	-0.847432993854833	-1.6896436541015	0.000746900058256121	0.0137805330798978	0.0113851969168507	800	tags=44%, list=4%, signal=42%	DRD2/ASCL1/DLX1/EMX1/NKX2-1/DLX2/ARX
GOCC_ACTIN_FILAMENT	GOCC_ACTIN_FILAMENT	104	-0.657530220641362	-1.54678470440103	0.000747746767820817	0.0137805330798978	0.0113851969168507	4036	tags=38%, list=20%, signal=30%	SMTN/HCLS1/WAS/PDLIM4/LCP1/WHRN/SMTNL2/HCK/PSTPIP2/WIPF1/ACKR2/PKD2/ANXA1/PALLD/SPECC1/MYO1C/PLS3/PDLIM2/GAS2L1/TEK/PDLIM5/PDLIM3/EHBP1L1/AIF1/SMTNL1/SHROOM4/GAS7/COBL/TMOD1/APC2/TPM2/GAS2/GDPD2/LDB3/LMOD2/MYO18B/ACTC1/ACTN2/ACTA1
GOMF_LIGAND_GATED_ION_CHANNEL_ACTIVITY	GOMF_LIGAND_GATED_ION_CHANNEL_ACTIVITY	93	-0.656090489455776	-1.53611072970778	0.00075232014254755	0.0138241583964896	0.0114212392685564	3619	tags=49%, list=18%, signal=41%	ANXA6/GRIN2A/KCNJ14/TPCN1/P2RX5/PKD2/ASIC2/KCNJ8/TRPM4/AQP1/CHRNA1/RYR2/KCNJ10/GLRB/KCNJ15/SCNN1A/KCNJ2/GABRG3/GABRP/GRID1/GABRD/HCN2/CHRNG/KCNJ3/KCNJ5/GRIA3/GRIA4/ABCC9/P2RX7/CHRNB1/GRIN2D/CNGA1/GABRR1/SCNN1G/GABRB3/KCNJ16/SCNN1B/CHRND/GRIN3A/GABRA5/P2RX3/RYR1/KCNJ1/GRID2/KCNJ13/CHRNB2
GOBP_REGULATION_OF_CELL_SUBSTRATE_ADHESION	GOBP_REGULATION_OF_CELL_SUBSTRATE_ADHESION	196	-0.596242968176938	-1.41994032565577	0.000757118997088756	0.0138716597536788	0.011460483926385	4021	tags=38%, list=20%, signal=31%	APOA1/ACER2/DOCK5/PDGFB/PEAK1/SERPINE1/JAK2/P4HB/CCL21/EFEMP2/ITGA6/FAM107A/NOTCH1/SPRY4/CCN1/RRAS/THY1/FZD7/POSTN/HRG/ITGA5/PDPN/FBLN1/ANGPT2/MMP14/ACVRL1/TEK/THBS1/CDK6/PIK3R1/NID1/MELTF/LGALS1/EPHA3/SFRP1/FN1/VWC2/NEXMIF/TACSTD2/KDR/CDH13/CORO2B/PTN/CSF1/FOXF1/GPM6B/EDIL3/EMILIN1/LRP1/FERMT1/ONECUT2/LIMCH1/JAG1/CX3CL1/BCL6/ECM2/MYOC/COL16A1/COL8A1/CASS4/CDKN2A/PREX1/FBLN2/SEMA3E/GREM1/PKHD1/CO…
GOBP_SKIN_DEVELOPMENT	GOBP_SKIN_DEVELOPMENT	209	-0.587742603927896	-1.39970770317693	0.000766296085369568	0.0139988666790837	0.0115655797079869	3355	tags=34%, list=17%, signal=29%	EPHA2/ITGA6/TRADD/ABCB6/LAMA5/FA2H/ANXA1/PALLD/NOTCH1/CTSL/SLC2A10/VDR/DLL1/PRKCH/KAZN/KRT17/LDB2/COL5A3/TGFB2/KRT7/SFN/NGFR/GATA6/FOXN1/EDA/KRT8/KLK5/PTCH2/ADAMTS2/WNT10B/CTSK/LRP4/ITGB4/SOX9/FERMT1/CLDN1/POU3F1/JAG1/WNT5A/LGR5/ITGA2/CD109/EGFR/CSTA/CDH3/FST/INHBA/FOXQ1/RUNX1/SNAI1/COL5A1/SLITRK5/HOXC13/COL5A2/FGF7/COL1A2/AKR1C3/WNT10A/COL1A1/IGFBP5/ITGB6/COL3A1/TP63/APCDD1/RYR1/COMP/SOX21/TGM3/…
GOBP_NEPHRON_DEVELOPMENT	GOBP_NEPHRON_DEVELOPMENT	129	-0.631003075246567	-1.49318745849276	0.000770150693444868	0.0140283844335045	0.0115899666779739	3909	tags=48%, list=20%, signal=39%	LGR4/HES1/PDGFB/PDGFD/ADAMTS16/FAT4/MAGI2/STAT1/SULF2/BMP7/GDNF/LAMA5/PKD2/NOTCH1/LAMB2/DLL1/PROM1/IRX1/PTCH1/SERPINB7/ANGPT2/PODXL/TEK/MTSS1/CD34/NID1/HEYL/BMP2/RET/TACSTD2/NOG/ANGPT1/IL6R/FOXJ1/SOX9/SOX8/BASP1/JAG1/PDGFRB/HOXB7/GATA3/PLCE1/SULF1/AGTR2/WNT11/KIRREL3/COL4A4/GREM1/MYC/MEF2C/PTPRO/IRX3/FGF1/UMOD/WNT7B/POU3F3/COL4A3/NPNT/AGT/TFAP2B/HES5/WNT9B
GOBP_NEGATIVE_REGULATION_OF_CELLULAR_RESPONSE_TO_GROWTH_FACTOR_STIMULUS	GOBP_NEGATIVE_REGULATION_OF_CELLULAR_RESPONSE_TO_GROWTH_FACTOR_STIMULUS	87	-0.659636125778212	-1.5378455599621	0.000783551473167041	0.0142311116836657	0.0117574558200931	3538	tags=46%, list=18%, signal=38%	ADGRA2/SULF2/HIPK2/TWSG1/NOTCH1/SPRY4/GDF3/IL12A/FBN1/HRG/SPRY1/ATP2B4/SPRY2/APLN/THBS1/SORL1/NGFR/SFRP1/VWC2/HTRA1/NOG/ADAMTS12/CHRD/EMILIN1/WNT5A/CNMD/HTRA3/GATA3/GREM2/SULF1/CREB3L1/AGTR2/SOST/GREM1/DCN/DLX1/AGT/SFRP2/SOSTDC1/TNMD
GOBP_MEMBRANE_DEPOLARIZATION	GOBP_MEMBRANE_DEPOLARIZATION	77	-0.683542952675345	-1.5785562338308	0.000786772650857347	0.0142483162724628	0.0117716699023926	2590	tags=39%, list=13%, signal=34%	CACNA1A/CACNA1C/CACNA1E/TSPO/CAV1/KCNJ2/SCN2B/KDR/CASP1/HCN2/SCN2A/SCN9A/CACNA1I/NTSR1/CACNA1G/LRRK2/P2RX7/MYOC/SCN4B/SCN3B/CACNA1D/SCN4A/FZD9/SCN7A/ATP1A2/IFI6/DCN/CACNA2D1/CHRNB2/CAV3
GOBP_COLLAGEN_METABOLIC_PROCESS	GOBP_COLLAGEN_METABOLIC_PROCESS	80	-0.673622758269523	-1.5559413780027	0.000797014096490784	0.0143921911487356	0.0118905364069215	3130	tags=49%, list=16%, signal=41%	MMP16/CTSL/SERPINF2/CIITA/CTSS/F2R/TNXB/SERPINB7/MMP14/VSIR/CCN2/RCN3/VIM/MMP11/RGCC/MMP17/ADAMTS2/EMILIN1/CTSK/MMP19/MMP7/PDGFRB/ITGA2/MFAP4/MMP2/MMP9/TGFB3/RUNX1/CREB3L1/P3H2/COL5A1/SMPD3/COL1A2/NPPC/COL15A1/COL1A1/ADAMTS14/FAP/MMP24
GOBP_CHONDROCYTE_DEVELOPMENT	GOBP_CHONDROCYTE_DEVELOPMENT	26	-0.801602206035868	-1.69945677413159	0.000812693443078427	0.0146331526273834	0.0120896138931026	2222	tags=65%, list=11%, signal=58%	RFLNA/CHST11/RFLNB/TGFBR2/SOX9/ECM1/COL27A1/SULF1/COL11A1/RARG/FGF18/SMPD3/BMPR1B/PTHLH/COMP/SFRP2/SHOX2
GOMF_HMG_BOX_DOMAIN_BINDING	GOMF_HMG_BOX_DOMAIN_BINDING	13	-0.872695662740053	-1.66354833188068	0.000825361629249272	0.0148006493955566	0.0122279963255913	1126	tags=46%, list=6%, signal=44%	GATA3/PAX3/POU3F3/PRRX1/DLX5/ALX4
GOMF_EXTRACELLULAR_MATRIX_STRUCTURAL_CONSTITUENT_CONFERRING_COMPRESSION_RESISTANCE	GOMF_EXTRACELLULAR_MATRIX_STRUCTURAL_CONSTITUENT_CONFERRING_COMPRESSION_RESISTANCE	16	-0.845011590541038	-1.68481576945122	0.000826719963045774	0.0148006493955566	0.0122279963255913	1462	tags=62%, list=7%, signal=58%	PRELP/BGN/ASPN/HAPLN1/LUM/FMOD/DCN/PODN/OGN/PRG4
GOBP_REGULATION_OF_POSTSYNAPTIC_MEMBRANE_POTENTIAL	GOBP_REGULATION_OF_POSTSYNAPTIC_MEMBRANE_POTENTIAL	106	-0.648449064982634	-1.52781161017597	0.000866743140990555	0.0154729701465721	0.012783454093242	2423	tags=34%, list=12%, signal=30%	CELF4/GLRB/NLGN3/SHANK2/GABRG3/GRID1/DRD2/ADORA1/CHRNG/KCND2/TMEM108/CUX2/INSYN1/NTSR1/GRIA3/MAPK8IP2/LRRK2/P2RX7/FGF14/RGS7BP/CHRNB1/GRIN2D/ADRB2/GABRR1/CBLN1/CHRND/MEF2C/GRIN3A/SLC8A2/RELN/GABRA5/P2RX3/SLC8A3/GRID2/CHRNB2/SEZ6
GOMF_NEUROTRANSMITTER_RECEPTOR_ACTIVITY	GOMF_NEUROTRANSMITTER_RECEPTOR_ACTIVITY	52	-0.724952447473967	-1.62795021934072	0.00087757998123901	0.0156219209160331	0.0129065141977675	2668	tags=52%, list=13%, signal=45%	CHRM3/CHRNA1/GLRB/TSPO/HRH1/GABRG3/GABRP/GRID1/HTR1D/GABRD/DRD2/CHRM2/ADORA1/CHRNG/GRIA3/GRIA4/CHRNB1/GRIN2D/GABRR1/HTR6/GABRB3/CHRND/GRIN3A/GABRA5/GRID2/CHRNB2/DRD5
GOBP_MONOVALENT_INORGANIC_CATION_HOMEOSTASIS	GOBP_MONOVALENT_INORGANIC_CATION_HOMEOSTASIS	134	-0.622185425538064	-1.47189814146068	0.000880829792923119	0.0156353526415192	0.0129176112169253	3594	tags=34%, list=18%, signal=28%	ATP6V1B1/KCNA5/NEDD4L/ATP6V1G2/C7/TTPA/SLC9A7/CCKBR/SLC12A4/HVCN1/KCNJ10/RAB39A/ATP1B2/SLC12A8/SCNN1A/KCNJ2/DRD2/CA2/SLC9A4/EDNRB/ADORA1/SLC4A4/SLC12A5/LRRK2/SLC9A9/SPX/ATP6V0A4/TAC1/CA7/AGTR2/SCNN1G/KCNMA1/AVPR1A/SCNN1B/SCN7A/ATP1A2/SLC12A3/ATP12A/UMOD/TMPRSS3/SLC12A1/AGT/TFAP2B/ATP6V1G3/ATP1A3
GOBP_REGULATION_OF_ACTIN_FILAMENT_BASED_PROCESS	GOBP_REGULATION_OF_ACTIN_FILAMENT_BASED_PROCESS	357	-0.548865289462808	-1.32321690896931	0.000893880665401348	0.0158221927949289	0.0130719747619501	4138	tags=29%, list=21%, signal=24%	SPTBN1/MAGEL2/ADD2/CFL2/ICAM1/APOA1/HCLS1/WAS/PAK3/KANK3/PLEK/PTGER4/RAPGEF3/RND1/SHANK3/PRKN/PAM/F2RL1/FGF13/IQGAP2/PFN4/PXN/CCL21/STC1/HCK/CDK5R1/NTF3/FAM107A/LIMA1/BIN1/TMOD2/RND3/CD47/SERPINF2/TRPM4/GPR65/MYO1C/HRG/SORBS3/CACNA1C/RYR2/LPAR1/PDPN/PDE4D/EPS8/CCN2/TEK/RHOB/CDC42EP1/CAV1/PIK3R1/RGCC/KCNJ2/NCKAP1L/ARHGAP28/EPHA3/CGNL1/SFRP1/TACSTD2/ARHGAP18/CORO2B/SVIL/SIGLEC15/CSF1R/ADORA1/GPM6B/…
GOBP_CALCIUM_ION_TRANSPORT_INTO_CYTOSOL	GOBP_CALCIUM_ION_TRANSPORT_INTO_CYTOSOL	122	-0.642601120839081	-1.51806142330349	0.000919573104773514	0.0162042435579719	0.0133876173531517	3607	tags=40%, list=18%, signal=33%	CCL21/GRIN2A/CALM1/TPCN1/TMEM38B/CALCR/P2RX5/PKD2/BDKRB1/FAM155B/TRPV6/THY1/ATP2B4/CACNA1C/RYR2/F2R/LYN/PDE4D/PTPRC/CAV1/CLIC2/SELENON/CAPN3/DRD2/HRC/DMD/NTSR1/P2RY6/CX3CL1/P2RX7/APLNR/GRIN2D/CXCL10/TRDN/AKAP6/ATP1A2/SLC8A2/CXCL11/CACNA2D1/P2RX3/RYR1/JSRP1/NOS1/SLC8A3/JPH1/JPH2/DHRS7C/CASQ1/CASQ2
GOBP_RESPONSE_TO_RETINOIC_ACID	GOBP_RESPONSE_TO_RETINOIC_ACID	92	-0.652726811195894	-1.52788138069525	0.000921478155376139	0.0162042435579719	0.0133876173531517	3271	tags=40%, list=16%, signal=34%	WNT8B/NCOA1/TIE1/WNT3/FZD7/AQP1/PTCH1/KLF4/LTK/WNT9A/LYN/CYP26A1/GJB2/GATA6/BRINP2/EPHA3/PTGES/RET/WNT10B/SOX9/PDGFRB/WNT5A/HSD17B2/RARG/WNT3A/RBP4/ASCL1/WNT11/LRAT/COL1A1/SERPINF1/RXRG/WNT7B/WNT2/TBX1/WNT9B/MYOG
GOCC_NADH_DEHYDROGENASE_COMPLEX	GOCC_NADH_DEHYDROGENASE_COMPLEX	49	0.546423645771182	1.85436679931162	0.000924634456649752	0.0162042435579719	0.0133876173531517	6178	tags=63%, list=31%, signal=44%	NDUFS5/NDUFA1/NDUFS3/NDUFAB1/NDUFA13/NDUFA2/NDUFA11/NDUFB8/MT-ND5/NDUFC2-KCTD14/NDUFB4/NDUFB2/NDUFS8/NDUFB3/NDUFB1/DMAC1/NDUFB11/FOXRED1/NDUFB7/NDUFA5/NDUFB6/NDUFA3/NDUFS4/NDUFC2/NDUFV1/DMAC2/NDUFB10/NDUFV2/NDUFS6/NDUFC1/NDUFA12
GOBP_REGULATION_OF_MORPHOGENESIS_OF_A_BRANCHING_STRUCTURE	GOBP_REGULATION_OF_MORPHOGENESIS_OF_A_BRANCHING_STRUCTURE	44	-0.728952688029742	-1.61384834294765	0.000925808999960733	0.0162042435579719	0.0133876173531517	1859	tags=41%, list=9%, signal=37%	SFRP1/TACSTD2/NOG/SOX9/SOX8/WNT5A/AR/HOXB7/LRRK2/SULF1/NTN4/AGTR2/FGF7/GREM1/AGT/WNT2/SHOX2/CAV3
GOCC_PSEUDOPODIUM	GOCC_PSEUDOPODIUM	18	-0.838685102640853	-1.7015505898022	0.000961252764307422	0.016777743234402	0.0138614311533907	242	tags=33%, list=1%, signal=33%	RAB25/ARRB1/LDB3/MYOZ1/KLHL41/ACTN2
GOMF_PROTEOGLYCAN_BINDING	GOMF_PROTEOGLYCAN_BINDING	34	-0.761712159280129	-1.64879900477558	0.000970298677304384	0.0168885875333035	0.0139530084648625	3058	tags=68%, list=15%, signal=57%	CTSL/APOE/HRG/CTSS/AGRN/COL5A3/FGF20/PTPRC/THBS1/NID1/FN1/PTN/CTSK/LRP1/SEMA5A/ITGA2/GPNMB/FST/LPL/COL5A1/CFH/HPSE2/COMP
GOBP_RESPONSE_TO_BMP	GOBP_RESPONSE_TO_BMP	147	-0.616224576995617	-1.45822903055587	0.000976190470159969	0.0169440705983999	0.0139988474478692	3490	tags=38%, list=17%, signal=32%	ADAMTS7/HIPK2/BMP7/RGMB/RGMA/TWSG1/NOTCH1/GDF3/CCN1/FBN1/CDH5/ACVR2A/BMP8A/ACVRL1/TGFB2/SORL1/GATA6/HEYL/BMP2/HFE/SFRP1/VWC2/HTRA1/NOG/ADAMTS12/CHRD/SOX9/WNT5A/MSX1/HTRA3/GATA3/BMP5/GDF6/GREM2/SULF1/TGFBR3/FST/TGFB3/LEFTY2/SMPD3/SOST/BMPR1B/GREM1/VSTM2A/COMP/DLX1/SFRP4/DLX5/TFAP2B/SFRP5/HES5/SFRP2/SOSTDC1/HOXA13/TNMD/HJV
GOBP_EMBRYONIC_CRANIAL_SKELETON_MORPHOGENESIS	GOBP_EMBRYONIC_CRANIAL_SKELETON_MORPHOGENESIS	43	-0.744032249013209	-1.64735795717016	0.000979058779190961	0.0169469124596977	0.0140011953360313	959	tags=30%, list=5%, signal=29%	MMP14/CHST11/TGFBR2/TGFB3/ALX3/PRRX1/TFAP2A/DLX2/TWIST1/IRX5/PAX5/TBX1/WNT9B
GOBP_LOCOMOTORY_BEHAVIOR	GOBP_LOCOMOTORY_BEHAVIOR	135	-0.619636113071414	-1.46612371533832	0.000991781651247046	0.0171198452526556	0.014144068901937	3521	tags=38%, list=18%, signal=31%	CEND1/SNAP25/HIPK2/KALRN/TH/GDNF/ANKH/HPGDS/ADCY5/HOXB8/NAGLU/APOE/NEGR1/TAL1/USP2/SLC6A3/KCNJ10/GLRB/CDH23/GNAO1/C1QL1/PDE1B/ALK/DPP4/DRD2/PAK5/KCND2/OPRK1/PREX2/NTSR1/ADAM22/DAB1/TMOD1/LRRK2/APBA1/SLC18A2/DBH/GRIN2D/DSCAM/EPHA4/ALDH1A3/ATP1A2/SLITRK6/GPR37/NKX2-1/PENK/CHRNB2/FOXA2/PITX3/EN1/SEZ6
GOBP_RETINA_DEVELOPMENT_IN_CAMERA_TYPE_EYE	GOBP_RETINA_DEVELOPMENT_IN_CAMERA_TYPE_EYE	120	-0.626573414188703	-1.47787702169618	0.000995788849837943	0.0171417937722103	0.0141622023236061	4210	tags=44%, list=21%, signal=35%	SKI/SMARCD3/BMPR2/LAMC3/FOXN4/ROM1/MFSD2A/COL4A1/HIPK2/RDH13/DLL4/LRP5L/LAMB2/NAGLU/SLC1A1/TUB/DLL1/THY1/PROM1/VAX2/ATP2B4/SDK2/CELF4/ACVRL1/MFRP/TGFB2/LAMA1/RET/SDK1/CYP1B1/PTN/ACHE/SOX9/SLC17A7/SOX8/PDGFRB/RHOJ/DSCAM/RBP4/THRB/SIX3/NEUROD1/BMPR1B/NDP/SERPINF1/GPM6A/DLX1/DIO3/TFAP2B/TFAP2A/DLX2/NEUROD4/DCX
GOBP_SENSORY_PERCEPTION	GOBP_SENSORY_PERCEPTION	362	-0.547144995486249	-1.31850340744488	0.00100425717677853	0.0171806159176507	0.0141942763927304	3697	tags=34%, list=18%, signal=28%	CRYGN/WHRN/COL18A1/TMEM120A/ATP6V1B1/GRIN2A/TIMP3/OPRL1/BBS9/B3GNT2/COCH/TH/ABCC6/RGS9/DLL4/MBP/MYO7A/ASIC2/HOXB8/GSDME/LAMB2/BDKRB1/SERPINE2/TUB/CRYGD/SNAI2/PIEZO2/MYO7B/ANO1/VAX2/EPHB1/SPRY2/OTOS/SLC6A3/F2R/KCNJ10/GLRB/CDH23/ABCA4/P2RY1/MFRP/PTAFR/KCNQ4/SEMA5B/SCNN1A/CCL2/KIFC3/GJB2/POU6F2/CLIC5/MGLL/PTGES/TACSTD2/PNOC/CYP1B1/RTP4/DRD2/WNT10B/EDNRB/ADORA1/KCND2/OPRK1/SCN9A/NTSR1/PRCD/POU4F1/ROR…
GOBP_REGULATION_OF_VASCULATURE_DEVELOPMENT	GOBP_REGULATION_OF_VASCULATURE_DEVELOPMENT	243	-0.575669607109179	-1.37532808368935	0.00100526243921774	0.0171806159176507	0.0141942763927304	3706	tags=41%, list=19%, signal=34%	SERPINE1/COL4A2/MINAR1/PGF/GADD45A/STAT1/ADGRA2/HIPK2/HSPG2/SASH1/CEACAM1/EPHA2/ERBB2/TBXA2R/ADM/TIE1/KLF2/RRAS/DLL1/JCAD/AQP1/HRG/ITGA5/PPP1R16B/KLF4/CDH5/ATP2B4/GATA2/SPRY2/C3AR1/ANGPT2/LRG1/TNFSF12/ADAMTS1/TEK/RHOB/TGFB2/STAB1/THBS1/CD34/RGCC/MIR181B1/SMOC2/CYBB/GATA6/ANGPTL4/F3/PRKD1/SFRP1/SPHK1/PLXND1/PTGIS/SPARC/KDR/TGFBR2/ADGRB3/CYP1B1/ITGB8/PTN/HSPB1/ADAMTS9/THBS2/EMILIN1/VEGFC/SEMA5A/SP1…
GOBP_LEUKOCYTE_CHEMOTAXIS	GOBP_LEUKOCYTE_CHEMOTAXIS	174	-0.594568760564882	-1.41841173213636	0.00100626971621095	0.0171806159176507	0.0141942763927304	4033	tags=46%, list=20%, signal=37%	JAML/CXCL16/CXCL9/NBL1/PDGFB/LGMN/RIPOR2/SLAMF8/GAS6/SERPINE1/F2RL1/MOSPD2/CD74/PGF/CCL21/RARRES2/CYP7B1/ANXA1/IL12A/LGALS9/TRPM4/CCL7/FCER1G/CCR1/RIN3/LYST/CCL8/VAV1/LYN/C3AR1/TNFRSF11A/PIK3CG/PF4V1/IL16/TGFB2/THBS1/GPR183/CCL2/S100A14/NCKAP1L/HRH1/EDN3/AIF1/DPP4/CXCL3/PRSS56/PTN/CSF1/CSF1R/PLA2G7/EDNRB/LGALS3/VEGFC/IL6R/MSTN/ADGRE2/CCL20/CX3CL1/WNT5A/CCN3/CCL11/MSMP/PDE4B/CH25H/MTUS1/PREX1/CMKL…
GOBP_NEGATIVE_REGULATION_OF_CATION_TRANSMEMBRANE_TRANSPORT	GOBP_NEGATIVE_REGULATION_OF_CATION_TRANSMEMBRANE_TRANSPORT	74	-0.680685921681707	-1.57226994711685	0.00101632057870058	0.0173050672449398	0.0142970955550614	2275	tags=24%, list=11%, signal=22%	SLC6A9/KCNAB1/CAV1/CLIC2/ADRA2A/DRD2/NTSR1/MMP9/KCNE4/RRAD/TRDN/ATP1A2/TWIST1/ACTN2/SLN/CASQ2/MRLN/CAV3
GOBP_NEGATIVE_REGULATION_OF_CELL_SUBSTRATE_ADHESION	GOBP_NEGATIVE_REGULATION_OF_CELL_SUBSTRATE_ADHESION	57	-0.704692955085719	-1.59790268616719	0.00102262659189062	0.0173652526416982	0.0143468195091088	3192	tags=47%, list=16%, signal=40%	FAM107A/NOTCH1/SPRY4/FZD7/POSTN/FBLN1/ANGPT2/MMP14/ACVRL1/THBS1/PIK3R1/MELTF/LGALS1/NEXMIF/TACSTD2/CORO2B/LRP1/JAG1/CX3CL1/BCL6/MYOC/CDKN2A/SEMA3E/COL1A1/PTPRO/SPOCK1/APOD
GOBP_DEVELOPMENTAL_GROWTH_INVOLVED_IN_MORPHOGENESIS	GOBP_DEVELOPMENTAL_GROWTH_INVOLVED_IN_MORPHOGENESIS	210	-0.58234186389199	-1.38673532752912	0.00104215178739823	0.0176489813509116	0.0145812304137254	2881	tags=32%, list=14%, signal=28%	SEMA7A/PRKN/PLXNA1/FGF13/MAGI2/NEDD4L/CDK5R1/DRAXIN/NOTCH1/LAMB2/APOE/SYT17/WNT3/L1CAM/CDKL5/POSTN/SPRY1/NRCAM/SPRY2/CPNE5/TBX2/SYT3/SLIT1/RASAL1/NLGN3/SEMA5B/PLXNA4/SFRP1/FN1/TGFBR2/CSF1/NKD1/SYT2/LRP1/SEMA5A/TMEM108/SEMA6B/SOX9/ITGA4/WNT5A/SPP1/COBL/DCLK1/CDH4/TNN/EPHA7/CCL11/ALCAM/RARG/DSCAM/WNT3A/OLFM1/WNT11/SEMA3E/FLRT1/NTN1/FSTL4/SEMA3C/FGF1/WNT7B/ISLR2/SYT4/CACNG7/SFRP2/EMX1/MT3/OSTN/UNC13A
GOBP_EPITHELIAL_TO_MESENCHYMAL_TRANSITION	GOBP_EPITHELIAL_TO_MESENCHYMAL_TRANSITION	141	-0.612899467252064	-1.44952532915716	0.00106915830275685	0.0180575361861844	0.0149187701318149	2767	tags=33%, list=14%, signal=29%	BMP7/IL17RD/ZNF750/NOTCH1/BCL9L/LOXL2/SNAI2/SPRY1/SPRY2/PDPN/TGFB2/RGCC/EPHA3/HEYL/BMP2/SFRP1/HEY1/RFLNB/TGFBR2/NOG/SOX9/DAB2/JAG1/S100A4/WNT5A/MSX1/GATA3/BMP5/TGFBR3/TGFB3/GSC/HEY2/SNAI1/OLFM1/WNT11/GREM1/COL1A1/ALX1/TBX5/FOXF2/SFRP2/NKX2-1/WNT2/TWIST1/FOXA2/WNT16/FOXA1
GOBP_VENTRICULAR_CARDIAC_MUSCLE_TISSUE_DEVELOPMENT	GOBP_VENTRICULAR_CARDIAC_MUSCLE_TISSUE_DEVELOPMENT	45	-0.73798503005888	-1.63687202181067	0.00107623467395149	0.018126734502257	0.0149759403769886	2181	tags=40%, list=11%, signal=36%	HEG1/RYR2/TGFB2/TBX3/NOG/ADAMTS9/POU4F1/COL11A1/TGFBR3/NRG1/ZFPM2/HEY2/TBX5/TNNT2/MYL3/MYH7/TNNC1/MYL2
GOMF_G_PROTEIN_COUPLED_RECEPTOR_ACTIVITY	GOMF_G_PROTEIN_COUPLED_RECEPTOR_ACTIVITY	247	-0.570116717015264	-1.36283045274581	0.00107904116970026	0.018126734502257	0.0149759403769886	4074	tags=47%, list=20%, signal=38%	P2RY13/S1PR2/MC4R/PROKR1/LGR4/GPR19/GRM4/PTGER4/CCRL2/OGFRL1/P2RY14/F2RL1/OPRL1/ADGRA2/ADORA2B/ADGRL4/GPR85/ACKR2/CALCR/TBXA2R/ADGRF5/HCAR3/CCKBR/GPR68/GPR160/BDKRB1/LPAR6/ADGRG1/FZD7/GPR65/CHRM3/CELSR3/ACKR3/CCR1/ADGRD1/LPAR1/S1PR3/F2R/HPGD/C3AR1/GPR34/PTGER1/P2RY1/HCAR2/ADGRG3/PTAFR/GPR183/GRM2/FPR3/CALCRL/GPBAR1/HRH1/SPHK1/ADRA2A/FPR1/LPAR4/BDKRB2/ADGRB3/OXER1/HTR1D/SORCS2/DRD2/ADGRF1/GPRC5A/A…
GOBP_CRANIAL_SKELETAL_SYSTEM_DEVELOPMENT	GOBP_CRANIAL_SKELETAL_SYSTEM_DEVELOPMENT	58	-0.701937889365876	-1.58933802942096	0.00108335106112656	0.0181504752647568	0.0149955545134265	2326	tags=29%, list=12%, signal=26%	MMP14/TGFB2/CHST11/TGFBR2/FREM1/TGFB3/ALX3/MSX2/TP63/PRRX1/TFAP2A/DLX2/TWIST1/IRX5/PAX5/TBX1/WNT9B
GOBP_ACTION_POTENTIAL	GOBP_ACTION_POTENTIAL	115	-0.632230311898271	-1.49093437373878	0.00110523022852745	0.0184676602985413	0.0152576063548014	3861	tags=43%, list=19%, signal=35%	ATP1B1/MYH14/FGF13/KCNA5/NEDD4L/CALM1/KCNE5/BIN1/KCNJ8/RNF207/TRPM4/CHRNA1/CACNA1C/RYR2/KCNMB4/GNA15/CAV1/KCNMB2/KCNJ2/CNTNAP1/SCN2B/GNA14/HCN2/KCND2/SCN2A/KCNJ3/KCNJ5/DMD/SCN9A/CACNA1I/NTSR1/CACNA1G/SCN4B/KCNE4/SCN3B/CACNA1D/TAC1/SCN4A/KCNC2/KCNB1/AKAP6/CLDN19/SCN7A/ATP1A2/TBX18/SLC8A2/CACNA2D1/P2RX3/CHRNB2/CAV3
GOBP_REGULATION_OF_PROTEIN_CONTAINING_COMPLEX_DISASSEMBLY	GOBP_REGULATION_OF_PROTEIN_CONTAINING_COMPLEX_DISASSEMBLY	112	-0.636997897943429	-1.50117508099907	0.00112607540621995	0.01873507417245	0.0154785382734068	2325	tags=20%, list=12%, signal=17%	EIF5A2/EPS8/NES/MAP6D1/SVIL/SEMA5A/MAP1A/PLEKHH2/IRAK3/TMOD1/TMOD4/GSN/NAV3/SCIN/ADRB2/APC2/TRIM54/STMN2/LMOD2/ACTN2/SLN/LMOD3
GOBP_NEGATIVE_REGULATION_OF_EPITHELIAL_CELL_PROLIFERATION	GOBP_NEGATIVE_REGULATION_OF_EPITHELIAL_CELL_PROLIFERATION	110	-0.635680370828138	-1.49606041153856	0.00112721400622624	0.01873507417245	0.0154785382734068	2922	tags=38%, list=15%, signal=33%	IL12A/VDR/APOE/SNAI2/PTCH1/TGFB2/THBS1/MTSS1/CAV1/CDK6/RGCC/CDKN2B/CCL2/MIR181B1/SFN/NGFR/SFRP1/SPARC/NUPR1/PTN/RGN/WNT10B/ATOH8/SOX9/CDKN1C/WNT5A/AR/CNMD/CD109/GATA3/SULF1/TGFBR3/RUNX3/SCG2/NFIB/MEF2C/SERPINF1/COL4A3/SFRP2/SOX2/PRL/TNMD
GOMF_CARBOHYDRATE_BINDING	GOMF_CARBOHYDRATE_BINDING	200	-0.587885626661779	-1.40016360148538	0.00113437529985045	0.0188042212403781	0.015535666178403	4308	tags=50%, list=22%, signal=39%	CD69/GPCPD1/PFKM/OS9/HLA-DRB1/STBD1/CLEC3B/VCAN/CLEC18C/COLEC11/ASGR1/GYS1/GAA/ENG/ENPP1/PPP1R3G/GALNT2/H6PD/P4HA1/PAM/CLEC18A/LGALS7B/FBP1/VTN/CLEC4A/GALNT18/CLEC2L/HLA-DRA/CRYBG1/OLR1/SIGLEC7/HK3/SLC2A3/CD209/CLEC10A/GALNT3/GALNT15/CLEC14A/GALNT17/LGALS9/LOXL2/ATRNL1/PLOD1/GALNT6/SIGLEC9/COLEC12/SIGLEC14/GALNT7/P4HA2/CD33/CD93/LY75/ALDOB/SIGLEC1/PYGL/PTX3/CD207/GALK1/FCN1/CD248/CD34/SIGLEC10/CL…
GOBP_NEGATIVE_REGULATION_OF_CANONICAL_WNT_SIGNALING_PATHWAY	GOBP_NEGATIVE_REGULATION_OF_CANONICAL_WNT_SIGNALING_PATHWAY	164	-0.610223619069179	-1.45186845934094	0.00113779209292229	0.0188110956576545	0.0155413456825214	2881	tags=29%, list=14%, signal=25%	STK3/DRAXIN/TLE3/NOTCH1/APOE/IGFBP4/SNAI2/CTHRC1/PRICKLE1/AMER2/CAV1/PTPRU/DKK3/SOX17/BMP2/SFRP1/NOG/FRZB/DACT1/NKD1/LRP4/SOX9/DAB2/FERMT1/TMEM64/WNT5A/TLE2/NKD2/TNN/IGFBP6/GLI1/WNT11/SOST/APC2/GREM1/MLLT3/BICC1/TBX18/PTPRO/NOTUM/SHISA6/SFRP4/SFRP5/SFRP2/SOSTDC1/DKK1/DKK2/SOX2
GOBP_NEGATIVE_REGULATION_OF_CALCIUM_ION_TRANSMEMBRANE_TRANSPORT	GOBP_NEGATIVE_REGULATION_OF_CALCIUM_ION_TRANSMEMBRANE_TRANSPORT	35	-0.757449471163571	-1.65015167772808	0.00114120133724832	0.0188178094189421	0.0155468924559204	2100	tags=29%, list=10%, signal=26%	CLIC2/ADRA2A/DRD2/NTSR1/RRAD/TRDN/ATP1A2/SLN/CASQ2/MRLN
GOBP_REGULATION_OF_THE_FORCE_OF_HEART_CONTRACTION	GOBP_REGULATION_OF_THE_FORCE_OF_HEART_CONTRACTION	24	-0.8124625837846	-1.71729587251872	0.00115707859312155	0.019029539276902	0.0157218193700008	565	tags=33%, list=3%, signal=32%	ATP1A2/NOS1/CHGA/MYL3/CSRP3/MYH7/MYL4/MYL2
GOCC_VACUOLAR_LUMEN	GOCC_VACUOLAR_LUMEN	149	-0.617415036930589	-1.462641864599	0.00116212634061047	0.0190625226446733	0.0157490695594442	3926	tags=34%, list=20%, signal=28%	GAA/CTSC/LGMN/PSAP/PLBD2/GALNS/CD74/SDCBP/DNAJC3/IFI30/MANBA/HSPG2/LIPA/SDC3/CTSL/GYG1/NAGLU/TCN2/NSG1/SDC1/NAAA/FRK/CTSS/AGRN/CUBN/LYZ/EPDR1/SDC2/SERPINA3/MNDA/ANXA2/NEU4/CTSK/PRELP/GPC6/BGN/PDGFRB/RNASE2/OMD/C3/GPC4/LUM/FMOD/CSPG5/DCN/PADI2/OGN/BCAN/NCAN/NSG2/KERA
GOBP_REGULATION_OF_SKELETAL_MUSCLE_CONTRACTION	GOBP_REGULATION_OF_SKELETAL_MUSCLE_CONTRACTION	13	-0.867047760810564	-1.65278219858293	0.00118162761649654	0.0193056059387712	0.0159499000465128	1424	tags=62%, list=7%, signal=57%	KCNJ2/DMD/SCN4A/ATP2A1/SLC8A3/CASQ1/MYH7/CAV3
GOBP_REGULATION_OF_OSTEOBLAST_DIFFERENTIATION	GOBP_REGULATION_OF_OSTEOBLAST_DIFFERENTIATION	108	-0.646077189674825	-1.52143419654971	0.00118310767323462	0.0193056059387712	0.0159499000465128	3116	tags=44%, list=16%, signal=38%	TWSG1/NOTCH1/ZHX3/CCN1/TRPM4/SNAI2/CCN4/IL6ST/PTCH1/CEBPA/ACVR2A/CTHRC1/RASSF2/CDK6/PRKD1/BMP2/SFRP1/SMOC1/NOG/CHRD/WNT10B/LTF/VEGFC/IL6R/SOX9/TMEM64/JAG1/FBN2/TNN/HAND2/GLI1/BMPR1B/TMEM119/NPPC/GREM1/MEF2C/IGFBP5/TWIST2/GDPD2/DDR2/TP63/WNT7B/RANBP3L/NPNT/IGF1/SFRP2/OSTN/TWIST1
GOBP_OUTFLOW_TRACT_MORPHOGENESIS	GOBP_OUTFLOW_TRACT_MORPHOGENESIS	65	-0.69626138200748	-1.59526773247789	0.00119220207406312	0.0193402800622521	0.0159785471040294	2399	tags=38%, list=12%, signal=34%	TBX2/TGFB2/GATA6/TBX3/SOX17/HEYL/PLXND1/TGFBR2/NOG/JAG1/WNT5A/TGFBR3/ZFPM2/HAND2/HEY2/WNT11/FOLR1/ELN/MEF2C/SEMA3C/RYR1/SFRP2/TWIST1/TBX1/PITX2
GOBP_FLAVONOID_METABOLIC_PROCESS	GOBP_FLAVONOID_METABOLIC_PROCESS	13	-0.86681618373218	-1.65234076214765	0.00119350317147359	0.0193402800622521	0.0159785471040294	2018	tags=77%, list=10%, signal=69%	UGT1A7/UGT1A8/UGT1A4/UGT1A10/UGT1A5/UGT1A9/UGT1A3/UGT1A1/UGT1A6/PPARGC1A
GOBP_NEUROTRANSMITTER_SECRETION	GOBP_NEUROTRANSMITTER_SECRETION	130	-0.61586884660358	-1.45826238804564	0.00119449224131688	0.0193402800622521	0.0159785471040294	3899	tags=38%, list=19%, signal=31%	GAD1/RIMS3/ADCY1/GRM4/LIN7B/NRXN2/PRKN/CALM1/SNAP25/STXBP5/NLGN1/PRRT2/PTPRN2/NAAA/ERC2/SNPH/SYNJ1/RIMS4/STXBP5L/P2RY1/KCNMB4/STX11/TRIM9/PPFIA4/ADRA2A/SYN1/DRD2/MCTP1/SYT2/SYT9/LRRK2/APBA1/SLC18A3/SLC18A2/SYN3/SYP/GAD2/LIN7A/SYT6/MCTP2/MEF2C/GRIN3A/CSPG5/CAMK2A/KMO/SYT5/SYT4/CPLX2/UNC13A
GOCC_ACTIN_FILAMENT_BUNDLE	GOCC_ACTIN_FILAMENT_BUNDLE	65	-0.695251866047765	-1.59295473871208	0.00123035173924461	0.0198147432466827	0.0163705389633587	2660	tags=34%, list=13%, signal=29%	PLS3/PDLIM2/MYLK/RFLNA/TEK/PDLIM5/PDLIM3/NEBL/RFLNB/SHROOM4/LIMCH1/ROR1/PGM5/SYNPO/ABLIM3/CRYAB/LDB3/SYNPO2/XIRP1/MYH7/ACTA1/XIRP2
GOBP_MORPHOGENESIS_OF_EMBRYONIC_EPITHELIUM	GOBP_MORPHOGENESIS_OF_EMBRYONIC_EPITHELIUM	135	-0.618017570740832	-1.46229407525588	0.00123276899354361	0.0198147432466827	0.0163705389633587	1859	tags=21%, list=9%, signal=19%	SFRP1/RET/NOG/VEGFC/SOX9/SOX8/WNT5A/AR/COBL/GATA3/BMP5/SULF1/RARG/ALDH1A3/FOLR1/GREM1/TBX18/IRX3/TP63/WNT7B/HES5/TFAP2A/SFRP2/WNT2/TWIST1/PCDH8/WNT16/WNT9B
GOBP_NEURON_FATE_COMMITMENT	GOBP_NEURON_FATE_COMMITMENT	37	-0.750010644313534	-1.64092240660385	0.00123328277468979	0.0198147432466827	0.0163705389633587	1284	tags=35%, list=6%, signal=33%	FOXG1/POU4F1/FEV/ASCL1/SATB2/DLX1/POU3F2/PRRX1/NKX2-1/DLX2/TLX3/FOXA1/DBX1
GOMF_ENZYME_INHIBITOR_ACTIVITY	GOMF_ENZYME_INHIBITOR_ACTIVITY	292	-0.565743722011434	-1.35579072714326	0.00124255613114105	0.0199126770274419	0.0164514498666083	3735	tags=32%, list=19%, signal=26%	GAS6/SERPINE1/SERPINH1/LILRB4/IQGAP2/SH3RF2/RARRES1/TIMP3/DNAJC3/WFIKKN2/MGAT5/SERPINB9/TIMP2/TRIB1/ANXA1/NOTCH1/BIN1/SPRY4/SERPINE2/SERPINF2/PPP1R12B/SERPINA1/HRG/TFPI/A2M/CARD16/ATP2B4/ARRB1/SPRY2/SPOCK3/CPEB2/INKA1/SOCS1/BIRC3/SERPINB7/INKA2/SNCB/PPP1R14C/DTX3L/PAPLN/CAMK2N2/CDKN2B/UGT1A7/SFN/ANGPTL4/SERPINA3/UGT1A8/CPAMD8/UGT1A1/PHACTR3/PARP9/ANXA2/PTN/HSPB1/PKIA/SERPINB2/LGALS3/LTF/SERPINI1/…
GOBP_RECEPTOR_INTERNALIZATION	GOBP_RECEPTOR_INTERNALIZATION	99	-0.644263111061674	-1.50965616515793	0.00124656396702172	0.0199259434116277	0.0164624102841375	3650	tags=39%, list=18%, signal=32%	LILRB4/CACNG8/MAGI2/SDCBP/SNAP25/MX2/CEACAM1/NTF3/ADM/LDLRAP1/LILRB1/FCER1G/ACKR3/RIN3/ARRB1/OPHN1/APLN/CAV1/RAB31/ITGB3/LRRTM2/CALCRL/DRD2/ACHE/CACNG5/ANGPT1/LRP1/RAMP1/WNT3A/GSG1L/DNM3/EGF/GREM1/MX1/APELA/SFRP4/CACNG7/DKK1/CAV3
GOBP_FOREBRAIN_CELL_MIGRATION	GOBP_FOREBRAIN_CELL_MIGRATION	45	-0.733733574245552	-1.62744217054087	0.00125727860649015	0.0200460756953365	0.0165616611402666	1653	tags=29%, list=8%, signal=27%	DRD2/AXL/FOXG1/DAB1/FOXB1/LRRK2/HTR6/CDK5R2/RELN/POU3F3/POU3F2/NKX2-1/ARX
GOBP_TRABECULA_FORMATION	GOBP_TRABECULA_FORMATION	21	-0.822628660195193	-1.70561585550997	0.00127654925064101	0.0203016690469963	0.0167728271831485	2200	tags=67%, list=11%, signal=59%	ADAMTS1/TEK/SFRP1/HEY1/WNT10B/CHAD/FBN2/MMP2/TGFBR3/RBP4/HEY2/GREM1/COL1A1/CAV3
GOCC_ACTOMYOSIN	GOCC_ACTOMYOSIN	68	-0.679171629311094	-1.55834815061999	0.00128624476450071	0.0204040751755986	0.0168574330494723	3794	tags=41%, list=19%, signal=33%	MYH14/PDLIM4/LCP1/PXN/MYO18A/LURAP1/FAM107A/LIMA1/CDC42BPA/PALLD/PDLIM2/MYLK/TEK/PDLIM5/PDLIM3/NEBL/SHROOM4/LIMCH1/ROR1/PGM5/SYNPO/ABLIM3/LDB3/SYNPO2/XIRP1/MYH7/ACTA1/XIRP2
GOBP_NEGATIVE_REGULATION_OF_CALCIUM_ION_TRANSMEMBRANE_TRANSPORTER_ACTIVITY	GOBP_NEGATIVE_REGULATION_OF_CALCIUM_ION_TRANSMEMBRANE_TRANSPORTER_ACTIVITY	31	-0.773804782271108	-1.66911890656671	0.00132680553403799	0.0209943522128334	0.0173451079649092	2100	tags=29%, list=10%, signal=26%	CLIC2/ADRA2A/DRD2/RRAD/TRDN/ATP1A2/SLN/CASQ2/MRLN
GOMF_SNRNA_BINDING	GOMF_SNRNA_BINDING	47	0.546939294011424	1.85674684937364	0.00133644668327	0.0210936395903522	0.0174271371823462	2932	tags=19%, list=15%, signal=16%	RNU4ATAC/RNU4-2/RNU4-1/LSM3/LSM8/TOE1/SNRPA1/LSM2/DDX39B
GOMF_CYTOKINE_ACTIVITY	GOMF_CYTOKINE_ACTIVITY	135	-0.616471587046855	-1.45863611648064	0.00134399426205634	0.0211212105003969	0.0174499157089979	3062	tags=47%, list=15%, signal=40%	FLT3LG/BMP1/CTF1/GDF3/IL12A/WNT3/FAM3C/EBI3/CCL7/CCL8/WNT9A/TNFSF10/BMP8A/KITLG/IL32/PF4V1/IL16/TNFSF12/TGFB2/IL33/CCL2/TNFSF13/BMP2/CXCL3/TNFSF4/TNFSF15/CSF1/WNT10B/MSTN/SECTM1/CCL20/CX3CL1/WNT5A/IL1RN/SPP1/OSM/IL37/BMP5/GDF6/GREM2/CCL11/TGFB3/MSMP/NRG1/INHBA/LEFTY2/WNT3A/CXCL10/WNT11/SCG2/IL34/NDP/GREM1/WNT10A/TNFRSF11B/BMP3/WNT7B/CXCL11/CXCL14/CXCL6/WNT2/IL17B/WNT16/WNT9B
GOBP_MEMBRANE_DEPOLARIZATION_DURING_ACTION_POTENTIAL	GOBP_MEMBRANE_DEPOLARIZATION_DURING_ACTION_POTENTIAL	32	-0.757836853692577	-1.63639499769766	0.00134493504463108	0.0211212105003969	0.0174499157089979	2032	tags=53%, list=10%, signal=48%	TRPM4/CACNA1C/KCNJ2/SCN2B/HCN2/SCN2A/SCN9A/CACNA1I/CACNA1G/SCN4B/SCN3B/CACNA1D/SCN4A/SCN7A/ATP1A2/CACNA2D1/CAV3
GOBP_CALCIUM_MEDIATED_SIGNALING	GOBP_CALCIUM_MEDIATED_SIGNALING	162	-0.600029779449031	-1.42621238955963	0.00135979581438874	0.0212694360848332	0.0175723766803652	2711	tags=30%, list=14%, signal=26%	TRPM4/BTK/CHRM3/ATP2B4/CACNA1C/ACKR3/CCR1/RYR2/LAT2/DEFB1/PTPRC/CLIC2/TREM2/NFATC2/SPHK1/KDR/CDH13/RGN/EDNRB/MCTP1/HRC/DMD/LMCD1/CCL20/CX3CR1/EGFR/LRRK2/NR5A2/P2RX7/VCAM1/PLCE1/GRIN2D/NFATC1/CMKLR1/AVPR1A/ERBB3/AKAP6/MCTP2/ATP1A2/SLC8A2/P2RX3/IGF1/ACKR4/C10orf71/MYOZ1/PTGFR/CASQ1/CASQ2/MYOZ2
GOBP_PALLIUM_DEVELOPMENT	GOBP_PALLIUM_DEVELOPMENT	131	-0.618094604912282	-1.46270368072987	0.00136116244334793	0.0212694360848332	0.0175723766803652	2120	tags=21%, list=11%, signal=19%	CDK6/TACC1/ALK/IGF2BP1/LRP1/TMEM108/PHACTR1/FOXG1/DAB1/WNT3A/ASCL1/HTR6/KIRREL3/NEUROD1/CDK5R2/COL3A1/RELN/SCT/POU3F3/DLX1/POU3F2/EMX1/NKX2-1/DLX2/BCAN/PAX5/ARX
GOBP_REGULATION_OF_CALCIUM_ION_TRANSPORT_INTO_CYTOSOL	GOBP_REGULATION_OF_CALCIUM_ION_TRANSPORT_INTO_CYTOSOL	84	-0.661764081258714	-1.53475716594052	0.00138766048271638	0.0216295536932857	0.0178698985441193	3359	tags=42%, list=17%, signal=35%	TMEM38B/CALCR/P2RX5/PKD2/BDKRB1/THY1/CACNA1C/RYR2/F2R/LYN/PDE4D/CAV1/CLIC2/SELENON/CAPN3/HRC/DMD/NTSR1/P2RY6/CX3CL1/P2RX7/APLNR/CXCL10/TRDN/AKAP6/ATP1A2/CXCL11/P2RX3/JSRP1/NOS1/JPH1/JPH2/DHRS7C/CASQ1/CASQ2
GOMF_SODIUM_ION_TRANSMEMBRANE_TRANSPORTER_ACTIVITY	GOMF_SODIUM_ION_TRANSMEMBRANE_TRANSPORTER_ACTIVITY	98	-0.639515213821029	-1.49969630959972	0.0013936882940565	0.0216696050882333	0.0179029881942533	3124	tags=41%, list=16%, signal=35%	SLC9A7/PKD2/ASIC2/SLC1A1/SLC24A3/SLC20A2/SLC6A3/SLC6A9/SCNN1A/NALCN/SCN2B/SLC9A4/HCN2/SCN2A/SLC4A4/SCN9A/SLC17A7/CACNA1I/SLC6A1/CACNA1G/SCN4B/SLC9A9/SCN3B/SLC18A2/SCN4A/SCNN1G/SCNN1B/SLC1A6/SCN7A/ATP1A2/SLC1A2/SLC12A3/SLC8A2/ATP12A/SLC34A2/SLC8A3/SLC12A1/SLC22A3/SLC1A3/ATP1A3
GOBP_MONOAMINE_TRANSPORT	GOBP_MONOAMINE_TRANSPORT	53	-0.708979402296058	-1.59734665926627	0.00140458844975089	0.0217850277874729	0.0179983480872195	2861	tags=49%, list=14%, signal=42%	GDNF/SLC29A4/SYT17/LILRB1/SLC6A3/FGF20/SYT3/P2RY1/ITGB3/ADRA2A/MAOB/DRD2/GPM6B/SYT2/SYT9/SLC18A2/AGTR2/KCNB1/SYT6/SYT10/SYT5/NOS1/SLC22A3/SYT4/CHRNB2/CHGA
GOBP_REGULATION_OF_CALCIUM_ION_IMPORT	GOBP_REGULATION_OF_CALCIUM_ION_IMPORT	30	-0.776858316489961	-1.67140490959416	0.00142801227011732	0.0220936416902596	0.0182533186340143	1508	tags=33%, list=8%, signal=31%	PLPP4/LGALS3/PDGFRB/SPINK1/EGF/CASR/ATP2A1/SLN/MRLN/CAV3
GOBP_INORGANIC_ION_IMPORT_ACROSS_PLASMA_MEMBRANE	GOBP_INORGANIC_ION_IMPORT_ACROSS_PLASMA_MEMBRANE	79	-0.666420361071109	-1.53679928485637	0.00143275933251673	0.0221124876294331	0.0182688887667028	3938	tags=52%, list=20%, signal=42%	PRNP/SLC39A14/ATP1B1/WNK2/KCNJ14/CALCR/SLC9A7/KCNJ8/FAM155B/TRPV6/TRPM4/SLC12A4/ATP2B4/SLC39A8/KCNJ10/KCNJ15/SLC6A9/ATP1B2/SLC12A8/KCNJ2/HFE/SLC9A4/HCN2/KCNJ3/KCNJ5/SLC12A5/SLC6A1/KCNK9/ABCC9/SLC9A9/KCNJ16/ATP1A2/SLC12A3/SLC8A2/ATP12A/CACNA2D1/SLC8A3/KCNJ1/SLC12A1/KCNJ13/ATP1A3
GOBP_RESPONSE_TO_CAFFEINE	GOBP_RESPONSE_TO_CAFFEINE	16	-0.833545402573757	-1.66195405427593	0.00145534016023512	0.0224058020737919	0.0185112192112669	474	tags=31%, list=2%, signal=31%	RYR2/PPARGC1A/RYR1/CACNA1S/CASQ2
GOBP_NADH_DEHYDROGENASE_COMPLEX_ASSEMBLY	GOBP_NADH_DEHYDROGENASE_COMPLEX_ASSEMBLY	64	0.467374627673592	1.62226291650229	0.00146527234131411	0.0225034227712603	0.018591871451452	6178	tags=56%, list=31%, signal=39%	NDUFS5/NDUFA1/NDUFS3/NDUFAB1/NDUFA13/NDUFA2/TMEM126B/NDUFA11/NDUFAF3/TIMM21/NDUFAF4/NDUFB8/MT-ND5/NDUFB4/NDUFB2/NDUFAF5/NDUFS8/NDUFB3/NDUFB1/DMAC1/NDUFB11/FOXRED1/NDUFB7/NDUFA5/NDUFB6/NDUFA3/NDUFS4/NDUFC2/NDUFV1/DMAC2/NDUFB10/TAZ/NDUFV2/NDUFS6/NDUFC1/NDUFA12
GOCC_NEURON_SPINE	GOCC_NEURON_SPINE	162	-0.598228188160323	-1.42193018240112	0.0014707979067469	0.0225330554613107	0.0186163533789249	3839	tags=36%, list=19%, signal=29%	NEURL1/SHANK3/PDLIM4/ASAP1/GRIN2A/MX2/NLGN1/CDK5R1/PRRT2/ASIC2/SLA/SYNDIG1/EEA1/SLC1A1/ARRB1/KCND1/LPAR1/RGS10/CNN3/OPHN1/KCNJ2/SHANK2/NGFR/FCGR2B/DOCK10/SORCS2/DRD2/KCNC3/IGF2BP1/ADORA1/KCND2/LRRC4/DDN/NTSR1/GRIA3/GRIA4/CPEB4/PALMD/SYNPO/APBA1/PDE4B/EPHA4/DNM3/ATP1A2/MX1/PTPRO/SLC8A2/GPM6A/CAMK2A/P2RX3/SHISA6/NOS1/SLC8A3/LAMA2/GRID2/CRYAB/SEZ6/ACTN2
GOBP_SODIUM_ION_TRANSMEMBRANE_TRANSPORT	GOBP_SODIUM_ION_TRANSMEMBRANE_TRANSPORT	131	-0.617237566942956	-1.46067552422714	0.00150931400560212	0.023066735510007	0.0190572690104011	3689	tags=45%, list=18%, signal=37%	SLC41A1/UTRN/NETO2/ANK3/SCN8A/ASIC1/ATP1B1/WNK2/HECW2/FGF13/NEDD4L/TPCN1/SLC6A16/SLC9A7/GLRX/PKD2/ASIC2/TRPM4/SLC24A3/ATP2B4/SLC20A2/FGF11/SLC6A3/SLC6A9/ATP1B2/SCNN1A/STOM/NALCN/SCN2B/SLC9A4/HCN2/SCN2A/SLC4A4/DMD/SCN9A/SLC17A7/CACNA1I/SLC6A1/CACNA1G/SCN4B/SLC9A9/SCN3B/FGF14/SCN4A/SCNN1G/SCNN1B/SCN7A/ATP1A2/SLC12A3/SLC8A2/ATP12A/SLC6A17/SLC34A2/NOS1/SLC8A3/SLC12A1/FXYD4/ATP1A3/CAV3
GOMF_FRIZZLED_BINDING	GOMF_FRIZZLED_BINDING	33	-0.76414009661985	-1.6491925794383	0.00153027525370447	0.0233301818484482	0.0192749230316777	2843	tags=55%, list=14%, signal=47%	WNT3/FZD7/CTHRC1/WNT9A/RNF43/SFRP1/WNT10B/FZD1/WNT5A/MYOC/WNT3A/WNT11/NDP/WNT10A/WNT7B/WNT2/WNT16/WNT9B
GOMF_ACTININ_BINDING	GOMF_ACTININ_BINDING	31	-0.770709513613381	-1.66244232410575	0.00153909020332258	0.0234076194515031	0.0193389004086368	242	tags=55%, list=1%, signal=54%	PKD2/PALLD/PROM1/CSRP2/CACNA1C/PDLIM2/TRPC6/PDLIM5/PDLIM3/CACNA1D/LDB3/SYNPO2/MYPN/NRAP/CSRP3/TTN/MYOT
GOBP_FACE_DEVELOPMENT	GOBP_FACE_DEVELOPMENT	42	-0.728477539130279	-1.60948801896277	0.00155246217805049	0.0235538208418023	0.0194596890318652	1688	tags=29%, list=8%, signal=26%	NOG/WNT5A/CRISPLD1/MSX1/MMP2/TGFB3/RARG/ALDH1A3/COL1A1/DLX5/TBX1/MYH3
GOMF_GROWTH_FACTOR_BINDING	GOMF_GROWTH_FACTOR_BINDING	126	-0.623251877541356	-1.47509865207197	0.00156802269616054	0.0237324401307776	0.0196072606654399	4419	tags=56%, list=22%, signal=44%	PDGFA/TRIM16/PXDN/IGFBP2/FGFBP3/BMPR2/IGFBP3/PDGFB/ENG/ESM1/COL4A1/FLT4/WFIKKN2/ERBB2/RHBDF1/ITGA6/IGFBPL1/TWSG1/CCN1/IGFBP4/OSMR/CCN4/IL6ST/A2M/GHR/FGFBP2/ACVR2A/LRRC32/COL6A1/ITGAV/IL11RA/ACVRL1/IL10RA/CCN2/LIFR/TEK/THBS1/ITGB3/NGFR/LTBP2/HTRA1/LTBP3/KDR/TGFBR2/KL/PTN/ITGB4/IL6R/PDGFRB/IL1RN/KAZALD1/CD109/EGFR/HTRA3/NKD2/CCN3/TGFBR3/TGFB3/IL1R1/IL1R2/IGFBP6/COL5A1/SRPX2/ERBB3/COL1A2/COL1A1/IGFB…
GOBP_POSITIVE_REGULATION_OF_CATION_TRANSMEMBRANE_TRANSPORT	GOBP_POSITIVE_REGULATION_OF_CATION_TRANSMEMBRANE_TRANSPORT	123	-0.623414095732967	-1.47394512674536	0.00158657896247751	0.0239554307924918	0.0197914910271767	3342	tags=39%, list=17%, signal=33%	CALCR/RGS9/KCNE5/GLRX/PKD2/STIM2/RNF207/BDKRB1/THY1/EHD3/CTSS/RYR2/LRRC55/F2R/SLC6A9/ATP1B2/NLGN3/TREM2/CCL2/KCNJ2/EDN3/PDZK1/CAPN3/RGN/DMD/NTSR1/P2RY6/CX3CL1/APLNR/FGF14/ADRB2/CXCL10/KCNC2/TRDN/AKAP6/NPPA/RELN/STAC/PLP1/CXCL11/CACNA2D1/NOS1/ATP2A1/STAC3/JPH2/LRRC38/CASQ1/ACTN2
GOBP_NEURON_APOPTOTIC_PROCESS	GOBP_NEURON_APOPTOTIC_PROCESS	209	-0.578956355791483	-1.3787832727947	0.00159549477942914	0.0240321401151515	0.0198548667136451	3941	tags=31%, list=20%, signal=25%	CEBPB/PRNP/PAK3/BDNF/LGMN/GRM4/PRKN/JAK2/TOX3/BOK/HIPK2/CDK5R1/GDNF/TRIM2/DRAXIN/NTF3/TNFRSF21/TYROBP/SLC1A1/APOE/ARRB1/F2R/FGF20/SNCB/NES/TGFB2/CCL2/NGFR/ITGAM/NUPR1/SCN2A/ANGPT1/LRP1/AXL/CX3CL1/AGAP2/POU4F1/CX3CR1/CPEB4/FOXB1/GATA3/EPHA7/TGFB3/FOXQ1/ASCL1/THRB/FZD9/KCNB1/ERBB3/MEF2C/PPARGC1A/TP63/GABRA5/PTPRZ1/DLX1/GRID2/DIO3/TFAP2B/TFAP2A/MT3/VSTM2L/PITX3/EN1/EN2/RAPSN
GOBP_WOUND_HEALING	GOBP_WOUND_HEALING	419	-0.529435794808837	-1.28280526900939	0.00166760480722706	0.0250580616836565	0.0207024623045379	4529	tags=39%, list=23%, signal=31%	AJUBA/WFDC1/PTK2/CXCR4/MPIG6B/ST3GAL4/PDGFA/ARHGEF19/GPR4/PLAU/IRF1/LCP2/EVPL/PLPP3/NOS3/PPARA/HBE1/JAML/WAS/SH2B3/DOCK11/PLAUR/HBEGF/B4GALT1/PDGFB/UBASH3B/PLEK/DGKA/GAS6/SERPINE1/JAK2/SCUBE1/F2RL1/ANXA6/VTN/NOTCH4/F10/FERMT3/INSL3/CEACAM1/ERBB2/ADAMTS18/TBXA2R/MAFK/P2RX5/F12/ANXA1/PRKCQ/ARHGAP24/SERPINE2/CCN1/SERPINF2/APOE/SDC1/FZD7/PRKCH/SERPINA1/POSTN/CCN4/HRG/TFPI/ITGA5/EPB41L4B/EHD3/A2M/FCER…
GOCC_CYTOSOLIC_SMALL_RIBOSOMAL_SUBUNIT	GOCC_CYTOSOLIC_SMALL_RIBOSOMAL_SUBUNIT	44	0.552751432863802	1.88923472787229	0.00167576893414581	0.0251204979458317	0.0207540458779378	1685	tags=27%, list=8%, signal=25%	HBA2/HBA1/RPS3A/RPS10/RPS18/RPS15A/RPS14/RPSA/RPS21/RPS7/RPS16/RPS26
GOCC_PLASMA_MEMBRANE_RAFT	GOCC_PLASMA_MEMBRANE_RAFT	96	-0.639682630250571	-1.49651251728489	0.00168111969754905	0.025140563305113	0.0207706234707857	4955	tags=50%, list=25%, signal=38%	STIM1/LRP8/DAG1/ATP1A1/SMO/SPRED1/ITGB2/NEU3/LCP2/NOS3/ADD2/BMPR2/CAVIN2/PLPP1/ATP1B1/JAK2/KCNA5/SELPLG/HCK/CAV2/PTCH1/TFPI/ATP2B4/SLC6A3/F2R/MS4A4A/CAV1/TREM2/PTGIS/ITGAM/PLPP2/TGFBR2/CAVIN4/CDH13/KCND2/LRP4/CAVIN1/LRRK2/EHD2/MYOF/BVES/KCNMA1/AKAP6/ATP1A2/CDH15/CHRNB2/MLC1/CAV3
GOBP_INORGANIC_ANION_TRANSMEMBRANE_TRANSPORT	GOBP_INORGANIC_ANION_TRANSMEMBRANE_TRANSPORT	83	-0.662619823952333	-1.53666307775866	0.00171036390484827	0.0255170005423316	0.0210816282808115	3299	tags=41%, list=16%, signal=34%	ANKH/SLC37A2/CLCN5/SLC1A1/CLCNKB/ANO1/SLC12A4/SLC20A2/GLRB/ANO5/CLIC3/SLC12A8/PTAFR/CLIC2/CLIC5/GABRG3/GABRP/GABRD/SLC12A5/ADAMTS8/SLC6A1/TTYH2/CLIC6/CLCNKA/GABRR1/GABRB3/SLC12A3/CASR/GABRA5/BSND/SLC12A1/SLC26A7/SLC1A3/TTYH1
GOBP_RESPONSE_TO_STEROID_HORMONE	GOBP_RESPONSE_TO_STEROID_HORMONE	275	-0.552028631626369	-1.32172648908164	0.00174131036301185	0.0259169851178913	0.0214120874241587	3761	tags=31%, list=19%, signal=26%	ZBTB7A/ADAM9/ALPL/PAM/JAK2/DDIT4/ESRRG/STC1/CALM1/NCOR2/TH/NR1H3/CALCR/BMP7/ESRRB/CYP7B1/ADM/NCOA1/FAM107A/HNMT/PPARGC1B/ANXA1/NOTCH1/SDC1/AQP1/ACSBG1/TFPI/TSPO/CCN2/TGFB2/THBS1/PTAFR/CAV1/PTPRU/GJB2/CYBB/HEYL/ZNF366/SFRP1/HEY1/SPARC/UGT1A1/PMEPA1/NR3C1/MAOB/TGFBR2/CA2/PTN/TLR2/FBXO32/DAB2/ZFP36L2/CDKN1A/MSTN/CLDN1/IL1RN/AR/SPP1/EGFR/UCN3/TGFB3/CCND1/RUNX1/OR51E2/AGTR2/BCHE/SCNN1G/AVPR1A/SCNN1B/A…
GOBP_PLATELET_DEGRANULATION	GOBP_PLATELET_DEGRANULATION	109	-0.635775829621933	-1.49737448693185	0.00177930915738904	0.0264197895265396	0.021827494228085	3894	tags=44%, list=19%, signal=36%	PDGFB/TMX3/PSAP/PLEK/GAS6/SERPINE1/TIMP3/CALM1/FERMT3/RARRES2/SRGN/SERPINF2/FAM3C/SERPINA1/HRG/TOR4A/A2M/CLU/LYN/LGALS3BP/TGFB2/SYTL4/THBS1/ENDOD1/ITGB3/SERPINA3/FN1/SPARC/TUBA4A/VWF/CFD/VEGFC/ECM1/CD109/ISLR/PCDH7/TGFB3/RAB27B/LEFTY2/F13A1/EGF/VEGFD/LY6G6F/IGF1/KNG1/SCG3/ACTN2/TTN
GOBP_SEQUESTERING_OF_CALCIUM_ION	GOBP_SEQUESTERING_OF_CALCIUM_ION	101	-0.63542147561723	-1.49096135224743	0.00178835036245707	0.0264556673765752	0.0218571357800656	3619	tags=37%, list=18%, signal=30%	ANXA6/CCL21/CALM1/TPCN1/TMEM38B/PKD2/BDKRB1/THY1/CACNA1C/RYR2/F2R/LYN/PDE4D/PTPRC/CLIC2/SELENON/CAPN3/DRD2/HRC/DMD/NTSR1/P2RY6/CX3CL1/APLNR/CXCL10/TRDN/AKAP6/ATP1A2/CXCL11/RYR1/JSRP1/NOS1/JPH1/JPH2/DHRS7C/CASQ1/CASQ2
GOBP_POSITIVE_REGULATION_OF_TRANSPORTER_ACTIVITY	GOBP_POSITIVE_REGULATION_OF_TRANSPORTER_ACTIVITY	99	-0.63717293941618	-1.49304226758586	0.00179016964054706	0.0264556673765752	0.0218571357800656	3095	tags=36%, list=15%, signal=31%	GLRX/PKD2/STIM2/RNF207/EHD3/TRPC6/CTSS/RYR2/LRRC55/SLC6A9/ATP1B2/PTAFR/NLGN3/TREM2/CCL2/PDZK1/RGN/DMD/NTSR1/P2RY6/FGF14/ADRB2/KCNC2/TRDN/AKAP6/NPPA/RELN/STAC/CACNA2D1/ABCB1/ATP2A1/STAC3/JPH2/LRRC38/CASQ1/ACTN2
GOBP_POSITIVE_REGULATION_OF_CATION_CHANNEL_ACTIVITY	GOBP_POSITIVE_REGULATION_OF_CATION_CHANNEL_ACTIVITY	62	-0.68960267358957	-1.57460845847965	0.00180406698553457	0.0265382077006265	0.0219253289216122	3090	tags=42%, list=15%, signal=36%	RGS9/PKD2/STIM2/RNF207/EHD3/CTSS/LRRC55/NLGN3/TREM2/CCL2/NTSR1/P2RY6/FGF14/ADRB2/KCNC2/TRDN/AKAP6/NPPA/RELN/STAC/CACNA2D1/STAC3/JPH2/LRRC38/CASQ1/ACTN2
GOBP_EMBRYONIC_FORELIMB_MORPHOGENESIS	GOBP_EMBRYONIC_FORELIMB_MORPHOGENESIS	26	-0.786141949913353	-1.66667987207297	0.00180422541980002	0.0265382077006265	0.0219253289216122	1272	tags=42%, list=6%, signal=40%	MSX1/ALX3/TP63/OSR2/TBX5/TFAP2A/SHOX2/TWIST1/HOXA13/EN1/ALX4
GOBP_MIDBRAIN_DEVELOPMENT	GOBP_MIDBRAIN_DEVELOPMENT	75	-0.673849734136462	-1.55610702657073	0.00181042876199358	0.0265670881092547	0.0219491893294328	1859	tags=25%, list=9%, signal=23%	SFRP1/MAOB/FZD1/BASP1/WNT5A/MSX1/SYPL2/FOXB1/TAL2/WNT3A/FGF9/PADI2/PLP1/SFRP2/WNT2/PITX3/EN1/WNT9B/EN2
GOCC_POSTSYNAPTIC_SPECIALIZATION_MEMBRANE	GOCC_POSTSYNAPTIC_SPECIALIZATION_MEMBRANE	91	-0.644983479531249	-1.50870106239131	0.00185016916203749	0.0270868223582404	0.022378583224054	1696	tags=29%, list=8%, signal=26%	GRID1/SORCS2/CDH10/CACNG5/KCND2/LRRC4/ADAM22/LRRC4C/EPHA7/RGS7BP/CHRNB1/GRIN2D/LRFN2/EPHA4/GSG1L/LIN7A/SLITRK1/SORCS3/CLSTN2/CHRND/GABRA5/SHISA6/GRID2/CACNG7/ACTN2/RAPSN
GOBP_NEGATIVE_REGULATION_OF_CELLULAR_PROTEIN_LOCALIZATION	GOBP_NEGATIVE_REGULATION_OF_CELLULAR_PROTEIN_LOCALIZATION	99	-0.636604116580906	-1.49170938528139	0.00186514989658186	0.0272424924288623	0.0225071946789095	1602	tags=17%, list=8%, signal=16%	SIAH3/PKIA/GPM6B/ANGPT1/SP100/DAB2/FERMT1/MAP1A/DCLK1/TRIM29/LRRK2/ASTN2/FZD9/PID1/APOD/ACTN2/CAV3
GOBP_MONONUCLEAR_CELL_MIGRATION	GOBP_MONONUCLEAR_CELL_MIGRATION	139	-0.606915675312055	-1.43435727534494	0.00188728067985139	0.0274378207423406	0.0226685709696156	4141	tags=50%, list=21%, signal=40%	MSN/ICAM1/JAML/CXCL16/CD200R1/NBL1/PDGFB/PDGFD/LGMN/RIPOR2/SLAMF8/GAS6/SERPINE1/MOSPD2/CCL21/ITGAL/RARRES2/ARTN/CYP7B1/ANXA1/CD47/IL12A/LGALS9/TRPM4/IL27RA/CCL7/CCR1/SPN/CCL8/LYN/C3AR1/EPS8/TNFRSF11A/PIK3CG/THBS1/SIRPA/GPR183/CCL2/S100A14/DOCK8/RET/AIF1/CSF1/CSF1R/PLA2G7/LGALS3/IL6R/ITGA4/MSTN/ECM1/CCL20/CX3CL1/WNT5A/GATA3/BMP5/CCN3/CCL11/MSMP/JAM2/CH25H/CMKLR1/CXCL10/IL34/GREM1/PTPRO/PADI2/CXCL1…
GOBP_NEGATIVE_REGULATION_OF_CELL_DEVELOPMENT	GOBP_NEGATIVE_REGULATION_OF_CELL_DEVELOPMENT	149	-0.607308827198213	-1.43870048876132	0.00188728067985139	0.0274378207423406	0.0226685709696156	2851	tags=33%, list=14%, signal=28%	THY1/WNT3/DAAM2/FBN1/POSTN/LILRB1/TRPC6/S1PR3/FBLN1/TSPO/RFLNA/SEMA5B/MELTF/MIR181B1/SORL1/LINGO1/NGFR/TACSTD2/RFLNB/NOG/PTN/FRZB/EDNRB/LTF/LRP4/SEMA5A/SEMA6B/WNT5A/SPP1/DAB1/EPHA7/CCL11/ASCL2/WNT3A/THRB/SEMA3E/PTHLH/NPPC/NTN1/FSTL4/SEMA3C/DLX1/IGF1/DIO3/HES5/MT3/DLX2/PITX3/CAV3
GOBP_RESPONSE_TO_MUSCLE_INACTIVITY	GOBP_RESPONSE_TO_MUSCLE_INACTIVITY	11	-0.879594795707711	-1.6515044367015	0.0018982786869038	0.0275338292873593	0.0227478912821464	105	tags=36%, list=1%, signal=36%	FBXO32/SGCA/CASQ1/MYOG
GOCC_CELL_SUBSTRATE_JUNCTION	GOCC_CELL_SUBSTRATE_JUNCTION	409	-0.537084709282252	-1.300423072611	0.00190732950304911	0.0275928046556379	0.0227966155352071	3795	tags=29%, list=19%, signal=24%	MISP/SNTB2/MSN/ICAM1/LMLN/NHS/PLAUR/ENG/TNFSF13B/PPFIBP1/PEAK1/ADAM9/LCP1/JAK2/AKAP12/P4HB/ANXA6/PXN/SDCBP/GIT2/HCK/ARHGAP26/HSPG2/FERMT3/TGM2/FLRT2/EPHA2/CAV2/ITGA6/PARVG/FAM107A/LIMA1/SCARF2/ANXA1/PALLD/SLA/SPRY4/RND3/ITGB5/ARHGAP24/ZNF185/RRAS/THY1/ARHGAP31/FAT1/L1CAM/SORBS3/ARHGAP22/ITGA5/CSRP2/EHD3/EPB41L2/DST/CNN3/ITGAV/MMP14/APBB1IP/TSPAN9/PTPRC/IL16/TEK/RHOB/CDC42EP1/NFASC/CAV1/VIM/SNTB1/…
GOBP_ANTERIOR_POSTERIOR_PATTERN_SPECIFICATION	GOBP_ANTERIOR_POSTERIOR_PATTERN_SPECIFICATION	176	-0.590378887208859	-1.40711115113354	0.00191115180666244	0.0275928046556379	0.0227966155352071	1959	tags=24%, list=10%, signal=22%	TBX3/SOX17/HEYL/BMP2/LFNG/SFRP1/HEY1/NOG/FOXF1/NKD1/BASP1/TCAP/WNT5A/MSX1/MEOX2/COBL/PAX1/FOXB1/HOXB7/RARG/TBXT/WNT3A/HEY2/NEUROD1/HOXC13/HES2/MLLT3/TBX18/SEMA3C/DMRT2/RIPPLY1/HES5/SFRP2/WNT2/FOXA2/TBX1/TDGF1/PCDH8/EN1/ALX4/MYF5/MYF6
GOBP_RESPONSE_TO_ALKALOID	GOBP_RESPONSE_TO_ALKALOID	88	-0.644636384467382	-1.50166357478537	0.00191825143972587	0.0276316402789018	0.0228287007394358	857	tags=12%, list=4%, signal=12%	TAC1/BCHE/PPARGC1A/RYR1/PENK/CHRNB2/DRD5/CACNA1S/PITX3/EN1/CASQ2
GOBP_POSITIVE_REGULATION_OF_MUSCLE_HYPERTROPHY	GOBP_POSITIVE_REGULATION_OF_MUSCLE_HYPERTROPHY	25	-0.790729323888944	-1.6704464876587	0.00194813645704096	0.0279977592656391	0.0231311808202015	845	tags=20%, list=4%, signal=19%	HAND2/AKAP6/IGF1/AGT/MYMK
GOCC_U4_SNRNP	GOCC_U4_SNRNP	13	0.752677543391699	1.9306368196138	0.00195350244218889	0.028010632271752	0.0231418162367457	2932	tags=62%, list=15%, signal=53%	RNU4-2/RNU4-1/SNRPB/SNRPG/SNRPE/SNRPD2/SNRPD1/DDX39B
GOBP_RESPONSE_TO_MOLECULE_OF_BACTERIAL_ORIGIN	GOBP_RESPONSE_TO_MOLECULE_OF_BACTERIAL_ORIGIN	270	-0.555558574552578	-1.3295486913517	0.00198338164985135	0.0283741310912524	0.0234421315884858	3992	tags=42%, list=20%, signal=34%	SIRT2/CEBPB/CNP/CXCL9/IRF8/NFKB1/PTGER4/PTPN22/IFNAR1/ADAM9/NOS2/ALPL/SERPINE1/JAK2/AKAP12/CD274/HCK/SASH1/TH/IRF5/NR1H3/TBXA2R/ADM/TRIB1/MALT1/NR1H4/NOTCH1/KCNJ8/SCIMP/BDKRB1/IL12A/LGALS9/MGST2/IRAK2/CMPK2/PELI1/LILRB1/CD68/TNFRSF1B/TFPI/CARD16/SGMS1/HAVCR2/TRIM6/F2R/LYN/CD86/HPGD/PTGER1/CD180/TNFRSF11A/IL10RA/TSPO/PF4V1/TICAM1/LILRB2/CD14/LY96/PTAFR/GGT5/LITAF/VIM/LY86/SIRPA/TREM2/CCL2/S100A14/…
GOCC_APICAL_PLASMA_MEMBRANE	GOCC_APICAL_PLASMA_MEMBRANE	275	-0.54945389794091	-1.31556178399311	0.00201843268159693	0.0288097931273038	0.0238020667260369	4517	tags=44%, list=23%, signal=35%	SLC16A3/CSPG4/LZTS1/MTDH/SLC39A4/MFSD4B/PFKM/PARD6A/ANK2/IGFBP2/SLC2A9/MSN/ATP7A/BMPR2/NHS/PRKG2/SLC39A14/SLC22A18/PLPP1/ATP1B1/CD300LG/RIPOR2/SLC7A5/SLC16A2/ATP6V1B1/KCNA5/STC1/SLC47A1/CEACAM1/ABCC6/ERBB2/SLC29A4/CRB3/MYO7A/ANXA1/NOTCH1/CTSL/ZMYND10/SLC1A1/DLL1/THY1/PROM1/ANO1/AQP1/OSMR/HVCN1/UPK1B/PSEN2/PDPN/STK26/PDE4D/SLC39A8/CUBN/NOD1/PODXL/P2RY1/SLC6A9/MFRP/ATP1B2/TEK/CD34/SCNN1A/SLC2A5/SHA…
GOMF_ALPHA_ACTININ_BINDING	GOMF_ALPHA_ACTININ_BINDING	23	-0.796024877761357	-1.67169533942069	0.00202429641477168	0.0288278212158167	0.0238169611670984	242	tags=57%, list=1%, signal=56%	PKD2/PALLD/CACNA1C/PDLIM2/PDLIM5/PDLIM3/CACNA1D/LDB3/SYNPO2/MYPN/NRAP/TTN/MYOT
GOCC_ANCHORED_COMPONENT_OF_MEMBRANE	GOCC_ANCHORED_COMPONENT_OF_MEMBRANE	122	-0.626769694093379	-1.48066174029777	0.00203471036451304	0.0289104198277521	0.0238852024649125	3150	tags=44%, list=16%, signal=38%	RGMA/TNFRSF10C/RTN4RL1/THY1/LYNX1/LYPD6/PRND/TFPI/NEGR1/GFRA1/NOD1/MDGA1/FOLR2/CD14/MDGA2/IGSF21/MELTF/SYN1/CDH13/CNTN4/EEPD1/ACHE/MMP17/LYPD6B/CNTN3/CA4/GPC6/OPCML/XPNPEP2/CD109/NTNG1/RAB27B/RGS7BP/FOLR3/RHBG/GAD2/CPM/FOLR1/CNTN1/GPC4/PKHD1/RAB3C/NT5E/UMOD/CNTN2/GFRA2/ITLN1/LY6G6D/LY6K/ENPP6/BCAN/TDGF1/ART3/HJV
GOBP_GLAND_MORPHOGENESIS	GOBP_GLAND_MORPHOGENESIS	101	-0.633217882067975	-1.48579081120645	0.00205125272520013	0.0290433973093065	0.0239950657629595	3488	tags=45%, list=17%, signal=37%	SULF2/TGM2/CEACAM1/EPHA2/BMP7/CYP7B1/LAMA5/LRP5L/TWSG1/NOTCH1/PTCH1/TBX2/TGFB2/CAV1/LAMA1/TBX3/SFRP1/PLXND1/EDA/TGFBR2/NOG/PTN/CSF1/CSF1R/SOX9/WNT5A/AR/SULF1/CCL11/TGFB3/RARG/WNT3A/NTN4/GLI1/FGF7/NTN1/IGFBP5/SEMA3C/FGF1/TP63/HOXB13/SOSTDC1/HOXA13/FOXA1/CAV3
GOBP_FORMATION_OF_PRIMARY_GERM_LAYER	GOBP_FORMATION_OF_PRIMARY_GERM_LAYER	99	-0.633863916746917	-1.4852884688854	0.00205333945228579	0.0290433973093065	0.0239950657629595	3705	tags=47%, list=19%, signal=39%	SOX7/COL4A2/VTN/EPHA2/BMP7/TWSG1/ITGA7/ITGB5/WNT3/FZD7/ITGA5/KLF4/TAL1/COL6A1/ITGAV/MMP14/LAMA3/ITGB3/GATA6/SOX17/FN1/NOG/FOXF1/ATOH8/ITGB4/ITGA4/WNT5A/ITGA2/MIXL1/MMP2/MMP9/COL11A1/LAMB3/COL8A1/COL12A1/INHBA/TBXT/WNT3A/SNAI1/COL5A1/WNT11/COL5A2/EYA2/APELA/SFRP2/DKK1/SOX2
GOCC_INTRINSIC_COMPONENT_OF_POSTSYNAPTIC_MEMBRANE	GOCC_INTRINSIC_COMPONENT_OF_POSTSYNAPTIC_MEMBRANE	84	-0.65154477866382	-1.51105665342766	0.002068066272128	0.0291445236241442	0.0240786142731099	2275	tags=42%, list=11%, signal=37%	CHRNA1/SLC6A3/SLC6A9/NLGN3/GRM2/LRRTM2/GRID1/CDH10/DRD2/CACNG5/ADORA1/KCND2/LRRC4/ADAM22/LRRC4C/EPHA7/RGS7BP/CHRNB1/LRFN2/EPHA4/GSG1L/SLITRK1/SORCS3/CNTN1/CLSTN2/CHRND/CSPG5/CNTN2/GABRA5/SLITRK2/SHISA6/SLC8A3/GRID2/CACNG7/PCDH8
GOBP_NEGATIVE_REGULATION_OF_CELL_SIZE	GOBP_NEGATIVE_REGULATION_OF_CELL_SIZE	10	-0.89018967905307	-1.65368824577446	0.00207361208541739	0.0291445236241442	0.0240786142731099	19	tags=30%, list=0%, signal=30%	AKT1S1/PTEN/CAV3
GOBP_DIGESTION	GOBP_DIGESTION	81	-0.659730919290856	-1.5251714034536	0.00207444263267927	0.0291445236241442	0.0240786142731099	3369	tags=42%, list=17%, signal=35%	TYMP/NR1H3/TFF3/LIMA1/CCKBR/AQP1/CHRM3/VSIG1/PTGER1/SLC2A5/SERPINA3/ADRA2A/CAPN9/CYP39A1/SLC9A4/AKR1C1/SOX9/OPRK1/AKR1C2/CLPSL1/UCN3/GCNT3/TAC1/RBP4/NEUROD1/MUC6/TFF1/PPARGC1A/SCT/PTGER3/SLC26A7/GUCY2C/SST/ARX
GOBP_BODY_MORPHOGENESIS	GOBP_BODY_MORPHOGENESIS	44	-0.711778672818437	-1.57582631978256	0.00208223744874357	0.0291885902770184	0.0241150212479004	1688	tags=25%, list=8%, signal=23%	NOG/CRISPLD1/MSX1/MMP2/GREM2/TGFB3/COL1A1/DLX5/TBX1/MAB21L2/MYH3
GOBP_EMBRYONIC_SKELETAL_SYSTEM_MORPHOGENESIS	GOBP_EMBRYONIC_SKELETAL_SYSTEM_MORPHOGENESIS	86	-0.650717852070487	-1.51512748278815	0.00209955782845559	0.0293087343254788	0.0242142818238287	1130	tags=22%, list=6%, signal=21%	HOXB7/COL11A1/TGFB3/ALX3/GSC/ALX1/SATB2/OSR2/PRRX1/TFAP2A/DLX2/SHOX2/TWIST1/IRX5/PAX5/TBX1/ALX4/WNT9B/MYF5
GOBP_PITUITARY_GLAND_DEVELOPMENT	GOBP_PITUITARY_GLAND_DEVELOPMENT	33	-0.757298169080985	-1.63442610379324	0.00210016305651771	0.0293087343254788	0.0242142818238287	1919	tags=45%, list=10%, signal=41%	GATA2/SLC6A3/BMP2/NOG/DRD2/WNT5A/MSX1/GLI1/SIX3/POU3F2/NKX2-1/SOX2/PITX1/PITX2/OTP
GOBP_AMINOGLYCAN_CATABOLIC_PROCESS	GOBP_AMINOGLYCAN_CATABOLIC_PROCESS	57	-0.691392910134924	-1.56774461888463	0.00213364976912995	0.0296440120917256	0.0244912815137848	1462	tags=33%, list=7%, signal=31%	AGRN/LYVE1/SDC2/PRELP/GPC6/CEMIP2/BGN/CD44/OMD/GPC4/LUM/FMOD/HPSE2/CSPG5/DCN/OGN/BCAN/NCAN/KERA
GOBP_CELLULAR_RESPONSE_TO_RETINOIC_ACID	GOBP_CELLULAR_RESPONSE_TO_RETINOIC_ACID	56	-0.692565161682929	-1.56830257236445	0.00213364976912995	0.0296440120917256	0.0244912815137848	2843	tags=41%, list=14%, signal=35%	WNT3/FZD7/AQP1/KLF4/LTK/WNT9A/LYN/BRINP2/EPHA3/RET/WNT10B/SOX9/WNT5A/RARG/WNT3A/WNT11/COL1A1/SERPINF1/WNT7B/WNT2/TBX1/WNT9B/MYOG
GOBP_RESPONSE_TO_TEMPERATURE_STIMULUS	GOBP_RESPONSE_TO_TEMPERATURE_STIMULUS	201	-0.577859529410124	-1.37669291589534	0.00216873925531519	0.0300648676411615	0.0248389838324176	2739	tags=18%, list=14%, signal=16%	ANO1/DNAJA4/IER5/EPHB1/LYN/THRA/CD14/THBS1/CD34/NGFR/ADORA1/GMPR/HSPA6/CDKN1A/MSTN/SLC12A5/NTSR1/LPL/ADRB2/CXCL10/ST8SIA1/SCARA5/ARPP21/PPARGC1A/STAC/FGF1/CAMK2A/P2RX3/NOS1/IGF1/MMP24/CRYAB/HSPB8/SST/MTCO2P12/DRGX/CASQ1
GOBP_AMINOGLYCAN_BIOSYNTHETIC_PROCESS	GOBP_AMINOGLYCAN_BIOSYNTHETIC_PROCESS	109	-0.631222779260441	-1.48665117671562	0.00222811427233238	0.0308197881466549	0.0254626838418279	2585	tags=41%, list=13%, signal=36%	ST3GAL6/CHST15/B3GNT2/HSPG2/DSE/SDC3/CHST6/SDC1/CHPF/CHST3/HS6ST1/AGRN/B3GNT8/SDC2/CHST11/XYLT1/HAS3/ANGPT1/PRELP/B3GNT9/GPC6/BGN/PDGFRB/B3GALT1/B3GNT3/GALNT5/DSEL/HS3ST6/OMD/HS6ST2/HS3ST3B1/HS3ST5/NDST4/SMPD3/GPC4/EGF/LUM/FMOD/CSPG5/DCN/HS3ST2/OGN/BCAN/NCAN/KERA
GOMF_EXTRACELLULAR_LIGAND_GATED_ION_CHANNEL_ACTIVITY	GOMF_EXTRACELLULAR_LIGAND_GATED_ION_CHANNEL_ACTIVITY	44	-0.709135079306681	-1.56997359562304	0.0022439597315044	0.0309186445206376	0.0255443569728855	1750	tags=41%, list=9%, signal=37%	GABRG3/GABRP/GRID1/GABRD/CHRNG/GRIA3/GRIA4/P2RX7/CHRNB1/GRIN2D/GABRR1/GABRB3/CHRND/GRIN3A/GABRA5/P2RX3/GRID2/CHRNB2
GOBP_ANATOMICAL_STRUCTURE_MATURATION	GOBP_ANATOMICAL_STRUCTURE_MATURATION	176	-0.588307017924566	-1.40217305047177	0.00224512978884298	0.0309186445206376	0.0255443569728855	3992	tags=39%, list=20%, signal=32%	SIRT2/EPAS1/HES1/TBX6/SCARF1/RND1/ZBTB7A/ROPN1L/FAT4/CCL21/CEND1/CDK5R1/LHX6/BHLHA15/KLF2/C1QA/CNTNAP2/BTK/ANG/CDH5/CEBPA/TAL1/GATA2/NRCAM/AGRN/ACVRL1/C1QL1/DEFB1/RFLNA/TGFB2/CLEC7A/XYLT1/BMP2/RET/GLDN/RFLNB/ADGRB3/WNT10B/EDNRB/LTF/AXL/FERMT1/CDKN1A/SOX8/CX3CL1/PTH1R/WNT5A/CX3CR1/GATA3/LRRK2/MYOC/MMP2/CDH3/FEV/ASCL1/NTN4/SIX3/C3/SPINK1/NPPC/GREM1/CDK5R2/CNTN2/RYR1/IGF1/HOXB13/HES5/ACTL6B/FOXA1
GOBP_REGULATION_OF_HEART_RATE	GOBP_REGULATION_OF_HEART_RATE	84	-0.649775263770054	-1.50695281077383	0.00225779202391058	0.0310248351355782	0.0256320895050605	3236	tags=39%, list=16%, signal=33%	ADM/KCNE5/BIN1/SLC1A1/TRPM4/CACNA1C/RYR2/PDE4D/CAV1/KCNJ2/SCN2B/EDN3/DRD2/HRC/KCNJ3/KCNJ5/DMD/CACNA1G/SCN4B/KCNE4/SCN3B/CACNA1D/SPX/TAC1/HEY2/BVES/AGTR2/AVPR1A/NPPA/CACNA2D1/MYH7/CASQ2/CAV3
GOBP_POSITIVE_REGULATION_OF_MAPK_CASCADE	GOBP_POSITIVE_REGULATION_OF_MAPK_CASCADE	425	-0.523428326928645	-1.26752063553836	0.00227767405713099	0.0312221539878051	0.0257951103385062	3841	tags=37%, list=19%, signal=30%	TAOK3/S1PR2/IGFBP3/LTBR/PAK3/PDGFB/PDGFD/GRM4/GDF15/PTPN22/GAS6/SEMA7A/AKAP12/F2RL1/DUSP7/CD74/SH3RF2/CCL21/SDCBP/GADD45A/FLT4/ARHGAP8/EIF2AK2/AVPI1/ADORA2B/LILRA5/HIPK2/MAPK10/EDA2R/SASH1/CAV2/CALCR/STK3/ERBB2/MLKL/PDGFC/NTF3/TIMP2/TMEM106A/SPI1/ERBB4/NOTCH1/GSDME/SCIMP/SERPINF2/APOE/JCAD/LGALS9/FZD7/IGFBP4/IRAK2/MAP3K20/SORBS3/RASGRP1/CCL7/GHR/DUSP6/ACKR3/HAVCR2/CCR1/ARRB1/SPRY2/LPAR1/CCL8/F2R/…
GOBP_REGULATION_OF_MESENCHYMAL_CELL_PROLIFERATION	GOBP_REGULATION_OF_MESENCHYMAL_CELL_PROLIFERATION	24	-0.798615777255812	-1.68802798477343	0.00228211722413258	0.0312221539878051	0.0257951103385062	1712	tags=54%, list=9%, signal=50%	TGFBR2/PTN/FOXF1/CHRD/SOX9/WNT5A/WNT11/NFIB/MYC/PRRX1/WNT2/SHOX2/TBX1
GOBP_EMBRYONIC_SKELETAL_SYSTEM_DEVELOPMENT	GOBP_EMBRYONIC_SKELETAL_SYSTEM_DEVELOPMENT	109	-0.630412825288738	-1.48474357916896	0.00230300713562284	0.0314393087403327	0.0259745191904441	1293	tags=28%, list=6%, signal=26%	CHST11/XYLT1/TGFBR2/NOG/WNT5A/HOXB7/SULF1/COL11A1/TGFB3/ALX3/GSC/RBP4/WNT11/COL1A1/ALX1/DMRT2/SATB2/OSR2/DLX1/PRRX1/TFAP2A/DLX2/SHOX2/TWIST1/IRX5/PAX5/TBX1/ALX4/WNT9B/MYF5
GOBP_REGULATION_OF_POTASSIUM_ION_TRANSMEMBRANE_TRANSPORTER_ACTIVITY	GOBP_REGULATION_OF_POTASSIUM_ION_TRANSMEMBRANE_TRANSPORTER_ACTIVITY	51	-0.691764378104679	-1.55061971991816	0.00232215489395485	0.0316317881859154	0.0261335418042791	1002	tags=27%, list=5%, signal=26%	LRRC55/ATP1B2/KCNAB1/CAV1/TREM2/KCNE4/CACNA1D/KCNC2/AKAP6/NPPA/LRRC38/ACTN2/CASQ2/CAV3
GOBP_NEGATIVE_REGULATION_OF_TRANSMEMBRANE_RECEPTOR_PROTEIN_SERINE_THREONINE_KINASE_SIGNALING_PATHWAY	GOBP_NEGATIVE_REGULATION_OF_TRANSMEMBRANE_RECEPTOR_PROTEIN_SERINE_THREONINE_KINASE_SIGNALING_PATHWAY	116	-0.621506958366612	-1.46600474798226	0.00233573016979308	0.0317476903338903	0.0262292978080656	3580	tags=41%, list=18%, signal=34%	MAGI2/HIPK2/WFIKKN2/VEPH1/CAV2/IL17RD/TWSG1/NOTCH1/SLC2A10/GDF3/BCL9L/FBN1/SPRY1/SPRY2/CAV1/SORL1/CHST11/SFRP1/ADAMTSL2/VWC2/PMEPA1/HTRA1/TGFBR2/NOG/CHRD/CILP/EMILIN1/ONECUT2/WNT5A/FBN2/CD109/HTRA3/GREM2/CCN3/TGFBR3/FST/TGFB3/RASL11B/ASPN/SOST/IGSF1/GREM1/DLX1/PRDM16/SFRP2/SOSTDC1/NKX2-1/DKK1
GOMF_EXTRACELLULAR_MATRIX_BINDING	GOMF_EXTRACELLULAR_MATRIX_BINDING	51	-0.691427133240553	-1.54986377099493	0.00236184889103614	0.0320332146130573	0.026465192176158	2926	tags=59%, list=15%, signal=50%	CLEC14A/CCN1/ADGRG1/CTSS/ITGAV/AGRN/ITGA9/THBS1/CD248/NID1/LGALS1/SMOC2/ITGB3/SMOC1/SPARC/ACHE/LGALS3/ECM1/BGN/SPP1/ITGA2/COL11A1/OLFML2A/SSC5D/FBLN2/NTN4/ELN/SPARCL1/TGFBI/DCN
GOCC_CYTOSOLIC_LARGE_RIBOSOMAL_SUBUNIT	GOCC_CYTOSOLIC_LARGE_RIBOSOMAL_SUBUNIT	55	0.495460101852756	1.67446140552977	0.00237086868241716	0.0320860975464923	0.0265088829831251	3976	tags=45%, list=20%, signal=37%	RPL29/RPL18A/RSL24D1/RPL32/RPL17/RPL7/RPL5/RPL35/RPL39L/RPL10A/RPL35A/RPL21/RPL26L1/RPL9/RPL14/RPL27A/RPL31/RPL7A/RPL36A/RPL36/RPL26/RPL37/RPL24/RPL34/RPL10
GOCC_GLYCOPROTEIN_COMPLEX	GOCC_GLYCOPROTEIN_COMPLEX	18	-0.813461270479998	-1.65037568952648	0.00240169487054727	0.0324103690609621	0.0267767895311055	2092	tags=56%, list=10%, signal=50%	SNTB1/KRT8/SGCZ/DMD/PGM5/SSPN/SGCD/SGCG/SGCA/CAV3
GOBP_CELL_FATE_DETERMINATION	GOBP_CELL_FATE_DETERMINATION	32	-0.746167782096988	-1.61119800405218	0.00240517421215247	0.0324103690609621	0.0267767895311055	2875	tags=53%, list=14%, signal=46%	DLL1/PTCH1/KLF4/GATA2/TBX2/GATA6/POU6F2/SOX17/PTCH2/JAG1/FOXG1/GATA3/ASCL1/MEF2C/EBF2/PRRX1/MYOD1
GOCC_L_TYPE_VOLTAGE_GATED_CALCIUM_CHANNEL_COMPLEX	GOCC_L_TYPE_VOLTAGE_GATED_CALCIUM_CHANNEL_COMPLEX	12	-0.864418245850623	-1.63632156764085	0.00242074346441826	0.0325501685580361	0.0268922890400023	911	tags=58%, list=5%, signal=56%	CACNG6/CACNA1C/CACNA1D/CACNA2D1/CACNG7/CACNA1S/CACNG1
GOBP_REGULATION_OF_ENDOCYTOSIS	GOBP_REGULATION_OF_ENDOCYTOSIS	190	-0.578723043781226	-1.3776655090773	0.00242824053573588	0.0325810603788458	0.0269178112357693	3733	tags=34%, list=19%, signal=28%	CD300A/SERPINE1/F2RL1/CCL21/VTN/MAGI2/SDCBP/NEDD4L/CALM1/NLGN1/NR1H3/NTF3/BIN1/APOE/DLL1/LDLRAP1/LILRB1/GATA2/RIN3/ARRB1/CLU/ITGAV/OPHN1/STON1/APLN/CD14/CAV1/RAB31/TREM2/NCKAP1L/ITGB3/LRRTM2/EPHA3/PRKD1/HFE/SPHK1/STON2/ANXA2/CDH13/DRD2/MCTP1/PROM2/ANGPT1/LGALS3/LRP1/AXL/DAB2/RAB17/SLC17A7/WNT5A/SGIP1/ITGA2/LRRK2/WNT3A/SNAP91/GSG1L/C3/STAP1/EGF/GREM1/APELA/SFRP4/SYT4/DKK1/CAV3
GOBP_NEGATIVE_REGULATION_OF_PROTEIN_CONTAINING_COMPLEX_DISASSEMBLY	GOBP_NEGATIVE_REGULATION_OF_PROTEIN_CONTAINING_COMPLEX_DISASSEMBLY	75	-0.666007198603519	-1.53799642411634	0.00245759024472166	0.0329032282569547	0.0271839798020568	1228	tags=19%, list=6%, signal=18%	SVIL/PLEKHH2/IRAK3/TMOD1/TMOD4/GSN/NAV3/SCIN/APC2/TRIM54/STMN2/LMOD2/SLN/LMOD3
GOMF_INORGANIC_ANION_TRANSMEMBRANE_TRANSPORTER_ACTIVITY	GOMF_INORGANIC_ANION_TRANSMEMBRANE_TRANSPORTER_ACTIVITY	98	-0.629551198603396	-1.47633017768021	0.00246275359918796	0.0329032282569547	0.0271839798020568	3349	tags=37%, list=17%, signal=31%	ABCC6/ANKH/SLC37A2/CLCN5/SLC1A1/CLCNKB/ANO1/SLC12A4/SLC6A3/SLC39A8/GLRB/ANO5/CLIC3/SLC12A8/CLIC2/CLIC5/GABRG3/GABRP/GABRD/SLC4A4/SLC12A5/ADAMTS8/SLC6A1/TTYH2/CLIC6/CLCNKA/SLC18A2/GABRR1/GABRB3/SLC12A3/GABRA5/BSND/SLC12A1/SLC22A3/SLC26A7/TTYH1
GOBP_POSITIVE_REGULATION_OF_EPITHELIAL_CELL_PROLIFERATION	GOBP_POSITIVE_REGULATION_OF_EPITHELIAL_CELL_PROLIFERATION	162	-0.590324571719483	-1.40314405531822	0.00247273783485307	0.0329663303684879	0.0272361134866907	2869	tags=34%, list=14%, signal=29%	JCAD/FZD7/ANG/PPP1R16B/GATA2/NRARP/LRG1/APLN/TNFSF12/TEK/ITGB3/F3/PRKD1/BMP2/GPBAR1/SFRP1/HTRA1/KDR/NOG/CDH13/PTN/VEGFC/SEMA5A/SOX9/ITGA4/STAT5A/CLDN1/ECM1/WNT5A/AR/EGFR/BMP5/CDH3/CCL11/APLNR/CCND1/WNT3A/SCG2/FGF7/DLX6/FGF9/EGF/MYC/PKHD1/FGF1/TP63/OSR2/VEGFD/IGF1/THBS4/APELA/DLX5/WNT2/TWIST1/TBX1
GOBP_CHEMICAL_SYNAPTIC_TRANSMISSION_POSTSYNAPTIC	GOBP_CHEMICAL_SYNAPTIC_TRANSMISSION_POSTSYNAPTIC	88	-0.636516908979464	-1.48274946928287	0.00256398100750968	0.03411020168377	0.0281811567659685	2423	tags=32%, list=12%, signal=28%	CHRNA1/CELF4/GLRB/NLGN3/SHANK2/DRD2/ADORA1/CHRNG/TMEM108/CUX2/INSYN1/NTSR1/MAPK8IP2/LRRK2/P2RX7/CHRNB1/GRIN2D/ADRB2/CBLN1/CHRND/MEF2C/SLC8A2/RELN/P2RX3/SLC8A3/GRID2/CHRNB2/SEZ6
GOMF_POTASSIUM_ION_TRANSMEMBRANE_TRANSPORTER_ACTIVITY	GOMF_POTASSIUM_ION_TRANSMEMBRANE_TRANSPORTER_ACTIVITY	117	-0.618409992708175	-1.4590275138945	0.00259732664945611	0.0344806118336694	0.0284871821187001	3571	tags=48%, list=18%, signal=40%	KCNA5/SNAP25/KCNJ14/TMEM38B/KCNE5/SLC9A7/PKD2/KCNJ8/KCNH3/AQP1/SLC12A4/SLC24A3/KCND1/LRRC55/KCNJ10/KCNJ15/KCNMB4/SLC12A8/KCNAB1/KCNQ4/KCNMB2/KCNJ2/KCNK12/KCNN3/KCNK17/KCNC3/SLC9A4/HCN2/KCND2/KCNC4/KCNJ3/KCNJ5/KCNG2/SLC12A5/KCNK9/ABCC9/SLC9A9/KCNE4/KCNQ2/KCNIP4/KCNC2/KCNB1/KCNH5/KCNMA1/KCNJ16/ATP1A2/KCNK3/SLC12A3/ATP12A/KCNQ5/KCNJ1/SLC12A1/KCNJ13/FXYD4/ATP1A3/LRRC38
GOMF_POSTSYNAPTIC_NEUROTRANSMITTER_RECEPTOR_ACTIVITY	GOMF_POSTSYNAPTIC_NEUROTRANSMITTER_RECEPTOR_ACTIVITY	37	-0.734229304521435	-1.60639495787039	0.00260372170783458	0.0344924317574872	0.0284969475000121	2668	tags=46%, list=13%, signal=40%	CHRM3/CHRNA1/GLRB/GABRG3/GRID1/DRD2/CHRM2/CHRNG/GRIA3/CHRNB1/GABRR1/CHRND/GRIN3A/GABRA5/GRID2/CHRNB2/DRD5
GOBP_REGULATION_OF_BODY_FLUID_LEVELS	GOBP_REGULATION_OF_BODY_FLUID_LEVELS	391	-0.532151098941015	-1.28635316508656	0.00261098533725012	0.0345156838042389	0.0285161578694117	4460	tags=39%, list=22%, signal=31%	MPIG6B/ST3GAL4/PDGFA/ADA/PLAU/IRF1/LCP2/ADCY3/INPP5K/NOS3/HBE1/ATP7A/MYO5B/WAS/SH2B3/DOCK11/PLAUR/PDGFB/ADCY1/NEURL1/UBASH3B/PLEK/DGKA/GAS6/PAM/SERPINE1/JAK2/SCUBE1/F2RL1/ATP6V1B1/VTN/FLI1/ADCY6/F10/FERMT3/ADCY2/NCOR2/KALRN/CEACAM1/NR1H3/ADAMTS18/TBXA2R/ADM/NCOA1/MAFK/ADCY5/P2RX5/FA2H/F12/ERBB4/PRKCQ/SERPINE2/SERPINF2/APOE/PRKCH/SERPINA1/AQP1/HEG1/HRG/PRLR/CHRM3/TFPI/EHD3/A2M/FCER1G/TRPC6/GATA2/A…
GOBP_HISTONE_EXCHANGE	GOBP_HISTONE_EXCHANGE	38	0.559251075394	1.82026207919649	0.00262829868714713	0.0346714096287661	0.0286448153870129	4945	tags=55%, list=25%, signal=42%	CENPW/OIP5/NASP/VPS72/ZNHIT1/RBBP4/MIS18A/CENPK/NPM1/CENPN/HJURP/CENPI/ITGB3BP/ANP32E/CENPT/RBBP7/CENPA/CENPQ/DMAP1/CENPH/CENPL
GOBP_MYELOID_LEUKOCYTE_MIGRATION	GOBP_MYELOID_LEUKOCYTE_MIGRATION	165	-0.590165233574862	-1.40277910321906	0.00266132660673073	0.0350333456255772	0.0289438395663462	4033	tags=48%, list=20%, signal=39%	JAML/CD200R1/CXCL9/NBL1/PDGFB/PDGFD/LGMN/PTGER4/RIPOR2/SLAMF8/CD300A/SERPINE1/MOSPD2/CD74/PGF/CCL21/IRAK4/RARRES2/ANXA1/CD47/CCL7/FCER1G/CCR1/RIN3/CCL8/VAV1/LYN/C3AR1/MMP14/TNFRSF11A/PIK3CG/PF4V1/TGFB2/THBS1/SIRPA/TREM2/CCL2/S100A14/NCKAP1L/HRH1/EDN3/AIF1/DPP4/CXCL3/CSF1/CSF1R/PLA2G7/EDNRB/EMILIN1/LGALS3/VEGFC/IL6R/MSTN/ADGRE2/RHOH/CCL20/CX3CL1/CX3CR1/CCN3/CCL11/MSMP/PDE4B/IL1R1/MTUS1/PREX1/CMKLR…
GOBP_B_CELL_RECEPTOR_SIGNALING_PATHWAY	GOBP_B_CELL_RECEPTOR_SIGNALING_PATHWAY	83	0.437318802873955	1.63730126254788	0.00269752419072294	0.0354354016332704	0.0292760100849066	1243	tags=33%, list=6%, signal=31%	IGLC1/IGLL5/IGHG4/IGLC7/IGHV3-11/IGHD/IGHG1/IGHA1/IGKC/IGHV2-5/IGHG2/IGHV5-51/IGLC3/IGHV1-24/IGHV3-48/IGHV3-21/IGLC2/IGHV1-69/IGHV4-34/IGHG3/IGHV2-70D/IGHV1-18/TRBC2/BCL2/IGHV3-15/IGHV4-31/IGHV3-33
GOBP_NEURAL_CREST_CELL_DIFFERENTIATION	GOBP_NEURAL_CREST_CELL_DIFFERENTIATION	85	-0.651577361896129	-1.51554889421711	0.00270482121930243	0.0354569241844122	0.0292937915801131	2063	tags=36%, list=10%, signal=33%	BMP7/GDNF/LAMA5/ERBB4/SNAI2/KITLG/SEMA5B/SFRP1/RET/FN1/EDN3/FRZB/EDNRB/SEMA5A/SEMA6B/SOX9/SOX8/JAG1/NRG1/GSC/HAND2/SEMA3E/FOLR1/EDNRA/WNT10A/MEF2C/ALX1/SEMA3C/TWIST1/TBX1/PITX2
GOBP_TISSUE_MIGRATION	GOBP_TISSUE_MIGRATION	282	-0.551432301938335	-1.32060452578432	0.00271936990167501	0.0355732187972769	0.0293898718304312	5220	tags=47%, list=26%, signal=35%	ARSB/GRN/PTPN11/PTEN/PPM1F/FGFR1/HMOX1/AKT3/ITGA3/PROX1/CTSH/MET/RIN2/NRP2/CLASP1/EFNA1/SPRED1/ITGB2/DUSP10/MARVELD3/DOCK1/AMOT/GRHL2/BMP4/PTK2/KANK2/PLPP3/NOS3/KIT/BMPR2/APOA1/MMRN2/DOCK5/HBEGF/PDGFB/FSTL1/MCC/LGMN/ADAM9/PXN/IQSEC1/GADD45A/FLT4/ADGRA2/STC1/SASH1/INSL3/CEACAM1/EPHA2/TBXA2R/DLL4/ANXA1/NOTCH1/CLEC14A/RRAS/APOE/JCAD/LOXL2/PTGS2/HRG/DNAJA4/EPB41L4B/KLF4/CDH5/ATP2B4/RAB25/GATA2/ANGPT2…
GOBP_CELL_SURFACE_RECEPTOR_SIGNALING_PATHWAY_INVOLVED_IN_HEART_DEVELOPMENT	GOBP_CELL_SURFACE_RECEPTOR_SIGNALING_PATHWAY_INVOLVED_IN_HEART_DEVELOPMENT	26	-0.779928928277879	-1.65350780040609	0.00272507897107809	0.0355736350682818	0.0293902157450922	3195	tags=69%, list=16%, signal=58%	DLL4/NOTCH1/SNAI2/SOX17/HEYL/BMP2/HEY1/NOG/JAG1/WNT5A/MSX1/HAND2/WNT3A/HEY2/SNAI1/WNT11/DKK1/ALPK2
GOMF_CARGO_RECEPTOR_ACTIVITY	GOMF_CARGO_RECEPTOR_ACTIVITY	63	-0.675607826475879	-1.5426360804171	0.00276123042095629	0.0359482080758363	0.0296996803663821	4016	tags=62%, list=20%, signal=50%	CXCL16/ASGR1/ENPP1/SCARF1/VTN/LRP12/MSR1/ACKR2/OLR1/SCARF2/VLDLR/LOXL2/COLEC12/ACKR3/LOXL4/CUBN/FOLR2/LGALS3BP/STAB1/SORL1/SCARA3/CFI/HHIPL1/CD163/ITGAM/ABCA1/LRP1/DAB2/TMPRSS4/TMPRSS2/ENPP2/SSC5D/FOLR1/SCARA5/PRSS12/ACKR4/TMPRSS3/MEGF10/PRG4
GOBP_REGULATION_OF_ATPASE_ACTIVITY	GOBP_REGULATION_OF_ATPASE_ACTIVITY	79	-0.652200488732064	-1.50400753520714	0.00276524677506433	0.0359482080758363	0.0296996803663821	2456	tags=19%, list=12%, signal=17%	CNN3/ALDOB/ATP1B2/PLSCR1/RGN/LTF/TMEM64/TPM2/IFIT1/CASR/TNNT2/TNNT3/MYL3/TNNC1/MYL4
GOMF_ACTIVE_TRANSMEMBRANE_TRANSPORTER_ACTIVITY	GOMF_ACTIVE_TRANSMEMBRANE_TRANSPORTER_ACTIVITY	215	-0.562196482001055	-1.33937563507701	0.00283602930526697	0.036792048916776	0.0303968445533463	4385	tags=39%, list=22%, signal=30%	SLC25A30/TAPBP/MFSD4B/SLC1A4/SLC41A1/TAP2/SLC2A9/ATP7A/SLC5A3/SLC39A14/SLC22A18/MFSD2A/SLC10A5/SLC7A5/SLC2A13/SLC16A2/ABCB9/SLC10A4/SLC17A5/SLCO1A2/ATP6V1G2/SLC47A1/ABCC6/SLC29A4/ANKH/ABCB6/SLC6A16/SLC9A7/SLC37A2/SLC7A6/SLC2A10/SLC35E4/CLCN5/SLC1A1/TAP1/SLC12A4/SLC24A3/SLCO4C1/SLC36A1/SLC20A2/SLC6A3/SLC39A8/SLC30A3/SLC16A5/ABCA4/SLC6A9/SLC16A7/SLC12A8/SLC16A6/SLCO3A1/SLC16A14/ABCA1/SLC9A4/SLCO2B1…
GOBP_CELL_AGGREGATION	GOBP_CELL_AGGREGATION	19	-0.818853066194299	-1.67392501104769	0.00286100140150899	0.0370393280616845	0.0306011415672492	3031	tags=63%, list=15%, signal=54%	BMP1/SOX5/THRA/CCN2/LTF/SOX9/MGP/BARX2/COL11A1/BMPR1B/OTOR/MYF5
GOBP_RENAL_SODIUM_EXCRETION	GOBP_RENAL_SODIUM_EXCRETION	16	-0.821382976903354	-1.63770415428207	0.00287899079386186	0.0371953738439968	0.0307300634274827	1653	tags=50%, list=8%, signal=46%	DRD2/EDNRB/ADORA1/SPX/TAC1/AGTR2/AVPR1A/AGT
GOCC_PRESYNAPTIC_MEMBRANE	GOCC_PRESYNAPTIC_MEMBRANE	112	-0.62251449654578	-1.46704290986247	0.00289922015985105	0.0373796574519068	0.0308823148064706	3738	tags=39%, list=19%, signal=32%	ERC1/PTPRD/GRIN2A/SNAP25/STXBP5/PRRT2/ERBB4/LRRC4B/ERC2/SNPH/ATP2B4/SLC6A3/P2RY1/SLC6A9/PDE2A/IGSF21/STX11/GRM2/ADAM23/CNTNAP1/CDH10/DRD2/KCNC3/ADORA1/SCN2A/KCNJ3/NTNG1/APBA1/RGS7BP/SNAP91/EPHA4/SYP/GAD2/KCNC2/CNTN1/GPC4/SLC1A6/SLC1A2/GPM6A/GABRA5/P2RX3/KCTD8/PCDH8/UNC13A
GOBP_NEGATIVE_REGULATION_OF_NEURON_DIFFERENTIATION	GOBP_NEGATIVE_REGULATION_OF_NEURON_DIFFERENTIATION	50	-0.706998181766129	-1.58781082990407	0.00291132542414619	0.0374586552519507	0.0309475811865361	1853	tags=32%, list=9%, signal=29%	HEY1/CNTN4/SOX9/SOX8/JAG1/FOXG1/WNT3A/ASCL1/SIX3/IRX3/ZNF536/DLX1/HES5/DLX2/TLX3/SOX2
GOBP_EMBRYONIC_EYE_MORPHOGENESIS	GOBP_EMBRYONIC_EYE_MORPHOGENESIS	31	-0.755858579645423	-1.63040843747954	0.00292271439074358	0.0375281319106543	0.0310049813927457	3467	tags=52%, list=17%, signal=43%	HIPK2/TH/BMP7/FBN1/VAX2/TBX2/WNT5A/FBN2/RARG/ALDH1A3/SIX3/FOXF2/MFAP5/TFAP2A/TWIST1/WNT16
GOBP_NEGATIVE_REGULATION_OF_CELL_GROWTH	GOBP_NEGATIVE_REGULATION_OF_CELL_GROWTH	171	-0.595923088314646	-1.42075115560777	0.00295315681291358	0.0378414735986023	0.031263857939746	3911	tags=30%, list=20%, signal=24%	DACT3/ENPP1/APBB2/SEMA7A/FGF13/PRDM11/MINAR1/FBP1/CDK5R1/DRAXIN/RGS2/BDKRB1/SERPINE2/WNT3/HRG/GNG4/ACVRL1/TGFB2/SEMA5B/RERG/SOX17/SFRP1/SMARCA2/FRZB/SEMA5A/SEMA6B/CDKN1A/WNT5A/MSX1/SPP1/BCL6/EPHA7/CCN3/INHBA/CDKN2A/WNT3A/MEG3/AGTR2/WNT11/SEMA3E/GREM1/NTN1/FSTL4/SEMA3C/PI16/SFRP2/CRYAB/MT3/OSTN/CAV3/MYL2
GOBP_MEMBRANE_INVAGINATION	GOBP_MEMBRANE_INVAGINATION	100	0.4015839841703	1.60358027572097	0.00299087036681058	0.0382202888077919	0.0315768273819814	1243	tags=26%, list=6%, signal=25%	IGLC1/IGLL5/IGHG4/IGLC7/IGHV3-11/IGHD/IGHG1/IGHA1/IGKC/IGHV2-5/IGHG2/IGHV5-51/IGLC3/IGHV1-24/IGHV3-48/IGHV3-21/IGLC2/IGHV1-69/IGHV4-34/IGHG3/IGHV2-70D/IGHV1-18/TRBC2/IGHV3-15/IGHV4-31/IGHV3-33
GOBP_HEART_VALVE_DEVELOPMENT	GOBP_HEART_VALVE_DEVELOPMENT	57	-0.685025954798694	-1.55330744456488	0.00299491889636544	0.0382202888077919	0.0315768273819814	3195	tags=47%, list=16%, signal=40%	DLL4/TIE1/NOTCH1/CCN1/SNAI2/TNFRSF1B/TGFB2/PDE2A/HEYL/BMP2/HEY1/TGFBR2/ADAMTS9/EMILIN1/SOX9/JAG1/GATA3/NFATC1/HEY2/SNAI1/OLFM1/ELN/MEF2C/NPPA/TBX5/SHOX2/TWIST1
GOBP_CAMERA_TYPE_EYE_MORPHOGENESIS	GOBP_CAMERA_TYPE_EYE_MORPHOGENESIS	95	-0.640856056308073	-1.49871576724311	0.00300438504334167	0.038263163986949	0.0316122499853538	3467	tags=37%, list=17%, signal=31%	HIPK2/RDH13/TH/EPHA2/BMP7/NAGLU/SLC1A1/DLL1/THY1/PROM1/SDK2/WNT9A/TBX2/COL8A2/SDK1/PTN/SOX9/SOX8/JAG1/WNT5A/COL8A1/DSCAM/RBP4/ALDH1A3/THRB/SIX3/FOXF2/DIO3/TFAP2B/TFAP2A/WNT2/TWIST1/PITX3/WNT16/PITX2
GOBP_CHAPERONE_MEDIATED_AUTOPHAGY	GOBP_CHAPERONE_MEDIATED_AUTOPHAGY	16	-0.820771897002869	-1.63648576028102	0.00301717947164197	0.0383481674833845	0.031682478149963	931	tags=25%, list=5%, signal=24%	CLU/EEF1A2/SYNPO2/GFAP
GOMF_CO_RECEPTOR_BINDING	GOMF_CO_RECEPTOR_BINDING	12	-0.859053908658597	-1.62616701492804	0.00302576287354894	0.038379413290805	0.0317082928022878	2046	tags=67%, list=10%, signal=60%	DKK3/BMP2/HFE/LRRK2/WNT3A/DKK1/DKK2/WNT9B
GOBP_CELL_ADHESION_MEDIATED_BY_INTEGRIN	GOBP_CELL_ADHESION_MEDIATED_BY_INTEGRIN	69	-0.660662876053879	-1.51662747140762	0.00304792685556402	0.0385824437918467	0.0318760324841336	4779	tags=64%, list=24%, signal=49%	EFNA1/ITGB7/ITGB2/PTK2/ADA/PLAU/PLPP3/ICAM1/ACER2/ADAM9/SERPINE1/CCL21/VTN/FERMT3/EPHA2/ITGB5/FBN1/SNAI2/HRG/ITGA5/ITGAV/LYN/PODXL/PIK3CG/TGFB2/NCKAP1L/ITGB3/RET/NEXMIF/PIEZO1/DPP4/ITGA11/CYP1B1/ITGB8/ITGB4/FERMT1/MUC1/ITGA4/ITGA2/CCN3/COL16A1/ITGB6/NPNT/SFRP2
GOCC_NEURON_PROJECTION_TERMINUS	GOCC_NEURON_PROJECTION_TERMINUS	105	-0.624231918928274	-1.4687969901242	0.00309251160358213	0.0390678986049307	0.0322771054041106	2476	tags=37%, list=12%, signal=33%	TH/PRRT2/PTPRN2/NTS/SLC1A1/SYNJ1/RGS10/OPHN1/TPBG/SNCB/BSN/PNOC/DRD2/ADORA1/DMD/NTSR1/ROR1/ITGA2/LRRK2/TNN/UCN3/SLC18A3/SLC18A2/MME/EPHA4/SYP/KCNC2/FLRT1/SCRG1/SLC8A2/CALB2/CASR/P2RX3/SLC8A3/PRSS12/SYT4/PENK/CPLX2/UNC13A
GOMF_ION_CHANNEL_BINDING	GOMF_ION_CHANNEL_BINDING	122	-0.618595055103604	-1.46135022076041	0.00315470857535781	0.0397734485577304	0.0328600164642798	2597	tags=25%, list=13%, signal=22%	CDH5/RIMS4/ARRB1/RYR2/LRRC55/LYN/PDE4D/TSPO/TCAF2/KCNAB1/CAV1/HRC/TCAP/ABCC9/LRRK2/SCN4B/KCNE4/SCN3B/PDE4B/KCNC2/TRDN/KCNB1/KCNH5/AKAP6/CASR/STAC/NOS1/ANK1/LRRC38/ACTN2/CAV3
GOBP_SECONDARY_PALATE_DEVELOPMENT	GOBP_SECONDARY_PALATE_DEVELOPMENT	22	-0.795863558971786	-1.65793336824633	0.00317128140562524	0.0399021070033088	0.0329663114624074	2504	tags=55%, list=13%, signal=48%	LRRC32/TGFB2/TGFBR2/ITGB8/WNT5A/TGFBR3/TGFB3/WNT3A/WNT11/COL11A2/ITGB6/TBX1
GOCC_EXOCYTIC_VESICLE	GOCC_EXOCYTIC_VESICLE	187	-0.573415767949029	-1.36508578683698	0.00320674711675702	0.0402674898468927	0.0332681833566312	3595	tags=34%, list=18%, signal=28%	IQSEC1/ATP6V1B1/GRIN2A/RAB3IL1/CALM1/SNAP25/SLC17A5/STXBP5/RAB12/TH/PRRT2/RNF112/NTF3/SV2B/PTPRN2/BIN1/SYNDIG1/SYNGR1/CLCN5/SYT17/AMPH/SLC30A3/SYT3/STON1/SLC6A9/SYTL4/BSN/STX11/TRIM9/STON2/SYN1/DRD2/SYTL3/MCTP1/SYT2/SLC17A7/SYT9/SYPL2/KCNK9/LRRK2/NKD2/APBA1/LAMP5/RAB27B/PDE4B/SLC18A2/MME/SYN3/SNAP91/SYP/GAD2/KIRREL3/SYT6/MCTP2/RAB3C/SYT10/SYT5/SLC6A17/IGF1/SYT4/MT3/PENK/UNC13A
GOMF_CALCIUM_ION_TRANSMEMBRANE_TRANSPORTER_ACTIVITY	GOMF_CALCIUM_ION_TRANSMEMBRANE_TRANSPORTER_ACTIVITY	97	-0.635233478292944	-1.48644713081493	0.00325894239027493	0.0408410660349254	0.0337420603692045	3619	tags=40%, list=18%, signal=33%	ANXA6/CACNG8/GRIN2A/TPCN1/PKD2/STIM2/FAM155B/TRPV6/TRPM4/SLC24A3/CACNG6/CACNA1A/ATP2B4/CACNA1C/TRPC6/CACNA1E/RYR2/ITGAV/CACNA2D2/CACNA2D3/TMEM37/ANXA2/CACNG5/CACNB1/ANXA2P2/CACNA1I/CACNA1G/CACNA1D/GRIN2D/GRIN3A/SLC8A2/GPM6A/CACNA2D1/RYR1/ATP2A1/SLC8A3/CACNG7/CACNA1S/CACNG1
GOBP_EMBRYONIC_CAMERA_TYPE_EYE_FORMATION	GOBP_EMBRYONIC_CAMERA_TYPE_EYE_FORMATION	11	-0.867593718208113	-1.62897152400977	0.00328068436000255	0.0410314734526466	0.0338993711156477	1293	tags=45%, list=6%, signal=43%	WNT5A/ALDH1A3/TFAP2A/TWIST1/WNT16
GOBP_CARDIAC_EPITHELIAL_TO_MESENCHYMAL_TRANSITION	GOBP_CARDIAC_EPITHELIAL_TO_MESENCHYMAL_TRANSITION	30	-0.760484924359177	-1.63617767778985	0.00329532486596159	0.0411324812950504	0.0339828217462761	3078	tags=60%, list=15%, signal=51%	NOTCH1/SNAI2/SPRY1/TGFB2/HEYL/BMP2/HEY1/TGFBR2/NOG/JAG1/MSX1/TGFBR3/HEY2/SNAI1/OLFM1/WNT2/TWIST1/WNT16
GOBP_PROTEOGLYCAN_BIOSYNTHETIC_PROCESS	GOBP_PROTEOGLYCAN_BIOSYNTHETIC_PROCESS	61	-0.665767648946433	-1.52009326904798	0.0033157127075693	0.0412291633656048	0.0340626985119432	4917	tags=57%, list=25%, signal=43%	XYLT2/NDST3/CHSY1/CSGALNACT2/GLCE/EXTL3/CSGALNACT1/CSPG4/CHST12/CHST7/VCAN/BMPR2/CHST15/CYTL1/DSE/SLC2A10/GAL3ST4/CHPF/CHST3/HS6ST1/CHST11/XYLT1/BGN/DSEL/B3GAT2/HS6ST2/HS3ST3B1/HS3ST5/NDST4/BMPR1B/CSPG5/DCN/IGF1/BCAN/NCAN
GOMF_TITIN_BINDING	GOMF_TITIN_BINDING	12	-0.85586649762168	-1.62013332759013	0.00331623018452997	0.0412291633656048	0.0340626985119432	1765	tags=50%, list=9%, signal=46%	CAPN3/ANKRD1/TCAP/TRIM63/ACTN2/MYBPC1
GOBP_LUNG_EPITHELIUM_DEVELOPMENT	GOBP_LUNG_EPITHELIUM_DEVELOPMENT	32	-0.737760847167952	-1.59304493298311	0.00334168120364787	0.0414633156872427	0.0342561504107144	2913	tags=47%, list=15%, signal=40%	KLF2/SPDEF/THRA/RCN3/GATA6/FOXJ1/SOX9/ASCL1/THRB/NFIB/FGF7/WNT7B/NKX2-1/WNT2/FOXA1
GOBP_ODONTOGENESIS	GOBP_ODONTOGENESIS	100	-0.62762217026132	-1.47297223933117	0.00340272015369691	0.0421372420613929	0.0348129347116317	2343	tags=33%, list=12%, signal=29%	GNAO1/TGFB2/CD34/NGFR/BMP2/HTRA1/EDA/KLK5/CA2/CSF1/LRP4/MSX1/DLX3/FST/TGFB3/INHBA/ASPN/HAND2/SMPD3/COL1A2/WNT10A/COL1A1/ITGB6/TNFRSF11B/TP63/OSR2/DLX1/TFAP2A/SOSTDC1/DLX2/TWIST1/TBX1/PITX2
GOBP_REGULATION_OF_NEUROGENESIS	GOBP_REGULATION_OF_NEUROGENESIS	304	-0.539756974489086	-1.29443514113195	0.00342574886783673	0.0423387424178796	0.0349794102190824	3924	tags=32%, list=20%, signal=26%	PAK3/HES1/BDNF/NEURL1/NUMBL/SHANK3/IL1RAPL1/SEMA7A/PTPRD/PLXNA1/FGF13/CDK5R1/KALRN/PLXNA2/BMP7/DRAXIN/RNF112/BHLHE40/DLL4/NOTCH1/BIN1/TENM4/SERPINE2/DLL1/THY1/WNT3/DAAM2/PRKCH/L1CAM/CDKL5/IL6ST/TNFRSF1B/TRPC6/MAP6/LYN/TSPO/SEMA5B/MIR181B1/SORL1/LINGO1/NGFR/PLXNA4/ASPA/HEYL/BMP2/HEY1/FN1/PLXND1/NOG/DRD2/PTN/TLR2/LRP1/VEGFC/LRP4/SEMA5A/CUX2/SEMA6B/SOX8/CX3CL1/WNT5A/FOXG1/POU4F1/SPP1/DAB1/CX3CR1/CDH…
GOCC_SYNAPTIC_VESICLE_MEMBRANE	GOCC_SYNAPTIC_VESICLE_MEMBRANE	88	-0.629078195070129	-1.46542118004873	0.00343761984758098	0.0423627289211339	0.0349992273815473	3594	tags=38%, list=18%, signal=31%	ATP6V1B1/CALM1/SLC17A5/PRRT2/SV2B/PTPRN2/SYNDIG1/SYNGR1/AMPH/SLC30A3/SLC6A9/BSN/SYN1/DRD2/MCTP1/SYT2/SLC17A7/SYT9/SYPL2/LRRK2/LAMP5/RAB27B/SLC18A2/SYN3/SYP/GAD2/SYT6/MCTP2/RAB3C/SYT5/SLC6A17/SYT4/UNC13A
GOBP_VASCULAR_TRANSPORT	GOBP_VASCULAR_TRANSPORT	77	-0.657018180517564	-1.51730061810581	0.00344468586987816	0.0423627289211339	0.0349992273815473	3836	tags=47%, list=19%, signal=38%	MFSD2A/SLC7A3/SLC7A5/SLC2A13/SLC16A2/LEPR/ATP8A1/SLC29A4/SLC2A3/KCNJ8/SLC2A10/SLC1A1/APOE/SLC24A3/ATP2B4/SLC6A9/ATP1B2/SLC16A7/SLCO3A1/SLCO2B1/LRP1/SLC4A4/SLC6A1/ABCG2/ABCC9/SLC16A12/SLC38A5/AVPR1A/ATP1A2/SLC1A2/SLC8A2/SLC15A2/SLC6A17/ABCB1/SLC22A3/SLC1A3
GOCC_TIM23_MITOCHONDRIAL_IMPORT_INNER_MEMBRANE_TRANSLOCASE_COMPLEX	GOCC_TIM23_MITOCHONDRIAL_IMPORT_INNER_MEMBRANE_TRANSLOCASE_COMPLEX	13	0.734267838532794	1.88341546386741	0.00344797187197228	0.0423627289211339	0.0349992273815473	3095	tags=69%, list=15%, signal=59%	DNAJC15/TIMM50/ROMO1/PAM16/TIMM17A/TIMM17B/GRPEL1/TIMM21/DNAJC19
GOBP_CEREBRAL_CORTEX_DEVELOPMENT	GOBP_CEREBRAL_CORTEX_DEVELOPMENT	92	-0.625075303543452	-1.46315564403842	0.00345787153836706	0.0424012192943404	0.0350310273471813	1488	tags=16%, list=7%, signal=15%	LRP1/PHACTR1/FOXG1/DAB1/ASCL1/HTR6/CDK5R2/COL3A1/RELN/POU3F3/POU3F2/EMX1/NKX2-1/PAX5/ARX
GOBP_EPIDERMIS_DEVELOPMENT	GOBP_EPIDERMIS_DEVELOPMENT	244	-0.556301877458407	-1.3297317136062	0.00346624988185511	0.0424209409369221	0.0350473209682636	3250	tags=31%, list=16%, signal=26%	TRADD/ZNF750/LAMA5/FA2H/MYO7A/ANXA1/PALLD/NOTCH1/STS/CTSL/GDF3/VDR/DLL1/PRKCH/TMEM132E/KAZN/MYCL/PTCH1/PLOD1/KLF4/KRT17/LDB2/CCN2/LAMA3/TGFB2/KRT7/EMP1/SFN/NGFR/GATA6/FOXN1/EDA/KRT8/KLK5/PTCH2/WNT10B/CTSK/LRP4/SOX9/FERMT1/POU3F1/JAG1/WNT5A/LGR5/CD109/EGFR/CSTA/CDH3/FST/LAMB3/INHBA/HEY2/FOXQ1/RUNX1/SNAI1/GLI1/COL17A1/HOXC13/FGF7/AKR1C3/PTHLH/WNT10A/IGFBP5/TP63/APCDD1/SLITRK6/SOX21/TGM3/SFRP4/HOXB1…
GOMF_MUSCLE_ALPHA_ACTININ_BINDING	GOMF_MUSCLE_ALPHA_ACTININ_BINDING	13	-0.844234941201296	-1.60929598726461	0.00347805002407703	0.0424823809958414	0.0350980814987398	242	tags=77%, list=1%, signal=76%	PKD2/PALLD/PDLIM2/PDLIM5/PDLIM3/LDB3/SYNPO2/MYPN/NRAP/TTN
GOBP_HYDROGEN_PEROXIDE_CATABOLIC_PROCESS	GOBP_HYDROGEN_PEROXIDE_CATABOLIC_PROCESS	20	0.676542232843793	1.9481113247738	0.00351615572350849	0.0428642641313311	0.0354135855994568	54	tags=15%, list=0%, signal=15%	HBB/HBA2/HBA1
GOBP_REGULATION_OF_SYNAPSE_ASSEMBLY	GOBP_REGULATION_OF_SYNAPSE_ASSEMBLY	86	-0.639902035404534	-1.48994400114976	0.00353706193255695	0.0430353981930133	0.0355549730900666	2532	tags=43%, list=13%, signal=38%	ASIC2/SYNDIG1/LRRC4B/EPHB1/AGRN/TPBG/MDGA1/SLIT1/NLGN3/PDLIM5/IL1RAP/LRRTM2/ADGRB3/LRRN3/TLR2/CUX2/GPC6/RAB17/AMIGO2/WNT5A/SLITRK4/EPHA7/WNT3A/IL1RAPL2/SRPX2/SLITRK5/SLITRK1/CBLN1/GPC4/CLSTN2/MEF2C/NTN1/CBLN2/SLITRK2/SLITRK6/GRID2/CHRNB2
GOBP_MUSCLE_CELL_PROLIFERATION	GOBP_MUSCLE_CELL_PROLIFERATION	167	-0.588735345462633	-1.40190076956969	0.00358464187218418	0.0435297790137714	0.0359634204965357	3101	tags=38%, list=15%, signal=32%	ERBB4/NOTCH1/TENM4/IL12A/DIPK2A/SERPINF2/LDLRAP1/CCN4/ANG/KLF4/EPHB1/HPGD/TBX2/FGF20/APLN/ADAMTS1/TGFB2/THBS1/PTAFR/MAPK11/GATA6/CALCRL/AIF1/TGFBR2/NOG/PDE1A/CDH13/PRKG1/PTGIR/ANGPT1/IL6R/CDKN1A/MSTN/P2RY6/PDGFRB/CX3CL1/ITGA2/EGFR/MMP2/MMP9/CCN3/TGFBR3/TGFB3/ZFPM2/RBP4/HEY2/RUNX1/GLI1/ELN/SMPD3/FGF9/NPPC/MEF2C/IGFBP5/PPARGC1A/IGF1/APOD/TBX5/OGN/HES5/WNT2/MEGF10/MYOG
GOCC_PLATELET_ALPHA_GRANULE	GOCC_PLATELET_ALPHA_GRANULE	78	-0.648302359805524	-1.49741910022553	0.00359693566278057	0.0435945819400059	0.0360169593597777	3894	tags=47%, list=19%, signal=38%	PDGFB/TMX3/GAS6/SERPINE1/FERMT3/SRGN/SERPINE2/SERPINF2/SERPINA1/HRG/TOR4A/A2M/CLU/TGFB2/SYTL4/THBS1/ITGB3/SERPINA3/FN1/SPARC/VWF/CFD/THBS2/VEGFC/CD109/SERPINA5/ISLR/PCDH7/TGFB3/LEFTY2/F13A1/EGF/VEGFD/LY6G6F/IGF1/KNG1/ACTN2
GOBP_MITOTIC_CHROMOSOME_CONDENSATION	GOBP_MITOTIC_CHROMOSOME_CONDENSATION	15	-0.824724520448217	-1.62046300979811	0.00362402519981382	0.0437211672651166	0.0361215415878246	29	tags=13%, list=0%, signal=13%	SMC2/TTN
GOCC_ATPASE_DEPENDENT_TRANSMEMBRANE_TRANSPORT_COMPLEX	GOCC_ATPASE_DEPENDENT_TRANSMEMBRANE_TRANSPORT_COMPLEX	15	-0.824733027669186	-1.62047972524255	0.00362402519981382	0.0437211672651166	0.0361215415878246	565	tags=33%, list=3%, signal=32%	ATP1B2/ATP1A2/FXYD4/ATP1A3/ATP1B4
GOBP_NEPHRON_EPITHELIUM_DEVELOPMENT	GOBP_NEPHRON_EPITHELIUM_DEVELOPMENT	98	-0.620967108180139	-1.4562000408972	0.00362831263610926	0.0437211672651166	0.0361215415878246	3909	tags=46%, list=20%, signal=37%	LGR4/HES1/ADAMTS16/FAT4/MAGI2/STAT1/GDNF/LAMA5/PKD2/NOTCH1/LAMB2/DLL1/PROM1/IRX1/PTCH1/PODXL/MTSS1/CD34/HEYL/BMP2/TACSTD2/NOG/FOXJ1/SOX9/SOX8/BASP1/JAG1/HOXB7/GATA3/AGTR2/WNT11/GREM1/MYC/MEF2C/PTPRO/IRX3/FGF1/UMOD/WNT7B/POU3F3/NPNT/AGT/TFAP2B/HES5/WNT9B
GOBP_REGULATION_OF_CELL_GROWTH_INVOLVED_IN_CARDIAC_MUSCLE_CELL_DEVELOPMENT	GOBP_REGULATION_OF_CELL_GROWTH_INVOLVED_IN_CARDIAC_MUSCLE_CELL_DEVELOPMENT	18	-0.804993094652355	-1.63319518932598	0.00365862636518568	0.0439224824236202	0.036287864088458	643	tags=22%, list=3%, signal=22%	AKAP6/PI16/IGF1/CAV3
GOBP_ENDODERM_FORMATION	GOBP_ENDODERM_FORMATION	45	-0.706572373171518	-1.5671978453771	0.00365903859322211	0.0439224824236202	0.036287864088458	3705	tags=60%, list=19%, signal=49%	SOX7/COL4A2/VTN/ITGA7/ITGB5/ITGA5/COL6A1/ITGAV/MMP14/LAMA3/GATA6/SOX17/FN1/NOG/ITGA4/MIXL1/MMP2/MMP9/COL11A1/LAMB3/COL8A1/COL12A1/INHBA/COL5A1/COL5A2/DKK1/SOX2
GOBP_REGULATION_OF_SIGNALING_RECEPTOR_ACTIVITY	GOBP_REGULATION_OF_SIGNALING_RECEPTOR_ACTIVITY	138	-0.607326861283911	-1.43557724839297	0.00367367321952852	0.0440138363165693	0.0363633388218603	3906	tags=43%, list=20%, signal=35%	HBEGF/NEURL1/SHANK3/SERPINE1/JAK2/LILRB4/CACNG8/GRIN2A/NLGN1/WFIKKN2/CALCR/RGS9/CBLB/LYNX1/RASGRF2/LYPD6/NPTXR/TAL1/PDE4D/BEGAIN/P2RY1/SLC6A9/CNRIP1/PHLDA2/NLGN3/NPTX1/CCL2/DKK3/SHANK2/HFE/FCGR2B/ADRA2A/DLGAP3/NOG/CACNG5/GPRC5A/LYPD6B/CGA/ADORA1/GRIA3/GRIA4/MAPK8IP2/BTC/GREM2/ADRB2/GSG1L/AGTR2/EGF/GREM1/MEF2C/RELN/PPARGC1A/LY6G6D/SHISA6/CACNG7/DKK1/DKK2/ACTN2/CAV3
GOBP_REGULATION_OF_COAGULATION	GOBP_REGULATION_OF_COAGULATION	55	-0.679348388670753	-1.53950238270458	0.00369959661721511	0.044195247846622	0.0365132173483776	4451	tags=64%, list=22%, signal=50%	ST3GAL4/PDGFA/PLAU/NOS3/SH2B3/PLAUR/PDGFB/UBASH3B/SERPINE1/F2RL1/VTN/CEACAM1/ADAMTS18/TBXA2R/F12/SERPINE2/SERPINF2/APOE/HRG/TFPI/F2R/PLAT/THBS1/CAV1/CD34/TSPAN8/C1QTNF1/F3/PRKG1/SERPINB2/PROCR/HS3ST5/FAP/KNG1/FOXA2
GOBP_REGULATION_OF_B_CELL_ACTIVATION	GOBP_REGULATION_OF_B_CELL_ACTIVATION	139	0.349093700247111	1.39501496373494	0.00370292134048461	0.044195247846622	0.0365132173483776	1414	tags=25%, list=7%, signal=24%	IGLC1/IGLL5/IGHG4/IGLC7/IGHV3-11/IGHD/IGHG1/IGHA1/IGKC/IGHV2-5/IGHG2/IGHV5-51/IGLC3/IL6/IGHV1-24/IGHV3-48/IGHV3-21/IGLC2/IGHV1-69/IGHV4-34/MZB1/IGHG3/IGHV2-70D/IGHV1-18/MIR17HG/TRBC2/BCL2/FOXP3/SHLD3/IGHV3-15/IGHV4-31/IL10/IGHV3-33/TFRC/NSD2
GOBP_RESPONSE_TO_DRUG	GOBP_RESPONSE_TO_DRUG	300	-0.539083928300632	-1.29174503180958	0.00372202708033771	0.0443388244969507	0.0366318374646805	3899	tags=30%, list=19%, signal=25%	GAD1/ENG/ADCY1/RPH3AL/SLAMF8/GAS6/NOS2/PAM/COL18A1/FBP1/GRIN2A/EMX2/CYP2S1/TH/ABCC6/TBXA2R/TIMP2/NCOA1/CPT1A/CA9/ANXA1/PNP/SLC1A1/ADIRF/PTCH1/DUSP6/ARRB1/SLC6A3/LYN/GNAO1/TSPO/TGFB2/THBS1/LGALS1/NCKAP1L/ACSL1/CYBB/GATA6/SFRP1/RET/NFATC2/UGT1A1/GABRG3/SMTNL1/MAOB/TGFBR2/DRD2/PTN/ANKRD1/FZD1/VEGFC/CDKN1A/SLC12A5/DAB1/ITGA2/TLR3/EGFR/GATA3/CDH3/CYP2J2/LPL/CCND1/PDE4B/INHBA/GAD2/BCHE/NEUROD1/FABP3/SC…
GOBP_RELAXATION_OF_MUSCLE	GOBP_RELAXATION_OF_MUSCLE	27	-0.771149693261802	-1.64141904849066	0.00373768755284934	0.0444408922317913	0.0367161637569421	2418	tags=52%, list=12%, signal=46%	PDE4D/P2RY1/KCNJ2/PRKG1/ADORA1/HRC/GUCY1A1/GSN/PDE4B/KCNMA1/ATP1A2/ATP2A1/CHGA/SLN
GOBP_POSITIVE_REGULATION_OF_CALCIUM_ION_TRANSPORT	GOBP_POSITIVE_REGULATION_OF_CALCIUM_ION_TRANSPORT	97	-0.631852378446929	-1.47853535296183	0.00374872054130036	0.0444876570299016	0.0367547998845996	3535	tags=44%, list=18%, signal=37%	STC1/CALM1/LILRA5/CALCR/P2RX5/PKD2/STIM2/BDKRB1/THY1/EHD3/TRPC6/CCR1/RYR2/F2R/MYLK/TSPO/CAV1/CCL2/CAPN3/RGN/LGALS3/NTSR1/P2RY6/PDGFRB/CX3CL1/P2RX7/APLNR/FGF14/CACNA1D/CXCL10/TRDN/AKAP6/CASR/STAC/PLP1/CAMK2A/CXCL11/CACNA2D1/P2RX3/ATP2A1/STAC3/JPH2/CASQ1
GOBP_POSITIVE_REGULATION_OF_NERVOUS_SYSTEM_DEVELOPMENT	GOBP_POSITIVE_REGULATION_OF_NERVOUS_SYSTEM_DEVELOPMENT	237	-0.553107650031124	-1.32024006613484	0.0037590618716176	0.0445260523394251	0.0367865213105469	3924	tags=35%, list=20%, signal=28%	PAK3/HES1/BDNF/NEURL1/NUMBL/SHANK3/IL1RAPL1/SEMA7A/PTPRD/PLXNA1/NLGN1/KALRN/FLRT2/PLXNA2/RNF112/NOTCH1/ASIC2/BIN1/TENM4/SYNDIG1/SERPINE2/LRRC4B/WNT3/PRKCH/L1CAM/CDKL5/IL6ST/TNFRSF1B/MAP6/EPHB1/LYN/AGRN/TPBG/TSPO/NLGN3/IL1RAP/NGFR/PLXNA4/LRRTM2/ASPA/BMP2/FN1/PLXND1/ADGRB3/DRD2/PTN/LRRN3/TLR2/LRP1/VEGFC/SEMA5A/CUX2/SOX8/AMIGO2/CX3CL1/FOXG1/CX3CR1/CDH4/MME/DSCAM/WNT3A/EPHA4/ASCL1/PLXNC1/SRPX2/SLITRK…
GOBP_SODIUM_ION_TRANSPORT	GOBP_SODIUM_ION_TRANSPORT	180	-0.567796635158742	-1.35219398998773	0.00376659506174108	0.0445311031261691	0.0367906941681085	4327	tags=41%, list=22%, signal=32%	MFSD4B/SLC41A1/UTRN/NETO2/ANK3/NKAIN4/SLC5A3/SCN8A/ASIC1/DMPK/ATP1B1/SLC10A5/WNK2/HECW2/FGF13/ATP6V1B1/NEDD4L/SLC10A4/TPCN1/SLC6A16/SLC9A7/GLRX/PKD2/ASIC2/SERPINE2/TRPM4/SLC24A3/ATP2B4/SLC20A2/FGF11/SLC6A3/SLC6A9/ATP1B2/SCNN1A/STOM/NALCN/SCN2B/DRD2/SLC9A4/HCN2/SCN2A/SLC4A4/DMD/SCN9A/SLC17A7/CACNA1I/SLC6A1/NKAIN2/CACNA1G/P2RX7/SCN4B/SLC9A9/SCN3B/FGF14/ADRB2/SCN4A/SCNN1G/CNTN1/SCNN1B/SCN7A/ATP1A2/S…
GOBP_CALCINEURIN_MEDIATED_SIGNALING	GOBP_CALCINEURIN_MEDIATED_SIGNALING	44	-0.694025693272257	-1.53652251160205	0.00390162439581618	0.0460406374090098	0.0380378407743562	1841	tags=25%, list=9%, signal=23%	NFATC2/LMCD1/NR5A2/NFATC1/ERBB3/AKAP6/SLC8A2/IGF1/C10orf71/MYOZ1/MYOZ2
GOBP_ADENYLATE_CYCLASE_MODULATING_G_PROTEIN_COUPLED_RECEPTOR_SIGNALING_PATHWAY	GOBP_ADENYLATE_CYCLASE_MODULATING_G_PROTEIN_COUPLED_RECEPTOR_SIGNALING_PATHWAY	160	-0.58269347557992	-1.38378791997064	0.00392362533907954	0.0462132262681812	0.0381804301891436	4303	tags=52%, list=21%, signal=41%	ADCY3/MRAP2/MARCO/GRK5/S1PR2/MC4R/CXCL9/LGR4/ADCY1/GRM4/PSAP/PTGER4/AKAP12/GNAI1/OPRL1/ADCY6/ADGRL4/ADCY2/INSL3/CALCR/TBXA2R/ADM/ADCY5/RGS2/ADGRG1/GPR65/CHRM3/ATP2B4/ADGRD1/LPAR1/S1PR3/PDE4D/GNAO1/PTGER1/P2RY1/ADGRG3/GNA15/GNG2/PDE2A/GRM2/ADCY7/CALCRL/ADRA2A/FPR1/ADGRB3/OXER1/HTR1D/GNA14/ABCA1/DRD2/ADGRF1/CHRM2/ADORA1/PTGIR/ADGRL3/OPRK1/ADGRE2/PTH1R/PTGER2/ADCYAP1R1/LGR5/RGS1/ADRB3/ADGRE5/UCN3/RA…
GOBP_DNA_REPLICATION_INDEPENDENT_NUCLEOSOME_ORGANIZATION	GOBP_DNA_REPLICATION_INDEPENDENT_NUCLEOSOME_ORGANIZATION	38	0.544699438578583	1.77289910780357	0.00393156254004357	0.0462198327878293	0.0381858883616753	4945	tags=50%, list=25%, signal=38%	CENPW/OIP5/ASF1A/NASP/RBBP4/MIS18A/ASF1B/CENPK/NPM1/CENPN/HJURP/CENPI/ITGB3BP/CENPT/RBBP7/CENPA/CENPQ/CENPH/CENPL
GOBP_RESPONSE_TO_HEAT	GOBP_RESPONSE_TO_HEAT	148	-0.590415998299509	-1.39833117453403	0.00394342163241495	0.0462724343608841	0.0382293467144032	2896	tags=17%, list=14%, signal=15%	DNAJB4/ANO1/DNAJA4/IER5/LYN/CD14/THBS1/CD34/HSPA6/CDKN1A/MSTN/CXCL10/ST8SIA1/SCARA5/ARPP21/STAC/FGF1/CAMK2A/P2RX3/NOS1/IGF1/CRYAB/HSPB8/SST/CASQ1
GOBP_REGULATION_OF_MEMBRANE_REPOLARIZATION	GOBP_REGULATION_OF_MEMBRANE_REPOLARIZATION	29	-0.743774663790853	-1.60037992496211	0.00398612574018849	0.0466016417740053	0.0385013312017334	1071	tags=34%, list=5%, signal=33%	CAV1/KCNJ2/SCN4B/KCNE4/CACNA1D/AKAP6/NPPA/CACNA2D1/CASQ2/CAV3
GOBP_DENDRITE_DEVELOPMENT	GOBP_DENDRITE_DEVELOPMENT	215	-0.555826811442703	-1.32420054625582	0.00398635173808919	0.0466016417740053	0.0385013312017334	3839	tags=31%, list=19%, signal=25%	NEURL1/MFSD2A/SCARF1/SHANK3/IL1RAPL1/PTPRD/TMEM106B/HECW2/SARM1/ASAP1/IQSEC1/NEDD4L/NLGN1/CDK5R1/KALRN/BMP7/VLDLR/NTN3/APOE/CPEB3/CDKL5/TRPC6/MAP6/EPHB1/LPAR1/TPBG/PDLIM5/ALK/SHANK2/SDC2/CTNND2/SDK1/DOCK10/ADGRB3/PTN/PRKG1/LRP4/CUX2/PLK2/RAB17/MAP1A/SLC12A5/PREX2/PHACTR1/DAB1/COBL/MAPK8IP2/DCLK1/LRRK2/BMP5/DCDC2/DSCAM/PREX1/EPHA4/SLITRK5/DNM3/FLRT1/NTN5/MEF2C/NTN1/GRIN3A/FSTL4/RELN/CAMK2A/CHRNB2/…
GOBP_TERMINATION_OF_RNA_POLYMERASE_II_TRANSCRIPTION	GOBP_TERMINATION_OF_RNA_POLYMERASE_II_TRANSCRIPTION	35	0.523325556125309	1.70170377755498	0.0040204373367868	0.0469125891104397	0.0387582295840782	6709	tags=63%, list=34%, signal=42%	SNRPB/SLBP/SNRPG/SNRPE/CLP1/CSTF2/MED18/PABPN1/CSTF1/CPSF4/CPSF3/SCAF8/CPSF7/SNRPF/CSTF3/SSU72/MAZ/NUDT21/SNRPD3/FIP1L1/SCAF4/LSM10
GOBP_NEGATIVE_REGULATION_OF_PROTEIN_LOCALIZATION_TO_CELL_SURFACE	GOBP_NEGATIVE_REGULATION_OF_PROTEIN_LOCALIZATION_TO_CELL_SURFACE	13	-0.841500456083982	-1.60408346203998	0.00405371879113335	0.0470413244279086	0.0388645880922026	1546	tags=31%, list=8%, signal=28%	GPM6B/ASTN2/ACTN2/CAV3
GOBP_RELEASE_OF_SEQUESTERED_CALCIUM_ION_INTO_CYTOSOL_BY_ENDOPLASMIC_RETICULUM	GOBP_RELEASE_OF_SEQUESTERED_CALCIUM_ION_INTO_CYTOSOL_BY_ENDOPLASMIC_RETICULUM	28	-0.760446936082035	-1.62407840205259	0.00406068102348432	0.0470413244279086	0.0388645880922026	2579	tags=46%, list=13%, signal=41%	CACNA1C/RYR2/PDE4D/CLIC2/HRC/DMD/TRDN/AKAP6/ATP1A2/RYR1/DHRS7C/CASQ1/CASQ2
GOBP_CELLULAR_RESPONSE_TO_INORGANIC_SUBSTANCE	GOBP_CELLULAR_RESPONSE_TO_INORGANIC_SUBSTANCE	181	-0.575140661149103	-1.37063999541101	0.00406492983515814	0.0470413244279086	0.0388645880922026	4132	tags=33%, list=21%, signal=27%	ATP7A/ANK3/FSTL3/PRNP/ADCY1/LGMN/MT1H/PRKN/FBP1/ITPKB/NLGN1/TH/MT1F/MT1X/PKD2/SYT17/AQP1/HVCN1/CEBPA/CPNE5/SYT3/TSPO/RASAL1/CYBB/CPNE2/ALOX5AP/ADCY7/HFE/CAPN3/MT1G/SYT2/CLDN1/WNT5A/SYT9/GUCY1B1/EGFR/LRRK2/MMP9/GSN/AQP2/CPNE8/MT1E/KCNC2/SMPD3/SYT6/AKR1C3/MEF2C/MT1A/SERPINF1/KCNK3/PPARGC1A/CPNE4/MT1M/SYT10/SYT5/RYR1/SYT4/TFAP2A/MT3/MYOG
GOBP_NEGATIVE_REGULATION_OF_PEPTIDASE_ACTIVITY	GOBP_NEGATIVE_REGULATION_OF_PEPTIDASE_ACTIVITY	170	-0.571472833821619	-1.36222742048279	0.00406900699647725	0.0470413244279086	0.0388645880922026	3949	tags=39%, list=20%, signal=31%	PLAUR/PRNP/HERPUD1/CAST/GAS6/SERPINE1/SERPINH1/VTN/RARRES1/TIMP3/WFIKKN2/SERPINB9/TIMP2/BIN1/IFI16/SERPINE2/LAMP3/SERPINF2/SERPINA1/AQP1/HRG/TFPI/A2M/KLF4/CARD16/SPOCK3/SERPINB7/PAPLN/THBS1/SORL1/SFN/NGFR/SERPINA3/CPAMD8/ANXA2/SERPINB2/LTF/LRP1/SERPINI1/COL6A3/COL28A1/ECM1/CD109/SERPINA5/CSTA/MMP9/CD44/ANOS1/C3/SPINK1/C4A/ITIH5/PI15/SERPINF1/IFI6/C4B/TIMP4/PI16/SPOCK1/COL4A3/KNG1/AGT/SFRP2/CRYAB/…
GOBP_NOTCH_SIGNALING_PATHWAY	GOBP_NOTCH_SIGNALING_PATHWAY	167	-0.586250715871395	-1.39598435200976	0.00406900699647725	0.0470413244279086	0.0388645880922026	3896	tags=38%, list=19%, signal=31%	HES1/NEURL1/ZBTB7A/FAT4/KCNA5/STAT1/NOTCH4/BMP7/NR0B2/DLL4/NR1H4/RIPPLY2/DLK2/NOTCH1/NEURL1B/DLL1/POSTN/SNAI2/IL6ST/CEBPA/GATA2/ARRB1/PSEN2/S1PR3/NRARP/TBX2/MMP14/DTX3L/DTX4/STAT3/TGFB2/HEYL/BMP2/LFNG/HEY1/PLXND1/DLK1/TSPAN15/NOTCH3/TGFBR2/SORBS2/CFD/SOX9/JAG1/BCL6/EGFR/CCN3/SUSD5/HEY2/ASCL1/SNAI1/CNTN1/EGF/MYC/GAS2/TIMP4/TP63/DNER/PGAM2/DLX1/HES5/DLX2/FOXA1
GOBP_PROTEIN_LOCALIZATION_TO_CELL_SURFACE	GOBP_PROTEIN_LOCALIZATION_TO_CELL_SURFACE	61	-0.659254578579366	-1.50522250378703	0.00409207417562641	0.0470674398587445	0.0388861641314538	2202	tags=21%, list=11%, signal=19%	FCN1/RAB11FIP5/PTPRU/HFE/GPM6B/ANGPT1/MAP1A/ASTN2/WNT11/FGF7/EGF/ACTN2/CAV3
GOBP_HOMOPHILIC_CELL_ADHESION_VIA_PLASMA_MEMBRANE_ADHESION_MOLECULES	GOBP_HOMOPHILIC_CELL_ADHESION_VIA_PLASMA_MEMBRANE_ADHESION_MOLECULES	140	-0.600063042300853	-1.41885273015292	0.0040936427603308	0.0470674398587445	0.0388861641314538	2814	tags=31%, list=14%, signal=27%	FAT1/PCDHB18P/L1CAM/PCDHB12/PCDH10/ROBO4/PCDHB13/CELSR3/CDH5/CD84/SDK2/ROBO3/CDH23/CDH12/CDH20/IGSF21/PCDH12/PCDH1/PCDHB11/PCDHB3/RET/SDK1/CDH13/CDH10/CNTN4/PCDHB15/AMIGO2/CDH4/CDH16/CDH3/PCDH19/PCDH7/DSCAM/KIRREL3/CLSTN2/CDH15/CNTN2/NEXN/CADM3/VSTM2L/PCDH8/MYPN/MYOT
GOBP_FORELIMB_MORPHOGENESIS	GOBP_FORELIMB_MORPHOGENESIS	33	-0.741748599885855	-1.60086650622271	0.00409380062607975	0.0470674398587445	0.0388861641314538	1272	tags=36%, list=6%, signal=34%	MSX1/ALX3/TP63/OSR2/TBX5/TFAP2B/TFAP2A/SHOX2/TWIST1/HOXA13/EN1/ALX4
GOBP_FIBROBLAST_PROLIFERATION	GOBP_FIBROBLAST_PROLIFERATION	71	-0.651452330749466	-1.49975059705619	0.00410553132613515	0.0471158595046939	0.0389261674608303	3948	tags=41%, list=20%, signal=33%	S100A6/PDGFB/PDGFD/TP53INP1/GAS6/CD300A/CD74/IFI30/PDGFC/AQP1/C1QL4/CDK6/NGFR/PARP10/SFRP1/FN1/SPHK1/NUPR1/CDKN1A/PDGFRB/WNT5A/BTC/AGTR2/MYC/DDR2/WNT7B/IGF1/AGT/WNT2
GOBP_CHONDROITIN_SULFATE_CATABOLIC_PROCESS	GOBP_CHONDROITIN_SULFATE_CATABOLIC_PROCESS	13	-0.840736497941882	-1.60262719114604	0.00414966369124386	0.0475352699987825	0.0392726759040456	1314	tags=38%, list=7%, signal=36%	BGN/CSPG5/DCN/BCAN/NCAN
GOMF_CALCIUM_DEPENDENT_PROTEIN_BINDING	GOMF_CALCIUM_DEPENDENT_PROTEIN_BINDING	63	-0.661401767685413	-1.51019895048477	0.0042302398075994	0.0483698588219303	0.0399621962615709	3084	tags=32%, list=15%, signal=27%	ANXA1/S100A3/S100A16/VLDLR/A2M/ATP2B4/S100A14/MASP1/SYN1/ANXA2/S100A4/S100B/CLEC4M/NOS1/CPLX2/TNNT3/STMN2/TNNC1/TNNC2/CASQ2
GOBP_REGULATION_OF_SMOOTHENED_SIGNALING_PATHWAY	GOBP_REGULATION_OF_SMOOTHENED_SIGNALING_PATHWAY	71	-0.649962584882389	-1.49632095662335	0.00425900474530326	0.0486100614463938	0.0401606467978169	1859	tags=15%, list=9%, signal=14%	SFRP1/RORA/PTCH2/DCDC2/GLI1/HHIP/PRRX1/SHOX2/FOXA1/RFX4/ZIC1
GOCC_PLASMA_MEMBRANE_SIGNALING_RECEPTOR_COMPLEX	GOCC_PLASMA_MEMBRANE_SIGNALING_RECEPTOR_COMPLEX	160	-0.580430227178212	-1.37841312871344	0.00437202680279474	0.0498093089932943	0.0411514407964489	3601	tags=41%, list=18%, signal=34%	CACNG8/GRIN2A/SDCBP/STXBP5/ITGAL/NLGN1/CEACAM1/CALCR/ERBB2/ITGA6/ITGA7/ITGB5/OSMR/IL6ST/IL27RA/ITGA5/CHRNA1/ACVR2A/ITGAV/LYN/ACVRL1/ITGA9/APBB1IP/IL18R1/SHANK2/ITGB3/BMP2/CALCRL/HFE/VWC2/CD79B/ITGAM/ITGA11/ITGB8/CACNG5/TLR2/EMILIN1/ITGB4/IL6R/ITGA4/GRIA3/GRIA4/TLR1/ITGA2/CSF2RB/TRAV39/TRAV8-2/ALCAM/RAMP1/CHRNB1/GRIN2D/OLFM2/ITGA10/ERBB3/BMPR1B/CHRND/OLFM3/GRIN3A/ITGB6/PLP1/SHISA6/GRID2/CACNG7/CHR…
GOBP_WNT_SIGNALING_PATHWAY_INVOLVED_IN_MIDBRAIN_DOPAMINERGIC_NEURON_DIFFERENTIATION	GOBP_WNT_SIGNALING_PATHWAY_INVOLVED_IN_MIDBRAIN_DOPAMINERGIC_NEURON_DIFFERENTIATION	11	-0.860469969139634	-1.61559615702266	0.00439852933253471	0.0500180909880112	0.0413239322457102	1543	tags=55%, list=8%, signal=50%	WNT3/FZD1/WNT5A/WNT3A/WNT2/WNT9B
GOBP_REGULATION_OF_CALCINEURIN_MEDIATED_SIGNALING	GOBP_REGULATION_OF_CALCINEURIN_MEDIATED_SIGNALING	32	-0.731479247671109	-1.57948109276593	0.00440631762294641	0.0500180909880112	0.0413239322457102	661	tags=25%, list=3%, signal=24%	LMCD1/ERBB3/AKAP6/SLC8A2/IGF1/C10orf71/MYOZ1/MYOZ2
GOBP_MESENCHYMAL_CELL_PROLIFERATION	GOBP_MESENCHYMAL_CELL_PROLIFERATION	35	-0.731141688043839	-1.59283850489604	0.00444083049741275	0.0502949481747168	0.0415526660378076	1919	tags=49%, list=10%, signal=44%	BMP2/TGFBR2/PTN/FOXF1/CHRD/SOX9/WNT5A/MSX1/HAND2/WNT11/NFIB/FGF7/MYC/PRRX1/WNT2/SHOX2/TBX1
GOBP_REGULATION_OF_NEURON_DIFFERENTIATION	GOBP_REGULATION_OF_NEURON_DIFFERENTIATION	162	-0.578806899689828	-1.37576766982838	0.00444676049932861	0.0502949481747168	0.0415526660378076	3508	tags=38%, list=18%, signal=31%	KCTD11/NBL1/HES1/BDNF/TBX6/DISP3/TCF4/NLGN1/CDK5R1/BMP7/RNF112/NTF3/TIMP2/NCOA1/NOTCH1/BIN1/PCP4/DLL1/ZEB1/MYCL/TRPC6/LTK/GATA2/NRCAM/FGF20/ALK/BRINP2/HEYL/BMP2/SFRP1/HEY1/RET/VWC2/CNTN4/EDNRB/SOX9/SOX8/JAG1/FOXG1/BCL6/DAB1/LRRK2/CASZ1/WNT3A/HEY2/ASCL1/THRB/SIX3/NEUROD1/MEF2C/IRX3/ZNF536/DLX1/DIO3/HES5/SFRP2/DKK1/DLX2/TLX3/SOX2/FOXA1
GOBP_COLLAGEN_CATABOLIC_PROCESS	GOBP_COLLAGEN_CATABOLIC_PROCESS	32	-0.730088009072953	-1.57647699515372	0.00457743147856448	0.0516796137742073	0.0426966486706119	3130	tags=53%, list=16%, signal=45%	MMP16/CTSL/CTSS/MMP14/VSIR/MMP11/MMP17/ADAMTS2/CTSK/MMP19/MMP7/MMP2/MMP9/COL15A1/ADAMTS14/FAP/MMP24
GOBP_NEGATIVE_REGULATION_OF_VASCULATURE_DEVELOPMENT	GOBP_NEGATIVE_REGULATION_OF_VASCULATURE_DEVELOPMENT	87	-0.628122941877617	-1.4643771611769	0.00468561214711871	0.0528058376148306	0.0436271119642745	3706	tags=44%, list=19%, signal=36%	SERPINE1/COL4A2/MINAR1/GADD45A/STAT1/HSPG2/EPHA2/TIE1/KLF2/HRG/KLF4/ATP2B4/SPRY2/ANGPT2/ADAMTS1/TEK/TGFB2/STAB1/THBS1/RGCC/SPARC/ADGRB3/PTN/ADAMTS9/THBS2/EMILIN1/PLK2/CNMD/SULF1/CREB3L1/CXCL10/SEMA3E/SERPINF1/DCN/COL4A3/THBS4/PRL/TNMD
GOBP_POSITIVE_REGULATION_OF_ORGAN_GROWTH	GOBP_POSITIVE_REGULATION_OF_ORGAN_GROWTH	42	-0.70017548399079	-1.54695785679276	0.00471377088636577	0.0530278067755259	0.0438104983825888	3101	tags=40%, list=15%, signal=34%	ERBB4/SASH3/NOTCH1/TBX2/GATA6/HLX/BASP1/TGFBR3/ZFPM2/HEY2/GLI1/AKAP6/MEF2C/IGF1/TBX5/WNT2/ARX
GOCC_SODIUM_POTASSIUM_EXCHANGING_ATPASE_COMPLEX	GOCC_SODIUM_POTASSIUM_EXCHANGING_ATPASE_COMPLEX	11	-0.858213605009446	-1.61135966609524	0.00473874373374648	0.0532132047233968	0.04396367040665	565	tags=45%, list=3%, signal=44%	ATP1B2/ATP1A2/FXYD4/ATP1A3/ATP1B4
GOBP_NEGATIVE_REGULATION_OF_CYTOKINE_PRODUCTION	GOBP_NEGATIVE_REGULATION_OF_CYTOKINE_PRODUCTION	228	-0.556363145366068	-1.32678258380866	0.00480114768040296	0.0537214131525089	0.0443835419026725	4021	tags=42%, list=20%, signal=34%	APOA1/CD200R1/JAK3/PRNP/LGR4/NFKB1/PTGER4/PTPN22/GAS6/F2RL1/LILRB4/LGALS7B/INHBB/CLEC4A/CD274/LILRA5/CEACAM1/EPHA2/UBA7/SRGN/NLRX1/NR1H4/TNFRSF21/TWSG1/ANXA1/SLC2A10/CD83/TYROBP/IL12A/KLF2/DLL1/LGALS9/BTK/LILRB1/IL27RA/KLF4/CARD16/HAVCR2/CD84/ARRB1/LRRC32/HERC5/CD33/VSIR/TSPO/LAPTM5/PTPRC/NLRC5/TGFB2/THBS1/DDX58/CD34/C1QTNF3/SIRPA/RGCC/IL33/TREM2/NCKAP1L/GATA6/INPP5D/ADCY7/HFE/FN1/FCGR2B/VSIG4/DH…
GOCC_TRANSPORT_VESICLE	GOCC_TRANSPORT_VESICLE	359	-0.532706706002571	-1.28412876500473	0.00480114768040296	0.0537214131525089	0.0443835419026725	3595	tags=28%, list=18%, signal=24%	IQSEC1/ATP6V1B1/GRIN2A/RAB3IL1/CALM1/SNAP25/SLC17A5/STXBP5/RAB12/HLA-DPB1/HLA-DRA/HCK/TH/CEACAM1/CAV2/PRRT2/RNF112/NTF3/SV2B/PTPRN2/ARFGEF3/NTS/BIN1/SYNDIG1/GALNT15/SYNGR1/CLCN5/CRISPLD2/SYT17/AMPH/TMEM184A/HLA-DQA2/RASSF9/MAP6/HLA-DPA1/SLC30A3/SYT3/STON1/SLC6A9/LAPTM5/SYTL4/RAB11FIP5/NPTX1/BSN/IL33/STX11/TRIM9/SORL1/KDELR3/STON2/SYN1/DRD2/SYTL3/SEC24D/MCTP1/SYT2/CA4/SLC17A7/BGN/NCALD/SYT9/SYPL2/…
GOBP_CELL_JUNCTION_DISASSEMBLY	GOBP_CELL_JUNCTION_DISASSEMBLY	20	-0.791848572362253	-1.62926336345014	0.00482126560090932	0.0538503569613151	0.0444900726621109	2879	tags=65%, list=14%, signal=56%	C1QA/SNAI2/C1QB/PIK3R1/C1QC/TREM2/ITGAM/CX3CL1/CX3CR1/TGFB3/EPHA4/C3/DKK1
GOMF_PHOSPHORIC_ESTER_HYDROLASE_ACTIVITY	GOMF_PHOSPHORIC_ESTER_HYDROLASE_ACTIVITY	325	-0.534532790167545	-1.28496803437013	0.00487558259902927	0.0543601433550131	0.0449112478404681	2668	tags=18%, list=13%, signal=16%	CHRM3/SYNJ1/DUSP6/CCR1/PDE4D/PDE7B/PDE4C/PLPPR1/PTPRC/PDE2A/PDE1B/PTPRU/PLPPR2/INPP5D/PPP1R3B/PLCD3/GDPD5/BDKRB2/PLPP2/PLCL1/PDE1A/PDE8B/SMPDL3A/PPP1R3C/INPP4B/PLPP4/PLD1/DUSP26/ENPP3/LRRK1/LRRK2/PLCE1/PPEF1/PDE4B/ENPP2/SMPD3/EYA4/F2RL2/EDNRA/ATP1A2/PDE1C/PTPRO/GDPD2/CASR/NT5E/PLCD4/NOTUM/MPPED2/PTPRZ1/EYA2/LRRC2/LRRC39/ENPP6/PLCXD3/CA3/DUSP13/MYH8/MYH3/FBP2
GOBP_NEURAL_CREST_CELL_MIGRATION	GOBP_NEURAL_CREST_CELL_MIGRATION	51	-0.674442660841267	-1.51179234282036	0.00490658420979097	0.0546086263917411	0.0451165394853735	3724	tags=45%, list=19%, signal=37%	SEMA7A/ANXA6/BMP7/GDNF/LAMA5/ERBB4/KITLG/SEMA5B/RET/FN1/EDN3/EDNRB/SEMA5A/SEMA6B/SOX8/HAND2/SEMA3E/FOLR1/ALX1/SEMA3C/TWIST1/TBX1/PITX2
GOBP_RESPIRATORY_GASEOUS_EXCHANGE_BY_RESPIRATORY_SYSTEM	GOBP_RESPIRATORY_GASEOUS_EXCHANGE_BY_RESPIRATORY_SYSTEM	56	-0.671359877244971	-1.52028354979197	0.00491784134631111	0.0546368685744422	0.0451398726038784	2250	tags=27%, list=11%, signal=24%	APLN/NLGN3/CHST11/ADORA1/NTSR1/CSF2RB/CCBE1/FUT8/ELN/EDNRA/TSHZ3/ATP1A2/TLX3/TNNC1/SFTPB
GOBP_MESENCHYME_MORPHOGENESIS	GOBP_MESENCHYME_MORPHOGENESIS	47	-0.69807608493714	-1.55735746611083	0.00495974330198806	0.0550048699650569	0.0454439078885464	2399	tags=45%, list=12%, signal=39%	TBX2/ACVRL1/TGFB2/HEYL/BMP2/HEY1/TGFBR2/NOG/FOXF1/SOX9/WNT5A/MSX1/BMP5/WNT3A/HEY2/SNAI1/WNT11/MYC/TWIST1/ACTC1/ACTA1
GOBP_MIDBRAIN_DOPAMINERGIC_NEURON_DIFFERENTIATION	GOBP_MIDBRAIN_DOPAMINERGIC_NEURON_DIFFERENTIATION	14	-0.847503460324681	-1.63460068714821	0.00499097169568738	0.0552534075003129	0.0456492445590302	1859	tags=50%, list=9%, signal=45%	SFRP1/FZD1/WNT5A/WNT3A/SFRP2/WNT2/WNT9B
GOBP_KERATAN_SULFATE_CATABOLIC_PROCESS	GOBP_KERATAN_SULFATE_CATABOLIC_PROCESS	12	-0.847833942698087	-1.60492790714947	0.005011106316292	0.0553784694495338	0.0457525682048158	1462	tags=50%, list=7%, signal=46%	PRELP/OMD/LUM/FMOD/OGN/KERA
GOBP_REGULATION_OF_NEUROBLAST_PROLIFERATION	GOBP_REGULATION_OF_NEUROBLAST_PROLIFERATION	23	-0.776060580041762	-1.62976923335914	0.00508325886558209	0.0560769367108053	0.0463296276889042	1653	tags=39%, list=8%, signal=36%	DRD2/PTN/VEGFC/CX3CL1/FOXG1/CX3CR1/LRRK2/SIX3/OTP
GOCC_CELL_PROJECTION_MEMBRANE	GOCC_CELL_PROJECTION_MEMBRANE	277	-0.548811069355916	-1.31375757597059	0.00509379368979664	0.056094395887989	0.0463440521069649	5119	tags=44%, list=26%, signal=33%	KCNC1/APC/EPS8L1/PACSIN1/ITGA3/NAPEPLD/EVC/ARHGEF4/SMO/FGR/ATP2B1/OPRD1/FSCN1/PLEK2/PSD/ADGRV1/CSPG4/EPB41L3/PLEKHA1/PPP1R9B/INPP5K/UTRN/MSN/SPTBN1/ATP7A/GABRE/SH3YL1/MXRA8/B4GALT1/IFIT5/ROM1/PLEK/SHANK3/RIPOR2/LCP1/SLC7A5/ASAP1/FGD5/BBS9/KIRREL1/CEACAM1/EPHA2/ANTXR1/FAM107A/LIMA1/CA9/SPATA13/PKD2/PSD3/SPRY4/SCIMP/JCAD/THY1/PROM1/CDKL5/MYO1C/CNTNAP2/AQP1/PTCH1/ITGA5/EHD3/RAB25/WLS/SPRY2/PDPN/ITGA…
GOMF_MICROFILAMENT_MOTOR_ACTIVITY	GOMF_MICROFILAMENT_MOTOR_ACTIVITY	22	-0.782111230910622	-1.62928468427702	0.00512587301176062	0.0563486320906878	0.0465540969009026	64	tags=41%, list=0%, signal=41%	MYO5B/MYH14/MYO1F/MYO7A/MYO1C/MYO7B/MYH7/MYH8/MYH3
GOBP_NEGATIVE_REGULATION_OF_DEVELOPMENTAL_GROWTH	GOBP_NEGATIVE_REGULATION_OF_DEVELOPMENTAL_GROWTH	98	-0.614529321133608	-1.44110309673229	0.00517653551622988	0.0568059046316925	0.0469318861993153	2063	tags=39%, list=10%, signal=35%	LGMN/GDF15/SEMA7A/FGF13/CDK5R1/STK3/DRAXIN/WWC3/RGS2/WNT3/PTCH1/TLL2/SEMA5B/MAPK11/WWC2/TGFBR2/NOG/NKD1/SEMA5A/SEMA6B/CDKN1A/MSTN/WNT5A/SPP1/EPHA7/ADRB2/WNT3A/RBP4/SEMA3E/NTN1/FSTL4/SEMA3C/PI16/TBX5/MT3/OSTN/MYOZ1/CAV3
GOBP_RECEPTOR_METABOLIC_PROCESS	GOBP_RECEPTOR_METABOLIC_PROCESS	153	-0.586203562393879	-1.39038189739458	0.00520979102190189	0.0569964070853429	0.0470892754625155	5055	tags=44%, list=25%, signal=33%	DRD4/AP2B1/UVRAG/NECAB2/REP15/CD63/ZNRF3/ITGB2/GPRASP1/NSF/TBC1D16/RAB29/ECE1/KIF16B/PHETA2/GRK3/LGMN/LILRB4/CACNG8/MAGI2/SDCBP/SNAP25/MX2/CEACAM1/NTF3/ADM/VLDLR/APOE/NSG1/LDLRAP1/LILRB1/EHD3/FCER1G/ACKR3/RIN3/ARRB1/OPHN1/DTX3L/APLN/LAPTM5/CAV1/RAB31/SORL1/ITGB3/RNF43/LRRTM2/CALCRL/ANXA2/DRD2/ACHE/CACNG5/ANGPT1/LRP1/RAMP1/FUT8/WNT3A/BVES/GSG1L/DNM3/EGF/GREM1/MX1/APELA/SFRP4/CACNG7/DKK1/CAV3
GOMF_VOLTAGE_GATED_POTASSIUM_CHANNEL_ACTIVITY	GOMF_VOLTAGE_GATED_POTASSIUM_CHANNEL_ACTIVITY	66	-0.646809950952058	-1.48108974088356	0.00521208765718185	0.0569964070853429	0.0470892754625155	3571	tags=53%, list=18%, signal=44%	KCNA5/SNAP25/KCNJ14/KCNE5/PKD2/KCNJ8/KCNH3/KCND1/LRRC55/KCNJ10/KCNJ15/KCNAB1/KCNQ4/KCNJ2/KCNC3/HCN2/KCND2/KCNC4/KCNJ3/KCNJ5/KCNG2/KCNK9/ABCC9/KCNE4/KCNQ2/KCNC2/KCNB1/KCNH5/KCNMA1/KCNJ16/KCNK3/KCNQ5/KCNJ1/KCNJ13/LRRC38
GOBP_POSITIVE_REGULATION_OF_NEURAL_PRECURSOR_CELL_PROLIFERATION	GOBP_POSITIVE_REGULATION_OF_NEURAL_PRECURSOR_CELL_PROLIFERATION	42	-0.696504151435745	-1.5388464663331	0.0052876075775363	0.0577155716028534	0.0476834345999014	3195	tags=43%, list=16%, signal=36%	DLL4/NOTCH1/ADGRG1/LYN/NES/DRD2/VEGFC/CX3CL1/FOXG1/CX3CR1/WNT3A/ASCL1/FZD9/GLI1/EGF/INSM1/PITX3/OTP
GOBP_POSITIVE_REGULATION_OF_PROTEIN_TYROSINE_KINASE_ACTIVITY	GOBP_POSITIVE_REGULATION_OF_PROTEIN_TYROSINE_KINASE_ACTIVITY	51	-0.672188764977815	-1.50674013793221	0.00530548503722368	0.0577155716028534	0.0476834345999014	3938	tags=55%, list=20%, signal=44%	PRNP/HBEGF/PDGFB/BDNF/NEURL1/GAS6/LILRA5/ACE/TAL1/ADRA2A/FCGR1A/CSF1R/ADORA1/ALKAL2/AFAP1L2/BTC/NRG1/CASS4/WNT3A/EPHA4/STAP1/IL34/ERBB3/EGF/DOK7/GREM1/RELN/AGT
GOMF_PHOSPHATIDYLSERINE_BINDING	GOMF_PHOSPHATIDYLSERINE_BINDING	49	-0.678233270062181	-1.52175473015735	0.00530548503722368	0.0577155716028534	0.0476834345999014	2320	tags=51%, list=12%, signal=45%	CAVIN2/CD300LF/GSDMB/GAS6/CD300A/ASAP1/ANXA6/SYT17/SYT3/THBS1/ANXA2/SYT2/AXL/ANXA2P2/SYT9/MME/SCIN/SMPD3/SYT6/SYT10/SYT5/GAP43/SYT4/JPH2/TRIM72
GOBP_REGULATION_OF_CYTOSKELETON_ORGANIZATION	GOBP_REGULATION_OF_CYTOSKELETON_ORGANIZATION	473	-0.509002169665445	-1.23324705717817	0.00532219254193129	0.057796981746519	0.047750694009337	4138	tags=24%, list=21%, signal=19%	SPTBN1/MAGEL2/ADD2/CFL2/ICAM1/APOA1/HCLS1/WAS/PAK3/KANK3/PLEK/PTGER4/RAPGEF3/RND1/SHANK3/PHLDB1/PRKN/MAPRE3/PAM/F2RL1/FGF13/IQGAP2/PFN4/PXN/CCL21/GNAI1/HCK/ANKRD53/CDK5R1/STMN3/NTF3/FAM107A/LIMA1/BIN1/TMOD2/RND3/CD47/SERPINF2/GPR65/MYO1C/HRG/SORBS3/CDH5/MAP6/LPAR1/GAS2L1/STMN4/EPS8/NES/CCN2/TEK/RHOB/CDC42EP1/PIK3R1/RGCC/NCKAP1L/MAP6D1/ARHGAP28/EPHA3/CGNL1/SFRP1/TACSTD2/ARHGAP18/SYDE1/CORO2B/SVIL/…
GOBP_MEIOSIS_I_CELL_CYCLE_PROCESS	GOBP_MEIOSIS_I_CELL_CYCLE_PROCESS	90	0.392489686507016	1.49098864094742	0.00533542337588684	0.0578404201960328	0.0477865819752531	3303	tags=30%, list=16%, signal=25%	DMRT1/MAEL/MEIOB/SYCE1/RNF212/C11orf80/MEIOC/CKS2/REC8/CCNA1/CCNE1/HSF2BP/SYCE3/TEX15/MUS81/AURKA/CCNB2/PLK1/CDC25A/CDC25C/SYCE2/RAD54L/FBXO5/SGO1/MRE11/EME2/RAD51
GOBP_REGULATION_OF_LIPOPROTEIN_PARTICLE_CLEARANCE	GOBP_REGULATION_OF_LIPOPROTEIN_PARTICLE_CLEARANCE	15	0.688203842712593	1.83326552102725	0.00539638535500286	0.0584002601631225	0.0482491104006982	28	tags=13%, list=0%, signal=13%	IL19/MIR27B
GOBP_SENSORY_PERCEPTION_OF_LIGHT_STIMULUS	GOBP_SENSORY_PERCEPTION_OF_LIGHT_STIMULUS	127	-0.587626752021187	-1.39136767252926	0.00550963007757786	0.0595230035622463	0.0491766982241886	3989	tags=40%, list=20%, signal=32%	MYO9A/LAMC3/EPAS1/ROM1/CRYGN/WHRN/COL18A1/TIMP3/BBS9/TH/ABCC6/RGS9/DLL4/MYO7A/LAMB2/CRYGD/VAX2/KCNJ10/GLRB/CDH23/ABCA4/MFRP/SEMA5B/KIFC3/POU6F2/CLIC5/TACSTD2/CYP1B1/PRCD/CRYBG3/RGS16/CDH3/VSX2/COL11A1/RBP4/MYO3B/CNGA1/SIX3/EYA4/NDP/LRAT/TGFBI/CLDN19/COL1A1/LUM/SLITRK6/BBS5/SFRP5/CHRNB2/IRX5/KERA
GOBP_REGULATION_OF_SYNAPSE_STRUCTURE_OR_ACTIVITY	GOBP_REGULATION_OF_SYNAPSE_STRUCTURE_OR_ACTIVITY	190	-0.566615465698281	-1.34884309928634	0.00555104880214982	0.0597643845262384	0.0493761222806526	3938	tags=37%, list=20%, signal=30%	PRNP/PAK3/DMPK/BDNF/NEURL1/SHANK3/IL1RAPL1/PTPRD/MX2/NLGN1/CDK5R1/KALRN/FLRT2/SRGN/ASIC2/SYNDIG1/APOE/LRRC4B/CDKL5/ARHGAP22/EPHB1/AGRN/TPBG/MDGA1/SLIT1/IL10RA/LILRB2/NLGN3/PDLIM5/IL1RAP/LRRTM2/CAMKV/FCGR2B/SPARC/ADGRB3/DRD2/PTN/LRRN3/TLR2/LRP4/CUX2/GPC6/RAB17/SLC17A7/AMIGO2/WNT5A/LRRK2/SLITRK4/EPHA7/WNT3A/LRFN2/EPHA4/IL1RAPL2/SRPX2/SLITRK5/DNM3/SLITRK1/CBLN1/GPC4/CLSTN2/MEF2C/MX1/NTN1/RELN/GPM6A/…
GOCC_DISTAL_AXON	GOCC_DISTAL_AXON	254	-0.548929233089571	-1.31250343775641	0.00555104880214982	0.0597643845262384	0.0493761222806526	3794	tags=30%, list=19%, signal=24%	MYH14/APBB2/SLC2A13/WHRN/FGF13/CALM1/SNAP25/CDK5R1/TH/STMN3/PRRT2/TIMP2/PTPRN2/NTS/PALLD/TMOD2/SLC1A1/THY1/L1CAM/CDKL5/ERC2/PTCH1/ANG/SYNJ1/PSEN2/RGS10/STMN4/OPHN1/TPBG/EPS8/SNCB/GPRIN1/SHANK2/NGFR/GDPD5/PNOC/DRD2/IGF2BP1/ADORA1/LRP1/ITGA4/NTSR1/BASP1/ROR1/ITGA2/COBL/CPEB4/LRRK2/TNN/UCN3/SLC18A3/LAMP5/SLC18A2/DSCAM/PREX1/EPHA4/SYP/KCNC2/OLFM1/TSHZ3/CDK5R2/PTPRO/SLC8A2/CALB2/GPM6A/CASR/P2RX3/GAP43…
GOCC_FILOPODIUM	GOCC_FILOPODIUM	96	-0.616048744869001	-1.44122196595049	0.00565290290861128	0.0607565859783161	0.0501958589953061	4421	tags=40%, list=22%, signal=31%	RUFY3/PPP1R9B/UTRN/MSN/RAPH1/B4GALT1/RAPGEF3/RIPOR2/LCP1/FGF13/IQGAP2/ADGRA2/NLGN1/ITGA6/ANTXR1/SPATA13/SCIMP/PDPN/ITGAV/KITLG/PODXL/OSBPL3/ITGB3/CD302/IGF2BP1/DMD/ARL4C/VCAM1/FGD4/EPHA4/FZD9/GPM6A/GAP43/LY6G6D/TTYH1/ACTC1/ACTN2/ACTA1
GOBP_SKIN_EPIDERMIS_DEVELOPMENT	GOBP_SKIN_EPIDERMIS_DEVELOPMENT	77	-0.643789486411393	-1.48675061760474	0.00569938104146729	0.0611512356264281	0.0505219105298055	2513	tags=39%, list=13%, signal=34%	KRT17/LDB2/TGFB2/NGFR/GATA6/FOXN1/EDA/WNT10B/LRP4/SOX9/FERMT1/WNT5A/LGR5/CD109/EGFR/CDH3/FST/INHBA/FOXQ1/SNAI1/HOXC13/FGF7/WNT10A/IGFBP5/TP63/APCDD1/SOX21/TGM3/SOSTDC1/ALX4
GOBP_DNA_DEAMINATION	GOBP_DNA_DEAMINATION	11	0.722799371381731	1.75769432998147	0.00571992904019022	0.0612667954971486	0.0506173837510671	21	tags=9%, list=0%, signal=9%	APOBEC3H
GOBP_CELL_PROLIFERATION_IN_FOREBRAIN	GOBP_CELL_PROLIFERATION_IN_FOREBRAIN	22	-0.774480710816751	-1.61338887683856	0.00574987746156044	0.0614824781128629	0.0507955763534295	1603	tags=27%, list=8%, signal=25%	IGF2BP1/WNT3A/SIX3/POU3F3/POU3F2/ARX
GOMF_POLY_A_SPECIFIC_RIBONUCLEASE_ACTIVITY	GOMF_POLY_A_SPECIFIC_RIBONUCLEASE_ACTIVITY	13	0.713511536456764	1.8301750272703	0.0058083925934087	0.0620023645490611	0.0512250959820389	17	tags=8%, list=0%, signal=8%	PNLDC1
GOBP_MOLTING_CYCLE	GOBP_MOLTING_CYCLE	85	-0.634017073324065	-1.47470420334252	0.00589254657811347	0.0627759523957579	0.0518642185701173	2513	tags=36%, list=13%, signal=32%	KRT17/LDB2/TGFB2/NGFR/FOXN1/EDA/PTCH2/WNT10B/LRP4/SOX9/FERMT1/WNT5A/LGR5/CD109/EGFR/CDH3/LRIG1/FST/INHBA/FOXQ1/SNAI1/HOXC13/FGF7/WNT10A/IGFBP5/TP63/APCDD1/SOX21/TGM3/SOSTDC1/ALX4
GOMF_ACTIVATING_TRANSCRIPTION_FACTOR_BINDING	GOMF_ACTIVATING_TRANSCRIPTION_FACTOR_BINDING	67	-0.651843266389478	-1.49061245506383	0.0059008994511812	0.0627759523957579	0.0518642185701173	1512	tags=31%, list=8%, signal=29%	HIPK2/IFI27/BHLHE40/CIITA/NEK6/LDB2/TBX3/ATOH8/DUSP26/LMO2/TBXT/HAND2/HEY2/NEUROD1/MYC/MEF2C/FRMD1/PRDM16/PRRX1/PITX2/MYOD1
GOBP_NEGATIVE_REGULATION_OF_COAGULATION	GOBP_NEGATIVE_REGULATION_OF_COAGULATION	38	-0.708995832977038	-1.56065942081317	0.00593332501887546	0.0630139229970739	0.0520608250541115	4419	tags=74%, list=22%, signal=58%	PDGFA/PLAU/NOS3/SH2B3/PLAUR/PDGFB/UBASH3B/SERPINE1/VTN/CEACAM1/ADAMTS18/F12/SERPINE2/SERPINF2/APOE/HRG/TFPI/PLAT/THBS1/CD34/TSPAN8/C1QTNF1/PRKG1/SERPINB2/PROCR/HS3ST5/FAP/KNG1
GOBP_REGULATION_OF_INSULIN_LIKE_GROWTH_FACTOR_RECEPTOR_SIGNALING_PATHWAY	GOBP_REGULATION_OF_INSULIN_LIKE_GROWTH_FACTOR_RECEPTOR_SIGNALING_PATHWAY	16	-0.804767619576045	-1.60457583231172	0.00597157671691911	0.0632627295664392	0.0522663839951195	1919	tags=56%, list=10%, signal=51%	BMP2/CILP/AR/BMP5/CDH3/IGFBP6/IGFBP5/IGF1/TRIM72
GOBP_POSITIVE_REGULATION_OF_ANIMAL_ORGAN_MORPHOGENESIS	GOBP_POSITIVE_REGULATION_OF_ANIMAL_ORGAN_MORPHOGENESIS	29	-0.7367975018018	-1.58536716568959	0.00597694476593234	0.0632627295664392	0.0522663839951195	2607	tags=52%, list=13%, signal=45%	SPRY1/CD34/NGFR/BMP2/CSF1/SOX9/SOX8/WNT5A/AR/GATA3/WNT3A/WNT11/FGF1/DKK1/WNT2
GOBP_SMALL_GTPASE_MEDIATED_SIGNAL_TRANSDUCTION	GOBP_SMALL_GTPASE_MEDIATED_SIGNAL_TRANSDUCTION	465	-0.507547691655331	-1.22944318113754	0.00599210856669252	0.0632729569281324	0.0522748336339065	5195	tags=38%, list=26%, signal=29%	IRS2/CDC42EP4/ARHGEF10/HMOX1/EPS8L1/RAB38/ITGA3/MRAS/SPRY3/KNDC1/ARHGEF17/MET/ABR/ARHGEF12/RAPGEFL1/RIN2/ARHGEF4/RIPOR1/RASAL3/CDON/FGD3/SHC1/DENND3/RAPGEF1/TAX1BP3/RALB/DOCK1/AMOT/PSD/GBF1/ARHGEF26/SRGAP3/CDC42EP5/RHOBTB2/ARHGEF19/GPR4/KANK2/DENND4A/ARHGAP42/GRAP/IQSEC3/SH2D3A/ARHGEF9/USO1/RABL3/RASGEF1C/APOA1/WAS/MYO9A/DOCK11/ARHGAP30/FAM13A/DOCK5/ARHGAP9/RAPGEF3/RND1/RIPOR2/JAK2/F2RL1/SIPA1L2/…
GOBP_POSITIVE_REGULATION_OF_SECRETION	GOBP_POSITIVE_REGULATION_OF_SECRETION	243	-0.548037362491117	-1.30931208845654	0.00599810667336588	0.0632729569281324	0.0522748336339065	3760	tags=32%, list=19%, signal=26%	RPH3AL/ADAM9/JAK2/F2RL1/INHBB/SDCBP/MYO18A/STXBP5/NLGN1/GDNF/NR0B2/NR1H4/GPR68/SDC1/TRPM4/ANO1/AQP1/GAB2/ANG/WLS/GATA2/CD33/TNFRSF11A/P2RY1/APLN/HCAR2/TGFB2/SYTL4/PTAFR/C1QTNF3/RGCC/TREM2/C1QTNF1/BMP2/PTGES/HFE/EDN3/ITGAM/DRD2/ACHE/ANKRD1/TLR2/EDNRB/ADORA1/LRP1/VEGFC/PLA2R1/CACNA1I/NTSR1/SYT9/SPP1/CACNA1G/EGFR/UCN3/TGFB3/RAB27B/SCIN/INHBA/TAC1/RBP4/OR51E2/AGTR2/KCNB1/SMPD3/AVPR1A/MYOM1/CDK5R2/P2R…
GOBP_MEMBRANE_REPOLARIZATION	GOBP_MEMBRANE_REPOLARIZATION	40	-0.708946714419279	-1.56448341114864	0.00609395357510733	0.0641759884060883	0.0530208999245959	2238	tags=48%, list=11%, signal=42%	KCNA5/NEDD4L/KCNE5/KCNJ8/RNF207/ATP1B2/CAV1/KCNJ2/KCNJ3/KCNJ5/SCN4B/KCNE4/CACNA1D/AKAP6/ATP1A2/NPPA/CACNA2D1/CASQ2/CAV3
GOBP_PLASMA_MEMBRANE_ORGANIZATION	GOBP_PLASMA_MEMBRANE_ORGANIZATION	96	-0.614093325446827	-1.43664733862212	0.00610816367654691	0.0642177073779244	0.0530553672929313	4609	tags=42%, list=23%, signal=32%	TLCD1/EPB41L3/CXCR4/PACSIN3/ANK2/SPTBN1/ANK3/CAVIN2/FAT4/ASAP1/ANXA6/BIN2/A4GALT/CAV2/FA2H/PRX/BIN1/CLU/PTPRC/TGFB2/TLCD2/SYTL4/MTSS1/PLSCR1/CAV1/NDRG1/PLSCR4/ATP10A/DYSF/AR/SYPL2/P2RX7/GSN/EHD2/MYOF/COL5A1/TMEFF2/CSRP3/TRIM72/CAV3
GOBP_TRANSFORMING_GROWTH_FACTOR_BETA_RECEPTOR_SIGNALING_PATHWAY	GOBP_TRANSFORMING_GROWTH_FACTOR_BETA_RECEPTOR_SIGNALING_PATHWAY	180	-0.561110655157911	-1.33627148989793	0.00615328550910682	0.0644314242891625	0.0532319358701264	3908	tags=36%, list=20%, signal=29%	PARD6A/PPARA/CLDN5/SKI/LATS2/ENG/GDF15/ZBTB7A/ADAM9/PXN/SDCBP/HIPK2/WFIKKN2/VEPH1/CAV2/IL17RD/TWSG1/SLC2A10/ITGB5/BCL9L/FBN1/SPRY1/CDH5/SPRY2/LRRC32/HPGD/LRG1/ACVRL1/TGFB2/THBS1/CAV1/CDKN2B/DKK3/CHST11/ADAMTSL2/LTBP2/PMEPA1/HTRA1/LTBP3/TGFBR2/ITGB8/EMILIN1/DAB2/FERMT1/MSTN/ONECUT2/CDKN1C/FBN2/CD109/HTRA3/TGFBR3/TGFB3/RASL11B/ASPN/LEFTY2/FUT8/FOLR1/COL1A2/ITGB6/FMOD/COL3A1/PRDM16/NKX2-1/CAV3
GOBP_TRANSFORMING_GROWTH_FACTOR_BETA_PRODUCTION	GOBP_TRANSFORMING_GROWTH_FACTOR_BETA_PRODUCTION	39	-0.712364699998795	-1.56751812789046	0.00615482547541362	0.0644314242891625	0.0532319358701264	2932	tags=51%, list=15%, signal=44%	TYROBP/SERPINF2/LGALS9/PTGS2/LILRB1/LRRC32/ITGAV/SERPINB7/TGFB2/THBS1/CD34/GATA6/FN1/LTBP3/ITGB8/FERMT1/CDH3/WNT11/LUM/ITGB6
GOBP_NITRIC_OXIDE_MEDIATED_SIGNAL_TRANSDUCTION	GOBP_NITRIC_OXIDE_MEDIATED_SIGNAL_TRANSDUCTION	24	-0.770755470971314	-1.62913987109981	0.0061593397940007	0.0644314242891625	0.0532319358701264	2881	tags=67%, list=14%, signal=57%	APOE/ATP2B4/THBS1/FPR1/RASD1/GUCY1A2/GUCY1A1/GUCY1B1/EGFR/MAFA/KCNC2/AGTR2/NEUROD1/SPINK1/NOS1/AGT
GOBP_RESPONSE_TO_UV_A	GOBP_RESPONSE_TO_UV_A	11	-0.854512848945781	-1.60441122223437	0.00620303515077887	0.0647803637579673	0.0535202225816324	1152	tags=45%, list=6%, signal=43%	EGFR/MMP2/MMP9/CCND1/MME
GOBP_GABAERGIC_NEURON_DIFFERENTIATION	GOBP_GABAERGIC_NEURON_DIFFERENTIATION	10	-0.867982322789074	-1.61243406715652	0.00626991632562036	0.0653698763666176	0.0540072659416778	889	tags=70%, list=4%, signal=67%	DRD2/INHBA/ASCL1/DLX1/NKX2-1/DLX2/ARX
GOBP_ARTERY_MORPHOGENESIS	GOBP_ARTERY_MORPHOGENESIS	57	-0.667461440453454	-1.51347962387939	0.00633415281891387	0.0659299029290935	0.0544699485284462	3362	tags=47%, list=17%, signal=40%	EFEMP2/DLL4/ADGRF5/PKD2/NOTCH1/APOE/HPGD/TBX2/ACVRL1/MYLK/TGFB2/HEY1/NOG/ADAMTS9/FOXF1/LRP1/JAG1/PDGFRB/HAND2/HEY2/WNT11/FOLR1/COMP/PRRX1/TFAP2B/HOXA13/TBX1
GOBP_EMBRYONIC_CAMERA_TYPE_EYE_DEVELOPMENT	GOBP_EMBRYONIC_CAMERA_TYPE_EYE_DEVELOPMENT	32	-0.719413641122542	-1.55342786230603	0.00637413534867548	0.0661776852097743	0.0546746612229191	1293	tags=41%, list=6%, signal=38%	HIPK2/TH/BMP7/TBX2/NES/WNT5A/RARG/ALDH1A3/SIX3/FOXF2/TFAP2A/TWIST1/WNT16
GOBP_NEURON_RECOGNITION	GOBP_NEURON_RECOGNITION	44	-0.680872868122709	-1.50740311137039	0.00637908105118157	0.0661776852097743	0.0546746612229191	3564	tags=50%, list=18%, signal=41%	NTM/CDK5R1/TNFRSF21/PALLD/CNTNAP2/ROBO4/NRCAM/ROBO3/PCDH12/EPHA3/CNTN4/SEMA5A/OPCML/FOXG1/TNN/DSCAM/EPHA4/CNTN2/NEXN/GAP43/VSTM2L/MYPN
GOBP_STRIATED_MUSCLE_CELL_PROLIFERATION	GOBP_STRIATED_MUSCLE_CELL_PROLIFERATION	59	-0.665292008819441	-1.51110112427462	0.00639930774964268	0.066277789023572	0.0547573649634497	3101	tags=42%, list=15%, signal=36%	ERBB4/NOTCH1/TENM4/DIPK2A/EPHB1/TBX2/FGF20/TGFB2/MAPK11/GATA6/TGFBR2/NOG/ANGPT1/MSTN/TGFBR3/ZFPM2/RBP4/HEY2/RUNX1/GLI1/MEF2C/TBX5/WNT2/MEGF10/MYOG
GOBP_RESPONSE_TO_CALCIUM_ION	GOBP_RESPONSE_TO_CALCIUM_ION	119	-0.605928664590406	-1.42749512785388	0.00643507035096268	0.0665382026718352	0.0549725134376141	3090	tags=32%, list=15%, signal=27%	PKD2/S100A16/TRPV6/SYT17/SDC1/RYR2/CPNE5/SYT3/KCNMB4/THBS1/RASAL1/CAV1/KCNMB2/CPNE2/ALOX5AP/PTGES/SPARC/CAPN3/SYT2/WNT5A/SYT9/EGFR/CCND1/CPNE8/KCNMA1/SYT6/AKR1C3/MEF2C/CASR/CPNE4/SYT10/SYT5/RYR1/SYT4/PENK/TNNT2/TTN/CASQ2
GOMF_TRANSMITTER_GATED_CHANNEL_ACTIVITY	GOMF_TRANSMITTER_GATED_CHANNEL_ACTIVITY	35	-0.723114751872114	-1.57535131572362	0.00647087269362484	0.0667634455027217	0.0551586044958397	2641	tags=46%, list=13%, signal=40%	CHRNA1/GLRB/GABRG3/GRID1/CHRNG/GRIA3/GRIA4/CHRNB1/GRIN2D/GABRR1/GABRB3/CHRND/GRIN3A/GABRA5/GRID2/CHRNB2
GOMF_SCAVENGER_RECEPTOR_ACTIVITY	GOMF_SCAVENGER_RECEPTOR_ACTIVITY	39	-0.711464274949174	-1.56553679362714	0.00648528106868182	0.0667634455027217	0.0551586044958397	4016	tags=72%, list=20%, signal=58%	CXCL16/ENPP1/SCARF1/VTN/MSR1/ACKR2/SCARF2/LOXL2/COLEC12/ACKR3/LOXL4/LGALS3BP/STAB1/SCARA3/CFI/HHIPL1/CD163/LRP1/TMPRSS4/TMPRSS2/ENPP2/SSC5D/SCARA5/PRSS12/ACKR4/TMPRSS3/MEGF10/PRG4
GOMF_CATION_CHLORIDE_SYMPORTER_ACTIVITY	GOMF_CATION_CHLORIDE_SYMPORTER_ACTIVITY	13	-0.830120059537622	-1.58238994332648	0.00650835816259495	0.0667634455027217	0.0551586044958397	2723	tags=69%, list=14%, signal=60%	SLC12A4/SLC6A3/SLC12A8/SLC12A5/SLC6A1/SLC18A2/SLC12A3/SLC12A1/SLC22A3
GOBP_REGULATION_OF_NEURAL_PRECURSOR_CELL_PROLIFERATION	GOBP_REGULATION_OF_NEURAL_PRECURSOR_CELL_PROLIFERATION	69	-0.63579999223518	-1.45955186751856	0.00651123121500209	0.0667634455027217	0.0551586044958397	1653	tags=28%, list=8%, signal=25%	DRD2/PTN/VEGFC/CX3CL1/WNT5A/FOXG1/CX3CR1/LRRK2/WNT3A/ASCL1/FZD9/GLI1/SIX3/EGF/PTPRZ1/INSM1/EMX1/PITX3/OTP
GOMF_SYNTAXIN_BINDING	GOMF_SYNTAXIN_BINDING	69	-0.635887816259237	-1.45975347764736	0.00651123121500209	0.0667634455027217	0.0551586044958397	3510	tags=32%, list=18%, signal=26%	SNAP25/STXBP5/PRRT2/SYBU/SYT17/SNPH/CACNA1A/STXBP5L/SYT3/ABCA1/SYT2/SYT9/SYPL2/TXLNB/LRRK2/SYP/SYT6/SYT10/SYT5/SYT4/CPLX2/UNC13A
GOBP_RENAL_TUBULE_DEVELOPMENT	GOBP_RENAL_TUBULE_DEVELOPMENT	84	-0.627385299763369	-1.45502621234157	0.00652078337817837	0.0667634455027217	0.0551586044958397	3909	tags=48%, list=20%, signal=38%	LGR4/HES1/ADAMTS16/FAT4/COL4A1/STAT1/GDNF/LAMA5/PKD2/NOTCH1/DLL1/PROM1/IRX1/PTCH1/MTSS1/HEYL/BMP2/TACSTD2/NOG/SOX9/SOX8/JAG1/LGR5/HOXB7/GATA3/AGTR2/WNT11/GREM1/MYC/MEF2C/IRX3/FGF1/UMOD/WNT7B/POU3F3/NPNT/AGT/TFAP2B/HES5/WNT9B
GOBP_LUNG_MORPHOGENESIS	GOBP_LUNG_MORPHOGENESIS	44	-0.68027963226709	-1.5060897302439	0.00654160323874729	0.0668673505611591	0.0552444487475902	2607	tags=32%, list=13%, signal=28%	SPRY1/SPRY2/LAMA1/TGFBR2/NOG/FOXF1/SOX9/NFIB/FGF7/WNT7B/HHIP/NKX2-1/WNT2/FOXA1
GOBP_POSITIVE_REGULATION_OF_MESENCHYMAL_CELL_PROLIFERATION	GOBP_POSITIVE_REGULATION_OF_MESENCHYMAL_CELL_PROLIFERATION	19	-0.793668973231777	-1.62244290170365	0.00656524038484699	0.0669996681619727	0.0553537668655537	1712	tags=53%, list=9%, signal=48%	TGFBR2/FOXF1/CHRD/SOX9/WNT5A/MYC/PRRX1/WNT2/SHOX2/TBX1
GOBP_CARDIAC_NEURAL_CREST_CELL_DIFFERENTIATION_INVOLVED_IN_HEART_DEVELOPMENT	GOBP_CARDIAC_NEURAL_CREST_CELL_DIFFERENTIATION_INVOLVED_IN_HEART_DEVELOPMENT	11	-0.853800150716877	-1.60307307847453	0.00659376968703845	0.067181399770704	0.055503909834583	1308	tags=55%, list=7%, signal=51%	JAG1/HAND2/FOLR1/SEMA3C/TWIST1/PITX2
GOBP_DETECTION_OF_ABIOTIC_STIMULUS	GOBP_DETECTION_OF_ABIOTIC_STIMULUS	82	-0.624176913024803	-1.44692535111973	0.00668015902908236	0.0678457070295467	0.05605274701754	3090	tags=28%, list=15%, signal=24%	PKD2/ASIC2/SERPINE2/PIEZO2/ANO1/EPHB1/ABCA4/SEMA5B/NGFR/PIEZO1/ADORA1/NTSR1/TCAP/ITGA2/COL11A1/PPEF1/TAC1/CNGA1/MMP24/DRGX/CSRP3/TTN/CAV3
GOBP_REGULATION_OF_RYANODINE_SENSITIVE_CALCIUM_RELEASE_CHANNEL_ACTIVITY	GOBP_REGULATION_OF_RYANODINE_SENSITIVE_CALCIUM_RELEASE_CHANNEL_ACTIVITY	26	-0.754184751811928	-1.59892821621824	0.00668459223635351	0.0678457070295467	0.05605274701754	2418	tags=46%, list=12%, signal=41%	PDE4D/CLIC2/SELENON/HRC/DMD/TRDN/AKAP6/JSRP1/NOS1/JPH1/JPH2/CASQ2
GOBP_SYNAPSE_PRUNING	GOBP_SYNAPSE_PRUNING	11	-0.852843000163396	-1.6012759573531	0.00669145339040215	0.0678457070295467	0.05605274701754	2879	tags=91%, list=14%, signal=78%	C1QA/C1QB/C1QC/TREM2/ITGAM/CX3CL1/CX3CR1/EPHA4/C3/DKK1
GOMF_STRUCTURAL_CONSTITUENT_OF_CYTOSKELETON	GOMF_STRUCTURAL_CONSTITUENT_OF_CYTOSKELETON	72	-0.646694883346651	-1.49161173991477	0.00670767770685407	0.0679003368516116	0.0560978810684607	2921	tags=26%, list=15%, signal=23%	INA/SORBS3/TUBB6/EPB41L4B/AGRN/NEFH/VIM/PLEC/TUBA4A/SYNM/TUBA8/SORBS2/DMD/NEFM/DES/ACTL6B/ANK1/GFAP/ACTA1
GOBP_NEGATIVE_REGULATION_OF_IMMUNE_SYSTEM_PROCESS	GOBP_NEGATIVE_REGULATION_OF_IMMUNE_SYSTEM_PROCESS	310	-0.528593440505426	-1.26834569906743	0.00673646083643978	0.0679720830936098	0.0561571563583538	4111	tags=39%, list=21%, signal=32%	LST1/FSTL3/APOA1/CD200R1/JAK3/CEBPB/PRNP/CD300LF/HLA-E/NBL1/UBASH3B/PTGER4/MAFB/PTPN22/RIPOR2/SLAMF8/CD300A/CD74/LILRB4/LGALS7B/CCL21/CD274/TMEM176B/CEACAM1/NR1H3/ERBB2/SERPINB9/TRIB1/TNFAIP8L2/TAPBPL/NLRX1/TNFRSF21/ADGRF5/TWSG1/SAMSN1/ANXA1/GPR68/CD47/TYROBP/IFI16/THY1/LGALS9/CBLB/FBN1/PELI1/BTK/PARP14/LILRB1/IL27RA/CD68/A2M/HAVCR2/CD84/GATA2/RIN3/LRRC32/SPN/VTCN1/SOCS1/LYN/CD86/NRARP/KITLG/VSIR…
GOBP_REPRODUCTIVE_SYSTEM_DEVELOPMENT	GOBP_REPRODUCTIVE_SYSTEM_DEVELOPMENT	336	-0.527335919363363	-1.26863679919101	0.00673646083643978	0.0679720830936098	0.0561571563583538	3379	tags=28%, list=17%, signal=24%	MDFI/BMP7/STK3/TFEB/CYP7B1/ADM/NCOA1/PKD2/ANXA1/NOTCH1/SERPINE2/CCN1/VDR/SDC1/ADGRG1/PTCH1/ANG/ADAM19/CEBPA/ACVR2A/GATA2/ARRB1/TNFSF10/UTF1/KITLG/MMP14/PTX3/ADAMTS1/TGFB2/PHLDA2/PCDH12/FOXL2/GJB2/GATA6/TBX3/TPPP3/MAMLD1/PLCD3/SFRP1/HEY1/HTRA1/KRT8/NOG/NUPR1/ITGB8/PTN/SOX9/AXL/MMP19/TFAP2C/COL9A3/SOX8/BASP1/PDGFRB/WNT5A/AR/SPP1/TLR3/DLX3/GATA3/SERPINA5/HSD17B2/BMP5/SULF1/ASCL2/FST/CCND1/RARG/MME/I…
GOCC_CAVEOLA	GOCC_CAVEOLA	73	-0.645086333631343	-1.48908397454598	0.00679133021189005	0.0684155548355354	0.0565235437164922	4066	tags=41%, list=20%, signal=33%	BMPR2/CAVIN2/PLPP1/ATP1B1/JAK2/KCNA5/HCK/CAV2/PTCH1/TFPI/ATP2B4/SLC6A3/F2R/CAV1/PTGIS/PLPP2/TGFBR2/CAVIN4/CDH13/CAVIN1/LRRK2/EHD2/MYOF/BVES/KCNMA1/AKAP6/ATP1A2/CDH15/MLC1/CAV3
GOBP_POTASSIUM_ION_IMPORT_ACROSS_PLASMA_MEMBRANE	GOBP_POTASSIUM_ION_IMPORT_ACROSS_PLASMA_MEMBRANE	43	-0.696721930520101	-1.54260842550773	0.00680768251978414	0.0684702065312478	0.0565686958389767	3005	tags=49%, list=15%, signal=42%	KCNJ8/SLC12A4/KCNJ10/KCNJ15/ATP1B2/SLC12A8/KCNJ2/HCN2/KCNJ3/KCNJ5/SLC12A5/KCNK9/ABCC9/KCNJ16/ATP1A2/SLC12A3/ATP12A/KCNJ1/SLC12A1/KCNJ13/ATP1A3
GOMF_LIGAND_GATED_CATION_CHANNEL_ACTIVITY	GOMF_LIGAND_GATED_CATION_CHANNEL_ACTIVITY	79	-0.6322768944551	-1.4580627123518	0.00686099440438763	0.0688958188107257	0.0569203280714884	3392	tags=44%, list=17%, signal=37%	KCNJ14/TPCN1/P2RX5/PKD2/ASIC2/KCNJ8/TRPM4/AQP1/CHRNA1/RYR2/KCNJ10/KCNJ15/SCNN1A/KCNJ2/HCN2/CHRNG/KCNJ3/KCNJ5/GRIA3/GRIA4/ABCC9/P2RX7/CHRNB1/GRIN2D/CNGA1/SCNN1G/KCNJ16/SCNN1B/CHRND/GRIN3A/P2RX3/RYR1/KCNJ1/KCNJ13/CHRNB2
GOBP_DERMATAN_SULFATE_METABOLIC_PROCESS	GOBP_DERMATAN_SULFATE_METABOLIC_PROCESS	13	-0.828638791084887	-1.57956632248267	0.00689403179006643	0.06911680511449	0.0571029024733418	1314	tags=46%, list=7%, signal=43%	BGN/DSEL/CSPG5/DCN/BCAN/NCAN
GOBP_NEGATIVE_REGULATION_OF_CELL_ACTIVATION	GOBP_NEGATIVE_REGULATION_OF_CELL_ACTIVATION	156	-0.583185052655119	-1.38378074713716	0.00692689275737755	0.0693353195171369	0.0572834346406302	4419	tags=50%, list=22%, signal=39%	PDGFA/IRF1/NOS3/HLA-DRB1/LST1/SH2B3/JAK3/CEBPB/PRNP/CD300LF/PDGFB/UBASH3B/PTPN22/RIPOR2/CD300A/CD74/LILRB4/LGALS7B/CD274/CEACAM1/NR1H3/ERBB2/ADAMTS18/TNFAIP8L2/TNFRSF21/ADGRF5/TWSG1/SAMSN1/ANXA1/TYROBP/SERPINE2/APOE/LGALS9/CBLB/PELI1/BTK/LILRB1/HAVCR2/CD84/LRRC32/SPN/VTCN1/SOCS1/LYN/CD86/NRARP/VSIR/LAPTM5/PTPRC/LILRB2/C1QTNF1/MIR181B1/FGL2/INPP5D/IL13RA2/HFE/SFRP1/FCGR2B/VSIG4/HLX/MNDA/TNFSF4/PRK…
GOBP_REGULATION_OF_CELLULAR_COMPONENT_SIZE	GOBP_REGULATION_OF_CELLULAR_COMPONENT_SIZE	343	-0.525464759576798	-1.26531230617894	0.0069597666949162	0.0695532665236761	0.0574634980367629	4141	tags=27%, list=21%, signal=21%	MSN/SPTBN1/ATP7A/MAGEL2/ADD2/CFL2/ICAM1/BMPR2/HCLS1/WAS/PAK3/BDNF/KANK3/PLEK/SHANK3/SEMA7A/F2RL1/FGF13/IQGAP2/PFN4/CCL21/HCK/CDK5R1/GNB3/DRAXIN/LIMA1/BIN1/TMOD2/APOE/WNT3/L1CAM/CDKL5/MYO1C/AQP1/SLC12A4/NRCAM/RIN3/VAV1/RILP/EPS8/SLC12A8/CDC42EP1/SEMA5B/NCKAP1L/PLXNA4/ARHGAP28/RET/FN1/RAP1GAP2/ARHGAP18/SVIL/LRP1/SEMA5A/SEMA6B/SLC12A5/WNT5A/SPP1/PLEKHH2/TMOD1/CDH4/P2RX7/TMOD4/GSN/EPHA7/CCL11/RARG/SC…
GOBP_ENDOCHONDRAL_BONE_MORPHOGENESIS	GOBP_ENDOCHONDRAL_BONE_MORPHOGENESIS	46	-0.68475836180056	-1.5246381972682	0.00699100956616351	0.0697542451299054	0.0576295424847338	2326	tags=46%, list=12%, signal=40%	ALPL/SERPINH1/ANXA6/STC1/MMP16/MMP14/TEK/TGFBR2/SOX9/COL27A1/RARG/FGF18/SMPD3/BMPR1B/TMEM119/NPPC/MEF2C/COL1A1/COMP/DLX5/SHOX2
GOBP_NEGATIVE_REGULATION_OF_STRIATED_MUSCLE_CELL_DIFFERENTIATION	GOBP_NEGATIVE_REGULATION_OF_STRIATED_MUSCLE_CELL_DIFFERENTIATION	33	-0.723799583558704	-1.56212834202233	0.00703434013526759	0.0700750004572126	0.0578945440302	3078	tags=42%, list=15%, signal=36%	NOTCH1/RGS2/PLPP7/BHLHA15/DLL1/FZD7/BMP2/MSX1/CCN3/TMEM119/PI16/DKK1/TRIM72/CAV3
GOBP_INTEGRIN_MEDIATED_SIGNALING_PATHWAY	GOBP_INTEGRIN_MEDIATED_SIGNALING_PATHWAY	99	-0.605356298253413	-1.41848858344455	0.00708012888597782	0.0703394529451104	0.0581130293117498	5433	tags=58%, list=27%, signal=42%	ITGAE/PRAM1/DMTN/PTPN11/ITGA3/CD63/FGR/ITGB7/ITGB2/CCM2/DOCK1/PTK2/MPIG6B/FYB1/MADCAM1/PLPP3/BST1/APOA1/PLEK/ADAM9/SEMA7A/ITGAL/HCK/FERMT3/CEACAM1/ITGA6/LAMA5/ITGA7/SLC2A10/ITGB5/CD47/THY1/ITGA5/DST/VAV1/ITGAV/ITGA9/CCN2/ADAMTS1/LAMA3/ITGB3/PRKD1/FN1/ITGAM/ITGA11/ITGB8/PTN/ITGB4/FERMT1/ITGA4/ITGA2/COL16A1/ITGA10/FUT8/ISG15/ITGB6/COL3A1
GOBP_LIMBIC_SYSTEM_DEVELOPMENT	GOBP_LIMBIC_SYSTEM_DEVELOPMENT	80	-0.631454042508523	-1.45853960690113	0.00708367428069268	0.0703394529451104	0.0581130293117498	2120	tags=26%, list=11%, signal=24%	CDK6/ALK/TBX3/DRD2/TMEM108/DAB1/FOXB1/WNT3A/ALDH1A3/KIRREL3/NEUROD1/ATP1A2/CDK5R2/RELN/SCT/DLX1/POU3F2/NKX2-1/DLX2/BCAN/OTP
GOBP_REGULATION_OF_EPITHELIAL_TO_MESENCHYMAL_TRANSITION	GOBP_REGULATION_OF_EPITHELIAL_TO_MESENCHYMAL_TRANSITION	91	-0.61946528348536	-1.44901065061096	0.00709456339950683	0.0703394529451104	0.0581130293117498	3337	tags=40%, list=17%, signal=33%	DACT3/ENG/PHLDB1/SDCBP/BMP7/IL17RD/ZNF750/NOTCH1/BCL9L/LOXL2/SPRY1/SPRY2/PDPN/TGFB2/RGCC/EPHA3/BMP2/SFRP1/TGFBR2/NOG/DAB2/JAG1/GATA3/BMP5/TGFB3/SNAI1/OLFM1/GREM1/COL1A1/ALX1/TBX5/SFRP2/NKX2-1/TWIST1/FOXA2/FOXA1
GOBP_PROTEIN_DEPOLYMERIZATION	GOBP_PROTEIN_DEPOLYMERIZATION	104	-0.618141185313426	-1.45412530190705	0.00712685106037268	0.0705479443037839	0.0582852806434071	2454	tags=21%, list=12%, signal=19%	SYNJ1/STMN4/EPS8/NES/MICAL2/MAP6D1/SVIL/SEMA5A/MAP1A/PLEKHH2/TMOD1/TMOD4/GSN/NAV3/SCIN/APC2/TRIM54/STMN2/LMOD2/ACTN2/SLN/LMOD3
GOBP_GASTRULATION	GOBP_GASTRULATION	156	-0.582865470285812	-1.38302244249996	0.00715154658512054	0.0706807427482102	0.0583949960246104	3722	tags=38%, list=19%, signal=32%	PHLDB1/SOX7/COL4A2/VTN/EPHA2/BMP7/WNT8B/LRP5L/MBP/TWSG1/TENM4/ITGA7/ITGB5/WNT3/FZD7/ITGA5/KLF4/ACVR2A/TAL1/COL6A1/ITGAV/MMP14/APLN/LAMA3/ITGB3/GATA6/SOX17/SFRP1/FN1/TGFBR2/NOG/FOXF1/ATOH8/ITGB4/ITGA4/WNT5A/IL1RN/ITGA2/MIXL1/MMP2/MMP9/COL11A1/APLNR/LAMB3/GSC/COL8A1/COL12A1/INHBA/TBXT/WNT3A/SNAI1/COL5A1/WNT11/COL5A2/EYA2/APELA/SFRP2/DKK1/FOXA2/SOX2
GOBP_NEGATIVE_REGULATION_OF_MUSCLE_TISSUE_DEVELOPMENT	GOBP_NEGATIVE_REGULATION_OF_MUSCLE_TISSUE_DEVELOPMENT	10	-0.864627405517785	-1.60620170186672	0.00717276622901791	0.0707788239228759	0.0584760287017158	518	tags=50%, list=3%, signal=49%	BMP4/SIRT2/IGFBP5/TWIST1/FGF3
GOBP_REGULATION_OF_EXOCYTOSIS	GOBP_REGULATION_OF_EXOCYTOSIS	168	-0.567955108937899	-1.35319938266657	0.00720468668179906	0.0708705914413703	0.058551845164154	3891	tags=35%, list=19%, signal=28%	RIMS3/ADCY1/RPH3AL/IL1RAPL1/CD300A/PRKN/F2RL1/SDCBP/CALM1/STXBP5/RAB12/NLGN1/CEACAM1/ANXA1/NOTCH1/TRPV6/SYT17/SDC1/LGALS9/GAB2/CD84/GATA2/RIMS4/STXBP5L/LYN/SYT3/P2RY1/SYTL4/PTAFR/TRIM9/IL13RA2/FCGR2B/ADRA2A/ITGAM/SYN1/DRD2/FOXF1/SYT2/ADGRE2/CACNA1I/SYT9/CACNA1G/LRRK2/APBA1/RAB27B/SYP/KCNB1/SMPD3/SYT6/RAB3C/CDK5R2/GRIN3A/CSPG5/SYT10/SYT5/VSNL1/SYT4/CPLX2
GOBP_REGULATION_OF_LEUKOCYTE_MIGRATION	GOBP_REGULATION_OF_LEUKOCYTE_MIGRATION	171	-0.581703981047354	-1.38685112139556	0.00720468668179906	0.0708705914413703	0.058551845164154	4489	tags=50%, list=22%, signal=39%	PTK2/ST3GAL4/ADA/MADCAM1/BST1/MSN/ICAM1/CD200R1/NBL1/PDGFD/LGMN/PTGER4/RIPOR2/SLAMF8/GAS6/CD300A/SERPINE1/F2RL1/MOSPD2/CD74/PGF/CCL21/RARRES2/ANXA1/BDKRB1/IL12A/THY1/LGALS9/IL27RA/CCL7/CCR1/RIN3/SPN/CCL8/TNFRSF18/LYN/C3AR1/KITLG/MMP14/THBS1/PTAFR/IL33/TREM2/CCL2/S100A14/NCKAP1L/DOCK8/EDN3/AIF1/DPP4/PRSS56/PTN/CSF1/CSF1R/PLA2G7/ADORA1/EMILIN1/LGALS3/VEGFC/IL6R/ITGA4/MSTN/ECM1/RHOH/CCL20/CX3CL1/WNT…
GOBP_POSITIVE_REGULATION_OF_RECEPTOR_MEDIATED_ENDOCYTOSIS	GOBP_POSITIVE_REGULATION_OF_RECEPTOR_MEDIATED_ENDOCYTOSIS	45	-0.688971421398352	-1.52815842812437	0.00727295367539343	0.071429980768049	0.0590140012796319	3706	tags=47%, list=19%, signal=38%	SERPINE1/CCL21/VTN/MAGI2/NTF3/LDLRAP1/ARRB1/CLU/APLN/HFE/ANXA2/DRD2/ANGPT1/DAB2/SGIP1/WNT3A/C3/EGF/GREM1/APELA/SFRP4
GOBP_NEUROBLAST_PROLIFERATION	GOBP_NEUROBLAST_PROLIFERATION	46	-0.683421820120792	-1.52166234095028	0.00731428972469032	0.0717235358605783	0.0592565305428334	1653	tags=28%, list=8%, signal=26%	DRD2/PTN/VEGFC/CX3CL1/FOXG1/CX3CR1/LRRK2/WNT3A/ASCL1/FZD9/SIX3/HHIP/OTP
GOBP_SMOOTHENED_SIGNALING_PATHWAY	GOBP_SMOOTHENED_SIGNALING_PATHWAY	120	-0.583421313579161	-1.37609565580255	0.00733081610585883	0.0717732714364241	0.0592976210667989	1859	tags=13%, list=9%, signal=12%	SFRP1/RORA/TGFBR2/FOXF1/PTCH2/WNT10B/DISP2/DCDC2/GLI1/HHIP/PRRX1/HES5/SHOX2/FOXA1/RFX4/ZIC1
GOBP_REGULATION_OF_SYNAPTIC_PLASTICITY	GOBP_REGULATION_OF_SYNAPTIC_PLASTICITY	154	-0.577131836943929	-1.36882018816881	0.0073836286752662	0.0721775620580624	0.0596316377780757	3891	tags=37%, list=19%, signal=30%	RIMS3/ADCY1/NEURL1/LGMN/SHANK3/ERC1/GRIN2A/SNAP25/NLGN1/PRRT2/FAM107A/SYNGR1/TYROBP/SERPINE2/SLC1A1/APOE/CPEB3/NSG1/RASGRF2/ERC2/KCNJ10/LILRB2/SHANK2/LRRTM2/HRH1/SORCS2/CNTN4/DRD2/PTN/ADORA1/MCTP1/PLK2/MAP1A/CX3CL1/CX3CR1/FGF14/MME/GRIN2D/SCTR/EPHA4/SYP/KCNB1/SORCS3/CBLN1/TSHZ3/MEF2C/SLC8A2/RELN/CALB2/SCT/CAMK2A/P2RX3/SHISA6/SLC8A3/GRID2/DRD5/CPLX2
GOBP_PROTEIN_LOCALIZATION_TO_CELL_PERIPHERY	GOBP_PROTEIN_LOCALIZATION_TO_CELL_PERIPHERY	304	-0.531269605511661	-1.27408089064629	0.00740637861076917	0.0721789515672159	0.0596327857623545	4630	tags=28%, list=23%, signal=22%	CNPY4/PLS1/GPR158/S100A10/ARL6IP5/EPB41L3/NSF/RAB29/GPHN/FYB1/PPP1R9B/INPP5K/MRAP2/ANK2/MISP/SPTBN1/ANK3/PRKG2/ATP1B1/LIN7B/GAS6/FGF13/CACNG8/GNAI1/GRIN2A/SNAP25/RAB12/FAM126A/EPHA2/DPP10/CRB3/LAMA5/IQSEC2/SLC1A1/TUB/NSG1/PRKCH/LDLRAP1/PTCH1/EHD3/ATP2B4/EPB41L2/TPBG/MMP14/P2RY1/NFASC/CAV1/PIK3R1/RAB31/EFR3A/TREM2/EPHA3/TSPAN15/PDZK1/TSPAN33/CACNG5/LGALS3/LRP1/DAB2/GPC6/AR/ADAM22/EGFR/NKD2/EHD2/SC…
GOBP_POSITIVE_REGULATION_OF_PROTEIN_DEPOLYMERIZATION	GOBP_POSITIVE_REGULATION_OF_PROTEIN_DEPOLYMERIZATION	17	-0.814168938131066	-1.63364098228051	0.007406809105924	0.0721789515672159	0.0596327857623545	147	tags=29%, list=1%, signal=29%	NES/SEMA5A/STMN2/ACTN2/SLN
GOMF_HEPARAN_SULFATE_PROTEOGLYCAN_BINDING	GOMF_HEPARAN_SULFATE_PROTEOGLYCAN_BINDING	16	-0.799020677003214	-1.59311736288808	0.00745287135160761	0.0724026230839896	0.0598175786327315	2881	tags=81%, list=14%, signal=70%	APOE/HRG/AGRN/FGF20/PTPRC/LRP1/SEMA5A/ITGA2/FST/LPL/CFH/HPSE2/COMP
GOMF_TROPOMYOSIN_BINDING	GOMF_TROPOMYOSIN_BINDING	16	-0.799280106037508	-1.59363462221674	0.00745287135160761	0.0724026230839896	0.0598175786327315	1829	tags=56%, list=9%, signal=51%	NEBL/SMTNL1/TMOD1/TMOD4/TNNT1/TNNT2/TNNT3/LMOD2/LMOD3
GOBP_VASOCONSTRICTION	GOBP_VASOCONSTRICTION	61	-0.644778208000648	-1.4721697810965	0.0075215420123075	0.0729566288686049	0.0602752869749524	3571	tags=61%, list=18%, signal=50%	ECE1/ARHGAP42/ICAM1/BMPR2/DOCK5/KCNA5/SMTNL2/TBXA2R/ADM/ASIC2/TRPM4/ACE/CHRM3/F2R/KCNMB4/APLN/PTAFR/CAV1/KCNMB2/HRH1/EDN3/ADRA2A/BDKRB2/SMTNL1/HTR1D/EDNRB/EGFR/DBH/AVPR1A/SCNN1B/EDNRA/ATP1A2/AVPR2/CASR/COMP/AGT/DRD5
GOCC_TRANSPORT_VESICLE_MEMBRANE	GOCC_TRANSPORT_VESICLE_MEMBRANE	181	-0.565418782492086	-1.34747140967545	0.00757039008209793	0.0732188180333333	0.0604919023448071	4224	tags=36%, list=21%, signal=29%	HLA-DRB1/PRRT1/SNTB2/USO1/HLA-E/SYNGR4/RPH3AL/PAM/CD74/ATP6V1B1/CALM1/SLC17A5/HLA-DPB1/HLA-DRA/CEACAM1/PRRT2/SV2B/PTPRN2/ARFGEF3/SYNDIG1/SYNGR1/AMPH/TMEM184A/HLA-DQA2/RASSF9/MAP6/HLA-DPA1/SLC30A3/SYT3/SLC6A9/SYTL4/RAB11FIP5/BSN/SORL1/SYN1/DRD2/SEC24D/MCTP1/SYT2/CA4/SLC17A7/NCALD/SYT9/SYPL2/LRRK2/CPE/SLC18A3/AQP2/LAMP5/RAB27B/SLC18A2/DBH/SYN3/SYP/GAD2/FOLR1/SYT6/MCTP2/RAB3C/SYT10/SYT5/SLC6A17/SCG3…
GOBP_GENITALIA_DEVELOPMENT	GOBP_GENITALIA_DEVELOPMENT	32	-0.713535763604159	-1.5407357778273	0.00757194287992339	0.0732188180333333	0.0604919023448071	1959	tags=28%, list=10%, signal=25%	TBX3/AXL/WNT5A/AR/RBP4/TP63/FOXF2/HOXA13/WNT9B
GOBP_NEGATIVE_REGULATION_OF_SUPRAMOLECULAR_FIBER_ORGANIZATION	GOBP_NEGATIVE_REGULATION_OF_SUPRAMOLECULAR_FIBER_ORGANIZATION	144	-0.577920345054485	-1.36791985365352	0.00762386407864151	0.0736072917053432	0.0608128514131197	2597	tags=19%, list=13%, signal=16%	CDH5/CLU/EPS8/PIK3R1/MAP6D1/ARHGAP28/CGNL1/TACSTD2/CORO2B/SVIL/EMILIN1/PLEKHH2/TMOD1/MYOC/TMOD4/GSN/NAV3/SCIN/APC2/TRIM54/TMEFF2/KANK4/CRYAB/STMN2/LMOD2/LMOD3/CAV3
GOBP_CAVEOLIN_MEDIATED_ENDOCYTOSIS	GOBP_CAVEOLIN_MEDIATED_ENDOCYTOSIS	12	-0.833799473786596	-1.57836101747484	0.00763821992533636	0.0736324400802425	0.0608336284903712	2123	tags=33%, list=11%, signal=30%	CAV1/PROM2/MLC1/CAV3
GOBP_REGULATION_OF_CARTILAGE_DEVELOPMENT	GOBP_REGULATION_OF_CARTILAGE_DEVELOPMENT	59	-0.658282892053179	-1.49518107099686	0.00765559909789055	0.0736866112863014	0.0608783836420498	3031	tags=49%, list=15%, signal=42%	BMP1/SOX5/CCN1/LOXL2/SNAI2/CCN4/WNT9A/ACVRL1/CCN2/RFLNA/BMP2/LTBP3/RFLNB/NOG/ADAMTS12/FRZB/SOX9/TRPS1/WNT5A/GDF6/RARG/SCIN/WNT11/FGF18/SMPD3/BMPR1B/PTHLH/GREM1/SHOX2
GOBP_PLASMA_MEMBRANE_FUSION	GOBP_PLASMA_MEMBRANE_FUSION	12	-0.832751950498183	-1.57637808275815	0.00773552078250293	0.0742890951295509	0.0613761435730225	1115	tags=58%, list=6%, signal=55%	FOLR2/SERPINA5/SPACA3/FOLR3/FOLR1/MYMX/MYMK
GOBP_ENDOTHELIAL_CELL_PROLIFERATION	GOBP_ENDOTHELIAL_CELL_PROLIFERATION	132	-0.589089902660027	-1.39349766064232	0.00774357121448989	0.0742890951295509	0.0613761435730225	3624	tags=42%, list=18%, signal=34%	PGF/STAT1/FLT4/EPHA2/CAV2/DLL4/TIE1/IL12A/APOE/JCAD/LOXL2/ANG/PPP1R16B/GATA2/NRARP/LRG1/MMP14/ACVRL1/APLN/TNFSF12/TEK/THBS1/CAV1/CD34/RGCC/CCL2/ITGB3/NGFR/F3/PRKD1/BMP2/SPARC/KDR/CDH13/ATOH8/VEGFC/SEMA5A/ITGA4/STAT5A/ECM1/WNT5A/CNMD/SULF1/CCL11/APLNR/SCG2/EGF/MEF2C/VEGFD/COL4A3/THBS4/APELA/WNT2/PRL/TNMD
GOMF_ANION_CATION_SYMPORTER_ACTIVITY	GOMF_ANION_CATION_SYMPORTER_ACTIVITY	15	-0.806127444800427	-1.58392247725607	0.00775376128546541	0.0742890951295509	0.0613761435730225	2723	tags=67%, list=14%, signal=58%	SLC12A4/SLC6A3/SLC39A8/SLC12A8/SLC12A5/SLC6A1/SLC18A2/SLC12A3/SLC12A1/SLC22A3
GOBP_EMBRYONIC_CAMERA_TYPE_EYE_MORPHOGENESIS	GOBP_EMBRYONIC_CAMERA_TYPE_EYE_MORPHOGENESIS	23	-0.76542229545695	-1.6074282597832	0.00782374145550279	0.0748451358170694	0.0618355331107476	1293	tags=48%, list=6%, signal=45%	HIPK2/TH/BMP7/TBX2/WNT5A/ALDH1A3/SIX3/FOXF2/TFAP2A/TWIST1/WNT16
GOCC_APICAL_PART_OF_CELL	GOCC_APICAL_PART_OF_CELL	328	-0.524592104541815	-1.2615420282815	0.00785445750617781	0.0750244370940703	0.0619836681889962	4358	tags=41%, list=22%, signal=33%	SLC39A4/MFSD4B/MGST1/PFKM/PARD6A/ANK2/IGFBP2/SLC2A9/MSN/ATP7A/MYO5B/BMPR2/NHS/PRKG2/SLC39A14/SLC22A18/IFIT5/PLPP1/ATP1B1/LGMN/CD300LG/RIPOR2/SLC7A5/FAT4/SLC16A2/ATP6V1B1/KCNA5/STC1/SLC25A27/SLC47A1/CEACAM1/ABCC6/ERBB2/SLC29A4/CRB3/MYO7A/ADGRF5/ANXA1/NOTCH1/CTSL/ZMYND10/CLCN5/SLC1A1/DLL1/THY1/PROM1/MYO7B/ANO1/AQP1/OSMR/HVCN1/PTCH1/EPB41L4B/UPK1B/PSEN2/PDPN/STK26/PDE4D/SLC39A8/CUBN/NOD1/PODXL/P2RY1…
GOBP_REGULATION_OF_CELL_MATRIX_ADHESION	GOBP_REGULATION_OF_CELL_MATRIX_ADHESION	115	-0.594608345195585	-1.40221372509371	0.00791779990542118	0.0755143595241538	0.0623884321635205	5459	tags=47%, list=27%, signal=34%	PLEKHA2/MACF1/DMTN/NF1/PTEN/PPM1F/WNT4/DISC1/RIN2/DAG1/CLASP1/S100A10/PTK2/PLAU/BST1/UTRN/ACER2/PEAK1/SERPINE1/CCL21/EFEMP2/FAM107A/RRAS/THY1/POSTN/HRG/MMP14/ACVRL1/TEK/THBS1/CDK6/PIK3R1/EPHA3/SFRP1/NEXMIF/KDR/CDH13/CSF1/GPM6B/LRP1/FERMT1/ONECUT2/LIMCH1/JAG1/CX3CL1/BCL6/MYOC/COL16A1/CDKN2A/SEMA3E/GREM1/PKHD1/APOD/MYF5
GOBP_POSITIVE_REGULATION_OF_CYTOSKELETON_ORGANIZATION	GOBP_POSITIVE_REGULATION_OF_CYTOSKELETON_ORGANIZATION	207	-0.554972616222858	-1.322117335815	0.00801207381391154	0.0762952580982288	0.0630335947262737	4131	tags=26%, list=21%, signal=21%	MAGEL2/CFL2/ICAM1/APOA1/HCLS1/WAS/PLEK/RAPGEF3/F2RL1/IQGAP2/PXN/CCL21/HCK/ANKRD53/CDK5R1/NTF3/BIN1/CD47/SERPINF2/GPR65/MYO1C/SORBS3/LPAR1/NES/CCN2/TEK/CDC42EP1/RGCC/NCKAP1L/SFRP1/SEMA5A/LIMCH1/CX3CL1/P2RX7/MYOC/GSN/SYNPO/CCL11/TGFB3/NAV3/SCIN/TAC1/WNT11/STAP1/TENM1/NTRK3/SYNPO2/STMN2/LMOD2/SYNPO2L/ACTN2/LMOD3/CAV3
GOBP_REGULATION_OF_TRANSCRIPTION_REGULATORY_REGION_DNA_BINDING	GOBP_REGULATION_OF_TRANSCRIPTION_REGULATORY_REGION_DNA_BINDING	43	-0.690686895130396	-1.52924628484216	0.00803060599620957	0.0762952580982288	0.0630335947262737	2612	tags=30%, list=13%, signal=26%	KLF4/TRIM6/HEY1/POU4F1/MSX1/GATA3/MSX2/HAND2/WNT3A/HEY2/NEUROD1/IGF1/TWIST1
GOMF_U6_SNRNA_BINDING	GOMF_U6_SNRNA_BINDING	16	0.684317610626031	1.84786824552014	0.00804999638711977	0.0762952580982288	0.0630335947262737	2932	tags=38%, list=15%, signal=32%	RNU4-2/RNU4-1/LSM3/LSM8/LSM2/DDX39B
GOBP_RESPONSE_TO_FIBROBLAST_GROWTH_FACTOR	GOBP_RESPONSE_TO_FIBROBLAST_GROWTH_FACTOR	126	-0.596690360825889	-1.4122334463408	0.00806048513604997	0.0762952580982288	0.0630335947262737	3036	tags=29%, list=15%, signal=24%	GALNT3/SPRY4/POSTN/SPRY1/SPRY2/FGF20/APLN/CCN2/THBS1/CCL2/SMOC2/NGFR/SFRP1/NOG/KL/ZFP36L2/WNT5A/FGF17/GATA3/CD44/SULF1/ANOS1/CREB3L1/FGF18/FLRT1/FGF7/FGF9/COL1A1/CASR/FGF1/HHIP/FGFR4/FGF3/TBX1/TDGF1/SCGB1A1
GOBP_PROTEIN_IMPORT_INTO_MITOCHONDRIAL_MATRIX	GOBP_PROTEIN_IMPORT_INTO_MITOCHONDRIAL_MATRIX	17	0.640279684183294	1.79053504106927	0.00806759863879489	0.0762952580982288	0.0630335947262737	3095	tags=59%, list=15%, signal=50%	DNAJC15/TIMM50/ROMO1/PAM16/TIMM17A/TIMM17B/DNLZ/GRPEL1/TIMM21/DNAJC19
GOBP_REGULATION_OF_EXCRETION	GOBP_REGULATION_OF_EXCRETION	18	-0.783121370839981	-1.58882115139953	0.00807518250504289	0.0762952580982288	0.0630335947262737	1653	tags=44%, list=8%, signal=41%	DRD2/EDNRB/ADORA1/SPX/TAC1/AGTR2/AVPR1A/AGT
GOBP_NEGATIVE_REGULATION_OF_LYMPHOCYTE_ACTIVATION	GOBP_NEGATIVE_REGULATION_OF_LYMPHOCYTE_ACTIVATION	120	-0.578352293254395	-1.36413953303889	0.00808491084858346	0.0762952580982288	0.0630335947262737	4328	tags=48%, list=22%, signal=37%	IRF1/HLA-DRB1/LST1/JAK3/CEBPB/PRNP/PTPN22/RIPOR2/CD300A/CD74/LILRB4/LGALS7B/CD274/CEACAM1/ERBB2/TNFAIP8L2/TNFRSF21/TWSG1/SAMSN1/ANXA1/TYROBP/LGALS9/CBLB/PELI1/BTK/LILRB1/HAVCR2/LRRC32/SPN/VTCN1/SOCS1/LYN/CD86/NRARP/VSIR/LAPTM5/LILRB2/FGL2/INPP5D/HFE/SFRP1/FCGR2B/VSIG4/HLX/MNDA/TNFSF4/PDCD1LG2/LGALS3/FOXJ1/AXL/BCL6/GPNMB/PAG1/INHBA/RUNX3/RUNX1/SCGB1A1
GOBP_POSITIVE_REGULATION_OF_TRANSCRIPTION_REGULATORY_REGION_DNA_BINDING	GOBP_POSITIVE_REGULATION_OF_TRANSCRIPTION_REGULATORY_REGION_DNA_BINDING	19	-0.787539139286244	-1.60991210371484	0.0081046539740394	0.0763665590997457	0.0630925021675121	2612	tags=47%, list=13%, signal=41%	KLF4/TRIM6/POU4F1/GATA3/HAND2/WNT3A/NEUROD1/IGF1/TWIST1
GOBP_NAD_BIOSYNTHETIC_PROCESS	GOBP_NAD_BIOSYNTHETIC_PROCESS	25	-0.757161591542272	-1.59953334595126	0.00813056856882733	0.0764463326617068	0.0631584094663387	2703	tags=36%, list=14%, signal=31%	PTGS2/HAAO/PARP10/PTGIS/PARP9/NMNAT3/NMNAT2/KMO/NMRK2
GOBP_NEGATIVE_REGULATION_OF_HYDROLASE_ACTIVITY	GOBP_NEGATIVE_REGULATION_OF_HYDROLASE_ACTIVITY	345	-0.523157974541642	-1.25963971518432	0.0081536660554352	0.0764463326617068	0.0631584094663387	3949	tags=30%, list=20%, signal=25%	PLAUR/PRNP/SLC39A14/HERPUD1/NEIL1/CAST/GAS6/SERPINE1/SERPINH1/IQGAP2/SH3RF2/LEPR/VTN/RARRES1/TIMP3/WFIKKN2/MGAT5/SERPINB9/TIMP2/PTPRN2/ARFGEF3/ANXA1/BIN1/RGS2/IFI16/SERPINE2/LAMP3/SERPINF2/SERPINA1/AQP1/HRG/TFPI/A2M/KLF4/CARD16/SPRY1/ARRB1/SPRY2/SPOCK3/CPEB2/CNN3/SERPINB7/PPP1R14C/PAPLN/PTX3/TGFB2/THBS1/SORL1/NCKAP1L/SFN/NGFR/ANGPTL4/SERPINA3/CSRNP3/CPAMD8/PHACTR3/ANXA2/PTN/RGN/SERPINB2/LGALS3/LT…
GOBP_REGULATION_OF_NEURON_PROJECTION_DEVELOPMENT	GOBP_REGULATION_OF_NEURON_PROJECTION_DEVELOPMENT	390	-0.513628013132887	-1.24168834203258	0.0081536660554352	0.0764463326617068	0.0631584094663387	3924	tags=29%, list=20%, signal=24%	PAK3/BDNF/TBX6/MFSD2A/SCARF1/SHANK3/IL1RAPL1/SEMA7A/PTPRD/PLXNA1/HECW2/SARM1/FGF13/MINAR1/MAGI2/NEDD4L/ADCY6/SNAP25/NLGN1/CDK5R1/KALRN/PLXNA2/BMP7/DRAXIN/ITGA6/RGMA/SNX3/RGS2/KIF13B/RTN4RL1/EFHC2/VLDLR/APOE/THY1/WNT3/L1CAM/CDKL5/NEGR1/KLF4/TRPC6/LTK/MAP6/LPAR1/LYN/ATP1B2/VIM/PDLIM5/ALK/SEMA5B/LGALS1/LINGO1/SDC2/NGFR/PLXNA4/EPHA3/PRKD1/CREB3L2/SFRP1/RET/FN1/PLXND1/ADGRB3/PTN/ANKRD1/NEU4/FZD1/ALKAL…
GOBP_MAMMARY_GLAND_EPITHELIUM_DEVELOPMENT	GOBP_MAMMARY_GLAND_EPITHELIUM_DEVELOPMENT	58	-0.658591673325629	-1.49119289346527	0.00816192093052695	0.0764463326617068	0.0631584094663387	1959	tags=36%, list=10%, signal=33%	EPHA2/LRP5L/ERBB4/WNT3/PTCH1/TBX3/CSF1/FOXF1/CSF1R/WNT5A/AR/MSX1/FOXB1/GATA3/CCL11/CCND1/NTN1/WNT7B/SOSTDC1/WNT2/CAV3
GOBP_REGULATION_OF_NEUROTRANSMITTER_TRANSPORT	GOBP_REGULATION_OF_NEUROTRANSMITTER_TRANSPORT	83	-0.626398621491694	-1.45266350146876	0.00820929409240782	0.0767060129581659	0.0633729520601172	2537	tags=37%, list=13%, signal=33%	ASIC1/RIMS3/ADCY1/PRKN/CALM1/STXBP5/NLGN1/GDNF/RIMS4/STXBP5L/P2RY1/KCNMB4/ITGB3/ADRA2A/SYN1/DRD2/GPM6B/MCTP1/LRRK2/APBA1/SYP/MCTP2/ATP1A2/MEF2C/GRIN3A/CSPG5/CAMK2A/KMO/NOS1/SYT4/CPLX2
GOBP_NEURAL_RETINA_DEVELOPMENT	GOBP_NEURAL_RETINA_DEVELOPMENT	53	-0.667178539113045	-1.50316836728262	0.00821412937997595	0.0767060129581659	0.0633729520601172	3467	tags=53%, list=17%, signal=44%	FOXN4/ROM1/HIPK2/RDH13/DLL4/NAGLU/SLC1A1/THY1/PROM1/ATP2B4/SDK2/TGFB2/SDK1/PTN/SOX9/SLC17A7/SOX8/DSCAM/THRB/SIX3/NEUROD1/GPM6A/DLX1/DIO3/TFAP2B/TFAP2A/DLX2/NEUROD4
GOMF_CYTOKINE_BINDING	GOMF_CYTOKINE_BINDING	104	-0.614519145300193	-1.44560475651564	0.00826105983326768	0.0770294656477013	0.0636401821115452	4518	tags=61%, list=23%, signal=47%	CRLF1/CXCR4/TRIM16/IL3RA/PXDN/KIT/BMPR2/NBL1/ENG/CCRL2/IFNAR1/CD74/LEPR/WFIKKN2/ACKR2/TWSG1/IL12A/EBI3/OSMR/IL6ST/PRLR/IL27RA/TNFRSF1B/A2M/GHR/ACKR3/CCR1/LRRC32/PDPN/ITGAV/IL11RA/ACVRL1/TNFRSF11A/IL10RA/LIFR/THBS1/IL18R1/CSF2RA/ITGB3/IL13RA2/LTBP3/TGFBR2/NOG/CSF1R/CHRD/IL6R/ITGA4/ACKR1/TCAP/IL1RN/CX3CR1/CD109/GREM2/TGFBR3/TGFB3/IL1R1/IL1R2/SOST/GREM1/COMP/ACKR4/SOSTDC1/HJV
GOBP_POSITIVE_REGULATION_OF_FIBROBLAST_PROLIFERATION	GOBP_POSITIVE_REGULATION_OF_FIBROBLAST_PROLIFERATION	40	-0.701136975538194	-1.54724910188907	0.00830247176036675	0.0771889824946804	0.0637719716950019	3948	tags=50%, list=20%, signal=40%	S100A6/PDGFB/PDGFD/GAS6/CD74/PDGFC/AQP1/CDK6/NGFR/FN1/SPHK1/CDKN1A/PDGFRB/WNT5A/BTC/MYC/DDR2/IGF1/AGT/WNT2
GOBP_AGING	GOBP_AGING	260	-0.535716914705121	-1.28157959864187	0.0083115820298203	0.0771889824946804	0.0637719716950019	2879	tags=23%, list=14%, signal=20%	C1QA/NEK6/LOXL2/CD68/TNFRSF1B/NUAK1/TRPC6/SLC6A3/TBX2/GNAO1/P2RY1/TSPO/CCN2/LITAF/LMNA/CDK6/CDKN2B/GJB2/INPP5D/TBX3/TGFBR2/KL/RGN/EDNRB/LRP1/PRELP/PLA2R1/PLK2/CDKN1A/MMP7/CLDN1/PDGFRB/CX3CL1/PTH1R/FOXG1/BCL6/LRRK2/VCAM1/GSN/CCL11/TGFB3/MME/CDKN2A/SERPINF1/IGFBP5/PPARGC1A/DCN/ENO3/TP63/KMO/COMP/APOD/CRYAB/DKK1/PENK/TWIST1/PAX5/PITX3/WNT16
GOBP_LUNG_CELL_DIFFERENTIATION	GOBP_LUNG_CELL_DIFFERENTIATION	20	-0.78112740936964	-1.60720409771789	0.00833575230125095	0.0771889824946804	0.0637719716950019	3359	tags=60%, list=17%, signal=50%	TMEM38B/KLF2/SPDEF/THRA/GATA6/FOXJ1/SOX9/ASCL1/THRB/NFIB/NKX2-1/FOXA1
GOBP_POSITIVE_REGULATION_OF_CALCIUM_ION_DEPENDENT_EXOCYTOSIS	GOBP_POSITIVE_REGULATION_OF_CALCIUM_ION_DEPENDENT_EXOCYTOSIS	18	-0.781640601950849	-1.58581692112439	0.00834585624343428	0.0771889824946804	0.0637719716950019	1351	tags=39%, list=7%, signal=36%	CACNA1I/SYT9/CACNA1G/KCNB1/CDK5R2/SYT10/SYT4
GOBP_RESPONSE_TO_MUSCLE_ACTIVITY	GOBP_RESPONSE_TO_MUSCLE_ACTIVITY	18	-0.781459528438704	-1.58544955351476	0.00834585624343428	0.0771889824946804	0.0637719716950019	3162	tags=56%, list=16%, signal=47%	METRNL/POSTN/RYR2/CAPN3/MSTN/ITGA2/FNDC5/PPARGC1A/AGT/MYOG
GOBP_ANGIOTENSIN_ACTIVATED_SIGNALING_PATHWAY	GOBP_ANGIOTENSIN_ACTIVATED_SIGNALING_PATHWAY	11	-0.845260649420362	-1.5870395317241	0.0083520794975093	0.0771889824946804	0.0637719716950019	2123	tags=45%, list=11%, signal=41%	CAV1/CA2/AGTR2/CAMK2A/ACTN2
GOBP_FAT_CELL_DIFFERENTIATION	GOBP_FAT_CELL_DIFFERENTIATION	194	-0.557717814435593	-1.32786675197068	0.00846981454215914	0.0781259359231004	0.0645460636131181	3992	tags=34%, list=20%, signal=28%	SIRT2/CEBPB/HES1/ENPP1/MAFB/ZBTB7A/TMEM120A/INHBB/BBS9/GNB3/RARRES2/BMP7/STK3/METRNL/ADGRF5/DLK2/RGS2/RORC/GDF3/TRPM4/ADIRF/CCN4/PTGS2/C1QL4/KLF4/CEBPA/GATA2/SOCS1/LRG1/CCDC3/JDP2/MMP11/C1QTNF3/BMP2/SFRP1/RORA/MEDAG/FRZB/WNT10B/ZFP36L2/TMEM64/SOX8/JAG1/WNT5A/GATA3/GDF6/LPL/CCND1/ZFPM2/ADRB2/WNT3A/DIO2/FNDC5/CMKLR1/FABP3/KLF5/PPARGC1A/EBF2/VSTM2A/PRDM16/SULT1E1/LMO3/TFAP2B/SFRP2/RUNX1T1/WIF1
GOBP_OLFACTORY_LOBE_DEVELOPMENT	GOBP_OLFACTORY_LOBE_DEVELOPMENT	25	-0.756027964213517	-1.5971385140759	0.00847839713177598	0.0781259359231004	0.0645460636131181	1612	tags=28%, list=8%, signal=26%	CSF1R/WNT5A/LRRK2/ATP1A2/DLX5/DLX2/ARX
GOBP_ENDOTHELIUM_DEVELOPMENT	GOBP_ENDOTHELIUM_DEVELOPMENT	118	-0.588132863330789	-1.38751945968089	0.00852964168826925	0.0784827236691558	0.0648408344121001	4753	tags=50%, list=24%, signal=38%	CCM2/RAPGEF1/ARHGEF26/BMP4/CXCR4/FOXJ2/BTG1/CLDN5/GSTM3/MSN/ICAM1/BMPR2/S1PR2/ENG/FSTL1/RAPGEF3/SCUBE1/F2RL1/COL18A1/STC1/NOTCH4/CEACAM1/DLL4/TIE1/NOTCH1/DLL1/TJP3/ZEB1/HEG1/PPP1R16B/ROBO4/CDH5/PDPN/S1PR3/PDE4D/ACVRL1/RHOB/PDE2A/CD34/MIR181B1/SOX17/HEY1/KDR/PTN/ADAMTS12/ATOH8/STARD13/CLDN1/JAG1/CNMD/NRG1/HEY2/CXCL10/COL15A1/FGF1/WNT7B/COL22A1/HOXA13/TNMD
GOBP_DERMATAN_SULFATE_PROTEOGLYCAN_METABOLIC_PROCESS	GOBP_DERMATAN_SULFATE_PROTEOGLYCAN_METABOLIC_PROCESS	16	-0.796955406584223	-1.58899954934677	0.00856384502591204	0.0785738350596255	0.0649161087948726	1314	tags=38%, list=7%, signal=35%	BGN/DSEL/CSPG5/DCN/BCAN/NCAN
GOBP_MEMBRANE_DEPOLARIZATION_DURING_CARDIAC_MUSCLE_CELL_ACTION_POTENTIAL	GOBP_MEMBRANE_DEPOLARIZATION_DURING_CARDIAC_MUSCLE_CELL_ACTION_POTENTIAL	21	-0.778033794697968	-1.61315407615942	0.00856462325977086	0.0785738350596255	0.0649161087948726	2813	tags=57%, list=14%, signal=49%	TRPM4/CACNA1C/KCNJ2/SCN2B/HCN2/CACNA1G/SCN4B/SCN3B/CACNA1D/ATP1A2/CACNA2D1/CAV3
GOBP_GLIAL_CELL_DEVELOPMENT	GOBP_GLIAL_CELL_DEVELOPMENT	99	-0.600223006057418	-1.40646010303307	0.00859905891462342	0.0786907098072038	0.0650126683407241	3168	tags=35%, list=16%, signal=30%	FA2H/PRX/TENM4/LAMB2/C1QA/DLL1/LPAR1/CLU/LYN/KCNJ10/CDK6/VIM/TREM2/NDRG1/MIR181B1/BACE2/ASPA/CNTNAP1/TLR2/LRP1/ITGB4/POU3F1/ADAM22/ROR1/EGFR/MYOC/GSN/NCMAP/ASCL1/CSPG5/PLP1/PRDM8/POU3F2/HES5/MT3
GOBP_REGULATION_OF_SMALL_GTPASE_MEDIATED_SIGNAL_TRANSDUCTION	GOBP_REGULATION_OF_SMALL_GTPASE_MEDIATED_SIGNAL_TRANSDUCTION	294	-0.530100184116613	-1.27030615859419	0.00860247944748398	0.0786907098072038	0.0650126683407241	4978	tags=40%, list=25%, signal=30%	EPS8L1/ITGA3/SPRY3/ARHGEF17/MET/ABR/ARHGEF12/ARHGEF4/RASAL3/CDON/FGD3/SHC1/DENND3/RAPGEF1/AMOT/PSD/GBF1/ARHGEF26/SRGAP3/RHOBTB2/ARHGEF19/GPR4/KANK2/DENND4A/ARHGAP42/IQSEC3/ARHGEF9/RABL3/APOA1/MYO9A/ARHGAP30/FAM13A/ARHGAP9/RIPOR2/JAK2/F2RL1/SIPA1L2/GARNL3/FBP1/IQSEC1/ITPKB/ARHGAP8/RASGRP4/ARHGAP26/KALRN/STMN3/CHN2/ARHGAP19/TRIP10/RASIP1/NET1/TIMP2/IQSEC2/SRGAP1/ARFGEF3/NOTCH1/PSD3/SPRY4/LPAR6/CYTH…
GOBP_SMOOTH_MUSCLE_CONTRACTION	GOBP_SMOOTH_MUSCLE_CONTRACTION	81	-0.627291698192358	-1.45017814343948	0.00868743567633589	0.0793343020944135	0.0655443912342846	2668	tags=43%, list=13%, signal=38%	CHRM3/ATP2B4/F2R/TBX2/MYLK/PTAFR/CAV1/MYH11/TBX3/CALCRL/SPHK1/EDN3/ADRA2A/BDKRB2/HTR1D/DRD2/PRKG1/CHRM2/EDNRB/ADORA1/GUCY1A1/ITGA2/PLCE1/SULF1/SPX/ADRB2/KCNMA1/SCNN1B/EDNRA/ATP1A2/P2RX3/COMP/PTGER3/SSTR2/CHRNB2
GOBP_POSITIVE_REGULATION_OF_CHEMOTAXIS	GOBP_POSITIVE_REGULATION_OF_CHEMOTAXIS	119	-0.600206392786496	-1.41401414304875	0.00869815919866934	0.0793343020944135	0.0655443912342846	3894	tags=48%, list=19%, signal=39%	PDGFB/PDGFD/LGMN/RIPOR2/GAS6/SERPINE1/F2RL1/MOSPD2/CD74/PGF/CCL21/RARRES2/ARTN/NTF3/IL12A/LGALS9/CCL7/CCR1/LPAR1/C3AR1/TPBG/IL16/THBS1/TREM2/S100A14/NCKAP1L/SMOC2/F3/PRKD1/EDN3/AIF1/KDR/PRSS56/CDH13/PTN/CSF1/HSPB1/CSF1R/PLA2G7/VEGFC/SEMA5A/IL6R/MSTN/PDGFRB/WNT5A/ITGA2/DSCAM/CMKLR1/CXCL10/SCG2/FGF18/IL34/NTRK3/CASR/VEGFD/THBS4/CXCL14
GOCC_SMN_SM_PROTEIN_COMPLEX	GOCC_SMN_SM_PROTEIN_COMPLEX	19	0.634374539914643	1.81313476697794	0.00875262727633429	0.0796740988324615	0.0658251244070835	3996	tags=58%, list=20%, signal=46%	GEMIN7/SNRPB/SNRPG/SNRPE/SNRPD2/DDX20/GEMIN8/SNRPD1/SMN2/SMN1/SNRPGP15
GOBP_PROTEIN_KINASE_B_SIGNALING	GOBP_PROTEIN_KINASE_B_SIGNALING	216	-0.547795345521151	-1.30513192009678	0.0087608448923661	0.0796740988324615	0.0658251244070835	4489	tags=39%, list=22%, signal=31%	PTK2/H19/PLEKHA1/PDGFA/MTDH/INPP5K/PPARA/NKX3-1/KIT/SESN3/HIP1/HCLS1/SH2B3/SIRT2/HBEGF/PDGFB/ENG/GDF15/GAS6/CCL21/MAGI2/F10/EPHA2/CALCR/STK3/ERBB2/NRG2/ERBB4/RRAS/FAM110C/CD28/KLF4/SPRY2/VAV1/CD86/KITLG/FGF20/TPBG/PIK3CG/TEK/THBS1/RCN3/PIK3R1/C1QTNF1/CCL2/GRM2/F3/RET/KDR/KL/DRD2/ANGPT1/SEMA5A/SOX9/AXL/MSTN/PDGFRB/CX3CL1/AKR1C2/CX3CR1/OSM/FGF17/EGFR/GATA3/MYOC/BTC/NRG1/CASS4/FGF18/SMPD3/ERBB3/FGF7…
GOBP_WNT_SIGNALING_PATHWAY_INVOLVED_IN_HEART_DEVELOPMENT	GOBP_WNT_SIGNALING_PATHWAY_INVOLVED_IN_HEART_DEVELOPMENT	10	-0.859993575726974	-1.59759352538669	0.00877783699913114	0.0797129371544286	0.0658572118409259	1942	tags=70%, list=10%, signal=63%	SOX17/BMP2/WNT5A/WNT3A/WNT11/DKK1/ALPK2
GOBP_REGULATION_OF_SKELETAL_MUSCLE_CELL_DIFFERENTIATION	GOBP_REGULATION_OF_SKELETAL_MUSCLE_CELL_DIFFERENTIATION	18	-0.780147918779809	-1.58278851878116	0.0087969793270306	0.0797711613070531	0.0659053154548503	1384	tags=33%, list=7%, signal=31%	EPHB1/MSTN/RBM24/MEF2C/TBX1/KLHL41
GOBP_DETECTION_OF_STIMULUS	GOBP_DETECTION_OF_STIMULUS	185	-0.553770907508199	-1.31790103085433	0.00891952776526864	0.0807254988953326	0.0666937698132353	2532	tags=21%, list=13%, signal=19%	EPHB1/RYR2/NOD1/ABCA4/TSPO/KCNMB4/LY96/SEMA5B/TREM2/KCNMB2/CLEC7A/NGFR/SRPX/PIEZO1/RTP4/FOXF1/TLR2/ADORA1/NTSR1/TCAP/TLR1/ITGA2/COL11A1/PPEF1/TGFB3/TAC1/OR51E2/SSC5D/CNGA1/C4B/CASR/FAP/MMP24/FOXA2/DRGX/CSRP3/TTN/CASQ2/CAV3
GOBP_ANION_HOMEOSTASIS	GOBP_ANION_HOMEOSTASIS	26	-0.745212366000377	-1.57990608562435	0.00892798766908163	0.0807254988953326	0.0666937698132353	2899	tags=46%, list=14%, signal=40%	SLC1A1/SLC12A4/SLC12A8/GRM2/SLC12A5/SLC12A3/UMOD/SLC34A2/FGFR4/SLC12A1/SFRP4/TFAP2B
GOBP_RNA_5_END_PROCESSING	GOBP_RNA_5_END_PROCESSING	21	0.59685852002164	1.74839766194556	0.00894546608941687	0.0807669892165506	0.0667280482750677	4246	tags=57%, list=21%, signal=45%	ABT1/TRMT10C/RPP21/POP7/RPP30/HSD17B10/SSB/RPP40/POP4/TBL3/NOP14/RPP25L
GOBP_REGULATION_OF_PROTEIN_TYROSINE_KINASE_ACTIVITY	GOBP_REGULATION_OF_PROTEIN_TYROSINE_KINASE_ACTIVITY	82	-0.616757326588322	-1.42972575996897	0.00897649645894742	0.0809305421752008	0.0668631724121218	3938	tags=41%, list=20%, signal=33%	PRNP/HBEGF/PDGFB/BDNF/NEURL1/GAS6/LILRB4/LILRA5/THY1/CBLB/ACE/TAL1/PTPRC/CAV1/ADRA2A/FCGR1A/GPRC5A/CSF1R/ADORA1/ALKAL2/AFAP1L2/BTC/NRG1/CASS4/WNT3A/EPHA4/STAP1/IL34/ERBB3/EGF/DOK7/GREM1/RELN/AGT
GOBP_REGULATION_OF_CELL_SIZE	GOBP_REGULATION_OF_CELL_SIZE	165	-0.566022195114457	-1.34539288676012	0.0090967773177785	0.0818971360247128	0.0676617526449405	2881	tags=24%, list=14%, signal=21%	APOE/WNT3/L1CAM/CDKL5/AQP1/SLC12A4/NRCAM/VAV1/SLC12A8/SEMA5B/PLXNA4/RET/FN1/RAP1GAP2/LRP1/SEMA5A/SEMA6B/SLC12A5/WNT5A/SPP1/CDH4/P2RX7/EPHA7/RARG/DSCAM/SCTR/WNT3A/OLFM1/SEMA3E/KCNMA1/NTN1/SLC12A3/FSTL4/SEMA3C/SCT/ISLR2/PRR16/SLC12A1/MT3/CAV3
GOBP_NEURON_PROJECTION_EXTENSION	GOBP_NEURON_PROJECTION_EXTENSION	153	-0.57558706042844	-1.36520123816058	0.00911509912506506	0.0819443488058216	0.0677007588870648	3004	tags=27%, list=15%, signal=23%	LAMB2/APOE/SYT17/WNT3/L1CAM/CDKL5/POSTN/NRCAM/CPNE5/SYT3/SLIT1/RASAL1/NLGN3/SEMA5B/PLXNA4/FN1/SYT2/LRP1/SEMA5A/TMEM108/SEMA6B/ITGA4/WNT5A/DCLK1/CDH4/TNN/ALCAM/DSCAM/WNT3A/OLFM1/SEMA3E/FLRT1/NTN1/SEMA3C/ISLR2/SYT4/CACNG7/EMX1/MT3/OSTN/UNC13A
GOBP_POSTSYNAPSE_ORGANIZATION	GOBP_POSTSYNAPSE_ORGANIZATION	144	-0.574844811453553	-1.36064015929894	0.00913349488515601	0.0819740709591847	0.067725314727312	3938	tags=35%, list=20%, signal=28%	PRNP/PAK3/LGMN/NRXN2/SHANK3/IL1RAPL1/PTPRD/NLGN1/CDK5R1/KALRN/GDNF/SRGN/INA/APOE/LRRC4B/CDKL5/ARHGAP22/EPHB1/OPHN1/GLRB/NEFH/LILRB2/NLGN3/PDLIM5/NDRG1/SHANK2/IL1RAP/LRRTM2/CTNND2/FCGR2B/DOCK10/PTN/LRP4/TMEM108/CUX2/LRRC4/WNT5A/LRRK2/EPHA7/CHRNB1/LRFN2/EPHA4/FZD9/DNM3/CBLN1/RELN/GAP43/SHISA6/GRID2/RAPSN
GOBP_CHROMATIN_REMODELING_AT_CENTROMERE	GOBP_CHROMATIN_REMODELING_AT_CENTROMERE	31	0.564764441315852	1.76364839557893	0.00914456999688319	0.0819740709591847	0.067725314727312	5487	tags=61%, list=27%, signal=45%	CENPW/OIP5/NASP/RBBP4/MIS18A/CENPK/NPM1/CENPN/HJURP/CENPI/ITGB3BP/CENPT/RBBP7/CENPA/CENPQ/CENPH/CENPL/CENPV/SMARCA5
GOMF_MODIFIED_AMINO_ACID_BINDING	GOMF_MODIFIED_AMINO_ACID_BINDING	80	-0.625239861612986	-1.44418602239547	0.00915811595652068	0.0819782208336551	0.0677287432694266	4370	tags=44%, list=22%, signal=34%	SYT13/MGST1/GSTM3/CAVIN2/GSTM1/CD300LF/GSDMB/GAS6/CD300A/ASAP1/ANXA6/SYT17/MGST2/SYT3/FOLR2/THBS1/PTGES/ANXA2/SYT2/AXL/ANXA2P2/SYT9/FTCD/MME/SCIN/FOLR3/FOLR1/SMPD3/SYT6/SYT10/SYT5/GAP43/SYT4/JPH2/TRIM72
GOBP_HISTONE_SERINE_PHOSPHORYLATION	GOBP_HISTONE_SERINE_PHOSPHORYLATION	11	0.700312007590307	1.70300984435878	0.00918168756390301	0.0820214971579882	0.0677644972908068	1925	tags=45%, list=10%, signal=41%	AURKC/MST1/VRK1/CCNB1/AURKA
GOBP_RESPONSE_TO_ESTRADIOL	GOBP_RESPONSE_TO_ESTRADIOL	100	-0.606554359599813	-1.42352800087324	0.00918913038699453	0.0820214971579882	0.0677644972908068	3409	tags=32%, list=17%, signal=27%	NCOR2/TH/BMP7/WNT8B/RGS9/NCOA1/ANXA1/POSTN/PTCH1/TFPI/HPGD/CCN2/STAT3/GGT5/GJB2/SFRP1/UGT1A1/PTN/PDGFRB/POU4F1/ITGA2/EGFR/CCND1/COL1A1/PPARGC1A/SSTR2/CRYAB/PENK/PTGFR/FOXA1/MYOD1/MYOG
GOBP_PROSTATE_GLAND_DEVELOPMENT	GOBP_PROSTATE_GLAND_DEVELOPMENT	36	-0.710394387479394	-1.55500744485249	0.0092131819835426	0.0821192010083612	0.0678452182302351	3337	tags=50%, list=17%, signal=42%	BMP7/CYP7B1/ANXA1/NOTCH1/PTCH1/SFRP1/NOG/SOX9/WNT5A/AR/SULF1/RARG/GLI1/SERPINF1/TP63/HOXB13/HOXA13/FOXA1
GOBP_ARTERY_DEVELOPMENT	GOBP_ARTERY_DEVELOPMENT	80	-0.623447608048453	-1.44004625507511	0.00931203027900165	0.0827545932916237	0.0683701664468569	3362	tags=41%, list=17%, signal=34%	EFEMP2/DLL4/ADGRF5/PKD2/NOTCH1/SLC2A10/APOE/PRICKLE1/HPGD/TBX2/ACVRL1/MYLK/TGFB2/PDE2A/NGFR/HEY1/PLXND1/NOG/ADAMTS9/FOXF1/LOXL1/LRP1/JAG1/PDGFRB/HAND2/HEY2/WNT11/FOLR1/COMP/PRRX1/TFAP2B/HOXA13/TBX1
GOBP_MIRNA_CATABOLIC_PROCESS	GOBP_MIRNA_CATABOLIC_PROCESS	10	0.777715869078966	1.84586091336796	0.00933004728923132	0.0827545932916237	0.0683701664468569	707	tags=30%, list=4%, signal=29%	LIN28A/LIN28B/ZC3H12A
GOBP_NEGATIVE_REGULATION_OF_RESPONSE_TO_EXTERNAL_STIMULUS	GOBP_NEGATIVE_REGULATION_OF_RESPONSE_TO_EXTERNAL_STIMULUS	294	-0.528309688880749	-1.26601550336863	0.00935050304029198	0.0827545932916237	0.0683701664468569	4462	tags=41%, list=22%, signal=32%	SAMHD1/PDGFA/CARD8/SEMA6D/ADA/PLAU/NOS3/SOCS3/PPARA/HLA-DRB1/MICB/APOA1/CD200R1/SH2B3/SIRT2/PLAUR/HLA-E/NBL1/PDGFB/NFKB1/UBASH3B/PTGER4/SLAMF8/SEMA7A/SERPINE1/VTN/CEACAM1/NR1H3/SERPINB9/ADAMTS18/TRIB1/TNFAIP8L2/NLRX1/NR1H4/METRNL/RGMA/F12/NOTCH1/RTN4RL1/IFI16/SERPINE2/SERPINF2/APOE/WNT3/LGALS9/HRG/PARP14/LILRB1/TNFRSF1B/TFPI/A2M/KLF4/CARD16/CDH5/HAVCR2/RIN3/SLC6A3/ANGPT2/PTPRC/NLRC5/TEK/PLAT/THBS…
GOBP_POSITIVE_REGULATION_OF_CELL_ADHESION	GOBP_POSITIVE_REGULATION_OF_CELL_ADHESION	354	-0.521137669022575	-1.25596373422018	0.00935050304029198	0.0827545932916237	0.0683701664468569	5298	tags=49%, list=26%, signal=37%	DMTN/PYCARD/EFNB3/PTPN11/AFDN/HLA-A/PPM1F/JAK1/COL26A1/WNT4/DISC1/IL2RA/ITGA3/CCDC80/RIN2/DAG1/RASAL3/RARA/RIPK2/LCK/ITGB2/DUSP10/GLI2/STAT5B/PPP3CA/DOCK1/MAGI1/PDCD1/S100A10/HSPH1/ST3GAL4/CD1D/ADA/PLPP3/UTRN/HLA-DRB1/IGFBP2/ANK3/ICAM1/FSTL3/APOA1/NFAT5/JAK3/PLAUR/DOCK5/PAK3/HLA-E/HES1/PDGFB/TNFSF13B/PTPN22/ADAM9/HLA-DMB/JAK2/P4HB/CD74/LILRB4/NFKBIZ/RNASE10/CCL21/ITPKB/CD274/HLA-DPB1/HLA-DRA/TGM2…
GOBP_REGULATION_OF_CELL_CELL_ADHESION	GOBP_REGULATION_OF_CELL_CELL_ADHESION	337	-0.527453109615617	-1.26916419139472	0.00935050304029198	0.0827545932916237	0.0683701664468569	4797	tags=45%, list=24%, signal=35%	RARA/RIPK2/LCK/ITGB2/DUSP10/GLI2/TENM3/STAT5B/MAGI1/PDCD1/BMP4/HSPH1/PTK2/ST3GAL4/CD1D/ADA/IRF1/PLPP3/PPARA/HLA-DRB1/IGFBP2/ANK3/ICAM1/FSTL3/APOA1/SH2B3/NFAT5/JAK3/PLAUR/CEBPB/PRNP/PAK3/HLA-E/HES1/TNFSF13B/UBASH3B/PTPN22/RIPOR2/CD300A/HLA-DMB/JAK2/CD74/LILRB4/NFKBIZ/RNASE10/LGALS7B/CCL21/ITPKB/CD274/NOTCH4/HLA-DPB1/HLA-DRA/FERMT3/CEACAM1/BMP7/ERBB2/ADAMTS18/TNFAIP8L2/MALT1/TNFRSF21/MBP/CD209/TWSG…
GOBP_CENTROMERE_COMPLEX_ASSEMBLY	GOBP_CENTROMERE_COMPLEX_ASSEMBLY	40	0.502623562791482	1.65420154565498	0.0094171401070648	0.0832267981817603	0.0687602925492461	6020	tags=60%, list=30%, signal=42%	CENPW/OIP5/NASP/RBBP4/MIS18A/CENPK/NPM1/CENPN/HJURP/CENPI/MIS12/ITGB3BP/CENPT/RBBP7/CENPF/CENPA/CENPQ/CENPH/CENPL/DLGAP5/CENPV/SMARCA5/RNF4/CENPS
GOMF_AMYLOID_BETA_BINDING	GOMF_AMYLOID_BETA_BINDING	76	-0.620103605877229	-1.4323290312359	0.00945621604207766	0.0834544362248713	0.0689483624832289	4021	tags=49%, list=20%, signal=39%	APOA1/PRNP/APBB2/CD74/GRIN2A/MSR1/NLGN1/HSPG2/CALCR/APOE/C1QA/LDLRAP1/CACNA1A/CLU/LILRB2/TGFB2/TREM2/SORL1/NGFR/COL25A1/FCGR2B/ITGAM/DLGAP3/ACHE/TLR2/LRP1/GRIA3/GRIA4/ITGA2/MAPK8IP2/APBA1/ADRB2/EPHA4/BCHE/ITM2A/CRYAB/ATP1A3
GOBP_REGULATION_OF_SUPRAMOLECULAR_FIBER_ORGANIZATION	GOBP_REGULATION_OF_SUPRAMOLECULAR_FIBER_ORGANIZATION	339	-0.52039054307091	-1.25278320567846	0.00950010792270905	0.0837238765734106	0.0691709686340708	4138	tags=25%, list=21%, signal=20%	SPTBN1/MAGEL2/ADD2/CFL2/ICAM1/APOA1/HCLS1/WAS/PAK3/KANK3/PLEK/PTGER4/RAPGEF3/SHANK3/PRKN/MAPRE3/F2RL1/FGF13/IQGAP2/PFN4/PXN/CCL21/HCK/ANKRD53/CDK5R1/EFEMP2/LIMA1/BIN1/TMOD2/CD47/SERPINF2/APOE/AEBP1/GPR65/MYO1C/SORBS3/CDH5/LPAR1/CLU/EPS8/CCN2/CDC42EP1/PIK3R1/RGCC/NCKAP1L/MAP6D1/ARHGAP28/CGNL1/SFRP1/TACSTD2/ARHGAP18/CORO2B/SVIL/EMILIN1/SEMA5A/MAP1A/LIMCH1/CX3CL1/PLEKHH2/TMOD1/MYOC/TMOD4/GSN/SYNPO/C…
GOBP_REGULATION_OF_SYNCYTIUM_FORMATION_BY_PLASMA_MEMBRANE_FUSION	GOBP_REGULATION_OF_SYNCYTIUM_FORMATION_BY_PLASMA_MEMBRANE_FUSION	22	-0.760651006196175	-1.58457900295381	0.00958570268275164	0.0843595688344407	0.0696961646862398	3920	tags=59%, list=20%, signal=48%	CXCL9/GDF15/RAPGEF3/RIPOR2/ADAM9/CD53/TYROBP/TREM2/NFATC2/EHD2/CXCL10/MYOD1/MYOG
GOBP_RESPONSE_TO_OXYGEN_LEVELS	GOBP_RESPONSE_TO_OXYGEN_LEVELS	349	-0.521312057559335	-1.25586381287322	0.00964971285381794	0.0848037878569751	0.0700631694324598	2778	tags=26%, list=14%, signal=23%	NOS2/PAM/P4HB/DDIT4/PGF/KCNA5/STC1/HIPK2/TH/BMP7/ADM/COX4I2/CA9/NOTCH1/SLC1A1/POSTN/LOXL2/AQP1/PMAIP1/PTGS2/ANG/PLOD1/CARD16/TRPC6/RYR2/CPEB2/LPAR1/PDPN/ANGPT2/MMP14/CCN2/CBFA2T3/TEK/TGFB2/THBS1/CAV1/LMNA/CD34/RGCC/NDRG1/CYBB/GATA6/ANGPTL4/BMP2/FMN2/PLOD2/SFRP1/PTGIS/RORA/DPP4/TGFBR2/DRD2/PTN/CASP1/ANKRD1/TLR2/ADORA1/KCND2/SCN2A/VEGFC/CDKN1A/PDGFRB/ITGA2/CPEB4/VCAM1/HIF3A/MMP2/UCN3/ASCL2/TGFBR3/T…
GOBP_CARTILAGE_DEVELOPMENT_INVOLVED_IN_ENDOCHONDRAL_BONE_MORPHOGENESIS	GOBP_CARTILAGE_DEVELOPMENT_INVOLVED_IN_ENDOCHONDRAL_BONE_MORPHOGENESIS	23	-0.758050541802179	-1.59194717800759	0.00968368890194204	0.0849831857977155	0.0702113843723293	1712	tags=39%, list=9%, signal=36%	TGFBR2/SOX9/COL27A1/RARG/SMPD3/NPPC/COL1A1/COMP/SHOX2
GOMF_PEPTIDASE_REGULATOR_ACTIVITY	GOMF_PEPTIDASE_REGULATOR_ACTIVITY	156	-0.572084025520667	-1.35744024414902	0.00970796061752308	0.085077036684475	0.0702889220713706	3938	tags=38%, list=20%, signal=31%	PRNP/CTSC/CAST/GAS6/SERPINE1/SERPINH1/RARRES1/TIMP3/WFIKKN2/SERPINB9/TIMP2/BIN1/SERPINE2/SERPINF2/SERPINA1/HRG/TFPI/A2M/CARD16/SPOCK3/FBLN1/BIRC3/SERPINB7/NOD1/VSIR/PAPLN/CAV1/SERPINA3/FN1/CPAMD8/ANXA2/CASP1/SERPINB2/LTF/SERPINI1/PCOLCE2/COL6A3/COL28A1/MAL/CD109/SERPINA5/CSTA/ANOS1/C3/SPINK1/C4A/ITIH5/PI15/SERPINF1/C4B/TIMP4/PI16/SPOCK1/PCOLCE/COL4A3/KNG1/AGT/SFRP2/MT3/SMR3B
GOBP_NEGATIVE_REGULATION_OF_BINDING	GOBP_NEGATIVE_REGULATION_OF_BINDING	144	-0.574023131373637	-1.35869526757763	0.00973734899477088	0.0852154033536792	0.0704032378069438	2283	tags=19%, list=11%, signal=17%	NES/P2RY1/CAV1/SORL1/ARHGAP28/HFE/HEY1/NOG/DACT1/IFIT2/TEX14/SP100/DAB2/ITGA4/CDKN1A/MSX1/LRRK2/ADRB2/MSX2/HAND2/HEY2/IFIT1/DKK1/XIRP1/MYOD1/SLN/MRLN
GOBP_ANIMAL_ORGAN_MATURATION	GOBP_ANIMAL_ORGAN_MATURATION	22	-0.759883700218357	-1.58298056039423	0.0097648695274673	0.085337060612427	0.0705037485665187	2222	tags=45%, list=11%, signal=40%	RFLNA/XYLT1/BMP2/RET/RFLNB/LTF/GATA3/GREM1/RYR1/IGF1
GOBP_MULTICELLULAR_ORGANISM_GROWTH	GOBP_MULTICELLULAR_ORGANISM_GROWTH	115	-0.591987079233558	-1.39603221900021	0.00987834458809356	0.0862085058342539	0.0712237189330657	2705	tags=22%, list=14%, signal=19%	HEG1/PTCH1/GHR/GAMT/SLC6A3/FOXS1/DRD2/CSF1/STAT5A/SLC12A5/AR/TAL2/APBA1/RARG/ADRB2/SMPD3/SLITRK1/NPPC/SLITRK6/COMP/IGF1/DIO3/POU3F2/PRL/EN1
GOBP_ENDODERM_DEVELOPMENT	GOBP_ENDODERM_DEVELOPMENT	67	-0.64063108106471	-1.464972820576	0.00999970243918958	0.0871462245952182	0.0719984431534065	3078	tags=40%, list=15%, signal=34%	NOTCH1/ITGA7/ITGB5/ITGA5/COL6A1/ITGAV/MMP14/LAMA3/GATA6/SOX17/FN1/NOG/ITGA4/MIXL1/MMP2/MMP9/COL11A1/LAMB3/COL8A1/COL12A1/INHBA/COL5A1/COL5A2/APELA/NKX2-1/DKK1/SOX2
GOBP_REGULATION_OF_CELLULAR_RESPONSE_TO_TRANSFORMING_GROWTH_FACTOR_BETA_STIMULUS	GOBP_REGULATION_OF_CELLULAR_RESPONSE_TO_TRANSFORMING_GROWTH_FACTOR_BETA_STIMULUS	115	-0.590834996124234	-1.39331536048082	0.0100291561021431	0.0872185049401255	0.0720581597082899	3908	tags=36%, list=20%, signal=29%	LATS2/ENG/ZBTB7A/SDCBP/HIPK2/WFIKKN2/VEPH1/CAV2/IL17RD/SLC2A10/BCL9L/FBN1/SPRY1/SPRY2/LRG1/THBS1/CAV1/CDKN2B/DKK3/CHST11/ADAMTSL2/PMEPA1/HTRA1/TGFBR2/EMILIN1/DAB2/FERMT1/ONECUT2/CDKN1C/FBN2/CD109/HTRA3/TGFBR3/TGFB3/RASL11B/ASPN/FOLR1/DLX1/PRDM16/NKX2-1/CAV3
GOMF_NAD_P_H_DEHYDROGENASE_QUINONE_ACTIVITY	GOMF_NAD_P_H_DEHYDROGENASE_QUINONE_ACTIVITY	47	0.479405782603433	1.62748441402317	0.0100383991209319	0.0872185049401255	0.0720581597082899	6178	tags=55%, list=31%, signal=38%	NDUFS5/NDUFA1/NDUFS3/NDUFAB1/NDUFA13/NDUFA2/NDUFB8/MT-ND5/NDUFC2-KCTD14/NDUFB4/NDUFB2/NDUFS8/NDUFB3/NDUFB1/NDUFB7/NDUFA5/NDUFB6/NDUFA3/NDUFS4/NDUFC2/NDUFV1/NDUFB10/NDUFV2/NDUFS6/NDUFC1/NDUFA12
GOMF_PROTEASE_BINDING	GOMF_PROTEASE_BINDING	111	-0.598332504948016	-1.40781574098265	0.0100595782136764	0.0872185049401255	0.0720581597082899	4453	tags=42%, list=22%, signal=33%	RFFL/CRADD/SH3PXD2A/OS9/KIT/PRNP/PSAP/PRKN/SERPINE1/SLC2A13/TIMP3/CDK5R1/INSL3/SERPINB9/TIMP2/MALT1/MBP/BIN1/SERPINF2/SERPINA1/CD28/A2M/CARD16/SLC6A3/ITGAV/ITGB3/F3/FN1/ADAMTSL4/VWF/DPP4/BDKRB2/ANXA2/LRP1/ANXA2P2/ECM1/CCBE1/SERPINA5/CSTA/IL1R1/COL1A2/COL1A1/COL3A1/TIMP4/COMP/FAP/TTN
GOBP_POSITIVE_REGULATION_OF_FAT_CELL_DIFFERENTIATION	GOBP_POSITIVE_REGULATION_OF_FAT_CELL_DIFFERENTIATION	58	-0.653571662012827	-1.47982651047266	0.0100636736469376	0.0872185049401255	0.0720581597082899	3348	tags=41%, list=17%, signal=35%	RARRES2/BMP7/STK3/METRNL/GDF3/TRPM4/ADIRF/PTGS2/CEBPA/CCDC3/BMP2/SFRP1/MEDAG/FRZB/TMEM64/LPL/FNDC5/CMKLR1/KLF5/VSTM2A/SULT1E1/LMO3/SFRP2/WIF1
GOBP_CELL_CELL_ADHESION_MEDIATED_BY_CADHERIN	GOBP_CELL_CELL_ADHESION_MEDIATED_BY_CADHERIN	27	-0.745597196596186	-1.58702966711643	0.0100946759486433	0.0873335871909708	0.0721532383296982	3484	tags=48%, list=17%, signal=40%	NOTCH4/NOTCH1/SERPINF2/ADAM19/CDH5/PTPRU/RGCC/NEXMIF/WNT5A/WNT3A/MMP24/FOXA2/FOXA1
GOMF_VOLTAGE_GATED_CALCIUM_CHANNEL_ACTIVITY	GOMF_VOLTAGE_GATED_CALCIUM_CHANNEL_ACTIVITY	35	-0.710431053746586	-1.54771907550371	0.0101155553519751	0.0873335871909708	0.0721532383296982	2614	tags=49%, list=13%, signal=42%	CACNG6/CACNA1A/CACNA1C/CACNA1E/ITGAV/CACNA2D2/CACNA2D3/CACNG5/CACNB1/CACNA1I/CACNA1G/CACNA1D/CACNA2D1/RYR1/CACNG7/CACNA1S/CACNG1
GOBP_NEGATIVE_REGULATION_OF_NEURON_DEATH	GOBP_NEGATIVE_REGULATION_OF_NEURON_DEATH	175	-0.556477028180236	-1.32667193693122	0.0101187654485549	0.0873335871909708	0.0721532383296982	2518	tags=21%, list=13%, signal=19%	ARRB1/F2R/FGF20/SNCB/NES/CD34/CCL2/SORL1/CSF1/ANGPT1/LRP1/AXL/CX3CL1/AGAP2/POU4F1/GPNMB/CX3CR1/CPEB4/FOXB1/LRRK2/TGFB3/WNT3A/FOXQ1/FZD9/ERBB3/MEF2C/SERPINF1/PPARGC1A/GABRA5/PTPRZ1/DLX1/TFAP2B/MT3/CHGA/VSTM2L/EN1/EN2
GOBP_CELL_CELL_SIGNALING_INVOLVED_IN_CARDIAC_CONDUCTION	GOBP_CELL_CELL_SIGNALING_INVOLVED_IN_CARDIAC_CONDUCTION	29	-0.722267280657661	-1.55410248922721	0.0101385976192917	0.0873843915852568	0.0721952118897799	3571	tags=52%, list=18%, signal=43%	KCNA5/KCNE5/RNF207/TRPM4/CACNA1C/RYR2/KCNJ3/KCNJ5/CACNA1G/SCN4B/SCN3B/CACNA1D/TBX18/CACNA2D1/CASQ2
GOBP_AMINOGLYCAN_METABOLIC_PROCESS	GOBP_AMINOGLYCAN_METABOLIC_PROCESS	153	-0.573402956145021	-1.36002088912741	0.0101697159291619	0.0875321978188577	0.0723173264019928	2585	tags=29%, list=13%, signal=25%	CHPF/CHST3/SPOCK3/HS6ST1/AGRN/LYVE1/B3GNT8/SDC2/CHST11/XYLT1/HAS3/ANGPT1/PRELP/B3GNT9/GPC6/CEMIP2/BGN/PDGFRB/B3GALT1/B3GNT3/GALNT5/CD44/DSEL/B3GAT2/HS3ST6/OMD/HS6ST2/HS3ST3B1/HS3ST5/NDST4/SMPD3/GPC4/ITIH5/EGF/LUM/FMOD/HPSE2/CSPG5/DCN/HS3ST2/OGN/BCAN/NCAN/KERA
GOCC_PLATELET_ALPHA_GRANULE_LUMEN	GOCC_PLATELET_ALPHA_GRANULE_LUMEN	56	-0.651252612388951	-1.47475097474837	0.0102005421287716	0.087677087762528	0.0724370315346167	3894	tags=50%, list=19%, signal=40%	PDGFB/GAS6/SERPINE1/FERMT3/SRGN/SERPINF2/SERPINA1/HRG/TOR4A/A2M/CLU/TGFB2/THBS1/SERPINA3/FN1/SPARC/VWF/CFD/VEGFC/ISLR/TGFB3/LEFTY2/F13A1/EGF/VEGFD/IGF1/KNG1/ACTN2
GOCC_PROTEIN_COMPLEX_INVOLVED_IN_CELL_ADHESION	GOCC_PROTEIN_COMPLEX_INVOLVED_IN_CELL_ADHESION	32	-0.707573902537178	-1.52786234790707	0.0102318261031472	0.0877918435831373	0.072531840465985	3497	tags=66%, list=17%, signal=54%	ITGAL/ITGA6/ITGA7/ITGB5/CD28/ITGA5/ITGAV/LYN/ITGA9/ITGB3/ITGAM/ITGA11/ITGB8/EMILIN1/ITGB4/ITGA4/ITGA2/JAM2/ITGA10/ITGB6/PLP1
GOBP_SPECIFICATION_OF_SYMMETRY	GOBP_SPECIFICATION_OF_SYMMETRY	102	-0.599207085615346	-1.4074594962031	0.0102419147237908	0.0877918435831373	0.072531840465985	3271	tags=28%, list=16%, signal=24%	WNT8B/RIPPLY2/PKD2/NOTCH1/RNF207/DLL1/ACVR2A/TBX2/ENKUR/MICAL2/TBX3/ARMC4/SOX17/TGFBR2/FOXF1/FOXJ1/WNT5A/DRC1/HAND2/WNT3A/FOLR1/GREM1/MEF2C/BICC1/BBS5/SOSTDC1/TBX1/TDGF1/PITX2
GOBP_CATECHOLAMINE_SECRETION	GOBP_CATECHOLAMINE_SECRETION	36	-0.705547264143316	-1.54439740484293	0.0103964951513464	0.0888843483619709	0.0734344457547285	2346	tags=42%, list=12%, signal=37%	FGF20/SYT3/P2RY1/ADRA2A/DRD2/SYT2/SYT9/AGTR2/KCNB1/SYT6/SYT10/SYT5/SYT4/CHRNB2/CHGA
GOBP_REGULATION_OF_HORMONE_LEVELS	GOBP_REGULATION_OF_HORMONE_LEVELS	391	-0.512138536629779	-1.23797738812813	0.0103977381661865	0.0888843483619709	0.0734344457547285	3869	tags=31%, list=19%, signal=26%	NFKB1/CYP11A1/H6PD/RAPGEF3/ZBED6/PRKN/SLC7A5/NOS2/SLC16A2/JAK2/INHBB/KCNA5/CYP2S1/SNAP25/RDH13/HSD17B14/KALRN/GNB3/ADM/NR0B2/CPT1A/PTPRN2/NR1H4/ADCY5/LRP5L/ANXA1/CTSL/GPR68/CES1/TRPV6/TRPM4/ANO1/BTK/ACE/GHR/CACNA1A/CACNA1C/CACNA1E/STXBP5L/LYN/BMP8A/P2RY1/CYP26A1/UGT2B7/TSPO/APLN/HCAR2/CACNA2D2/SYTL4/RAB11FIP5/C1QTNF3/C1QTNF1/DKK3/BACE2/UGT1A7/TBX3/UGT1A8/BMP2/HFE/SFRP1/UGT1A9/UGT1A3/EDN3/ADRA2A/D…
GOBP_EPITHELIAL_CELL_DEVELOPMENT	GOBP_EPITHELIAL_CELL_DEVELOPMENT	182	-0.555859808984152	-1.32456575299022	0.0104185753168201	0.0889411347890941	0.0734813615490054	4791	tags=43%, list=24%, signal=33%	SMO/CCM2/RAPGEF1/PLS1/GRHL2/ARHGEF26/BMP4/CXCR4/NPHS2/GPR4/BCL11B/CLDN5/GSTM3/MSN/ICAM1/S1PR2/B4GALT1/PDGFB/ENG/RAPGEF3/RIPOR2/F2RL1/WHRN/COL18A1/MAGI2/STC1/NOTCH4/EPHA2/MYO7A/HYDIN/PALLD/NOTCH1/LAMB2/DLL1/SDC1/TJP3/SPDEF/HEG1/IL6ST/PPP1R16B/ROBO4/CDH5/RAB25/S1PR3/PDE4D/VSIG1/PODXL/PDE2A/CDK6/VIM/SFN/ADAMTSL4/SLC9A4/FOXJ1/SOX9/CDKN1A/CLDN1/SOX8/ONECUT2/JAG1/WNT5A/AR/CNMD/TMOD1/BMP5/RARG/SIX3/KLF5…
GOBP_CELL_COMMUNICATION_INVOLVED_IN_CARDIAC_CONDUCTION	GOBP_CELL_COMMUNICATION_INVOLVED_IN_CARDIAC_CONDUCTION	53	-0.660834736515114	-1.48887563627516	0.0104470339353825	0.089056386347056	0.0735765800485194	3571	tags=43%, list=18%, signal=36%	KCNA5/CALM1/KCNE5/RNF207/TRPM4/CACNA1C/RYR2/PDE4D/ATP1B2/CAV1/HRC/KCNJ3/KCNJ5/CACNA1G/SCN4B/SCN3B/CACNA1D/TRDN/ATP1A2/TBX18/CACNA2D1/ATP1A3/CASQ2
GOBP_MAINTENANCE_OF_CELL_NUMBER	GOBP_MAINTENANCE_OF_CELL_NUMBER	133	-0.586850281101886	-1.38738608439584	0.0104605011732259	0.089056386347056	0.0735765800485194	3337	tags=24%, list=17%, signal=20%	BMP7/ESRRB/SPI1/NOTCH1/BCL9L/DLL1/FZD7/LOXL2/KLF10/KLF4/TAL1/GATA2/LDB2/STAT3/TBX3/SFRP1/NOG/PTN/IGF2BP1/SOX9/ZFP36L2/JAG1/ASCL2/MYC/TP63/IGF1/MMP24/PRRX1/HES5/SOX2/TDGF1/WNT9B
GOBP_CELL_SUBSTRATE_JUNCTION_ORGANIZATION	GOBP_CELL_SUBSTRATE_JUNCTION_ORGANIZATION	104	-0.607294616419797	-1.42860965816442	0.010534689124809	0.0895236491878866	0.0739626231300126	2851	tags=28%, list=14%, signal=24%	THY1/HRG/ITGA5/DST/MMP14/ACVRL1/LAMA3/TEK/THBS1/PIK3R1/EPHA3/SFRP1/FN1/PLEC/KDR/CORO2B/GPM6B/LRP1/ITGB4/RHOD/LIMCH1/ITGA2/MYOC/COL16A1/LAMB3/COL17A1/GREM1/APOD/ACTN2
GOBP_HETEROPHILIC_CELL_CELL_ADHESION_VIA_PLASMA_MEMBRANE_CELL_ADHESION_MOLECULES	GOBP_HETEROPHILIC_CELL_CELL_ADHESION_VIA_PLASMA_MEMBRANE_CELL_ADHESION_MOLECULES	39	-0.695217200941815	-1.52978602856009	0.0105439599586116	0.0895236491878866	0.0739626231300126	4113	tags=59%, list=21%, signal=47%	ICAM1/JAML/IL1RAPL1/FAT4/PTPRD/LGALS7B/ITGAL/NLGN1/SCARF2/CD209/TENM4/ITGA5/IGSF21/CD164/AMIGO2/CDH4/VCAM1/ALCAM/CBLN1/TENM1/UMOD/GRID2/CADM3
GOBP_POTASSIUM_ION_HOMEOSTASIS	GOBP_POTASSIUM_ION_HOMEOSTASIS	25	-0.748675759128846	-1.58160669454019	0.0105739409242869	0.0896567169574856	0.0740725610222108	2723	tags=68%, list=14%, signal=59%	ATP1B1/ATP6V1B1/KCNA5/SLC12A4/KCNJ10/ATP1B2/SLC12A8/KCNJ2/SLC9A4/SLC12A5/KCNMA1/ATP1A2/SLC12A3/ATP12A/SLC12A1/TFAP2B/ATP1A3
GOMF_RNA_POLYMERASE_II_ACTIVATING_TRANSCRIPTION_FACTOR_BINDING	GOMF_RNA_POLYMERASE_II_ACTIVATING_TRANSCRIPTION_FACTOR_BINDING	40	-0.68972977193968	-1.52207600998457	0.0106040800591406	0.0897907643926689	0.0741833082942439	1389	tags=32%, list=7%, signal=30%	HIPK2/IFI27/BHLHE40/LDB2/TBX3/DUSP26/LMO2/TBXT/HEY2/NEUROD1/PRRX1/PITX2/MYOD1
GOMF_CELL_ADHESION_MEDIATOR_ACTIVITY	GOMF_CELL_ADHESION_MEDIATOR_ACTIVITY	56	-0.651015432937322	-1.47421388572819	0.0106749766571435	0.0902429457425056	0.0745568913537794	3084	tags=43%, list=15%, signal=36%	ANXA1/PALLD/CD47/ROBO4/CNN3/ROBO3/CDC42EP1/PDLIM5/SIRPA/GLDN/ANXA2/ITGA11/CNTN4/EMILIN1/ITGA2/LRRC4C/TRIM29/NTNG1/ITGA10/DSCAM/CNTN2/NEXN/VSTM2L/MYPN
GOBP_NEGATIVE_REGULATION_OF_EPITHELIAL_TO_MESENCHYMAL_TRANSITION	GOBP_NEGATIVE_REGULATION_OF_EPITHELIAL_TO_MESENCHYMAL_TRANSITION	37	-0.699218431608195	-1.52979587721244	0.0106862856273443	0.0902429457425056	0.0745568913537794	3276	tags=38%, list=16%, signal=32%	IL17RD/ZNF750/SPRY1/SPRY2/TGFB2/SFRP1/NOG/GATA3/BMP5/TBX5/SFRP2/NKX2-1/FOXA2/FOXA1
GOBP_VASCULOGENESIS	GOBP_VASCULOGENESIS	71	-0.624965575454692	-1.43877372247549	0.0107193176970995	0.0904000601480826	0.0746866960888791	3363	tags=41%, list=17%, signal=34%	CEACAM1/EPHA2/RASIP1/ADM/TIE1/NOTCH1/RRAS/HEG1/ACKR3/ITGAV/CAV1/CD34/SOX17/HEY1/KDR/TGFBR2/ITGB8/FOXF1/PDGFRB/TGFBR3/APLNR/ZFPM2/HEY2/ASB4/WNT7B/APELA/TBX5/HOXA13/MYO18B
GOBP_POSITIVE_REGULATION_OF_NEURON_APOPTOTIC_PROCESS	GOBP_POSITIVE_REGULATION_OF_NEURON_APOPTOTIC_PROCESS	48	-0.674066721854914	-1.51099577785157	0.0108820343940278	0.0916489617109918	0.0757185132283935	2181	tags=19%, list=11%, signal=17%	TGFB2/ITGAM/NUPR1/EPHA7/ASCL1/TFAP2B/TFAP2A/PITX3/RAPSN
GOBP_REGULATION_OF_HIGH_VOLTAGE_GATED_CALCIUM_CHANNEL_ACTIVITY	GOBP_REGULATION_OF_HIGH_VOLTAGE_GATED_CALCIUM_CHANNEL_ACTIVITY	14	-0.822994259566328	-1.58732919118794	0.0109865637898901	0.0921971569849867	0.0761714210445956	948	tags=43%, list=5%, signal=41%	CALM1/FGF14/PDE4B/RRAD/NPPA/CACNA2D1
GOBP_RESPONSE_TO_INACTIVITY	GOBP_RESPONSE_TO_INACTIVITY	14	-0.823448973918313	-1.58820620989878	0.0109865637898901	0.0921971569849867	0.0761714210445956	1653	tags=36%, list=8%, signal=33%	DRD2/FBXO32/SGCA/CASQ1/MYOG
GOBP_POSITIVE_REGULATION_OF_ATPASE_ACTIVITY	GOBP_POSITIVE_REGULATION_OF_ATPASE_ACTIVITY	56	-0.650212139509539	-1.47239484079371	0.0109912665604509	0.0921971569849867	0.0761714210445956	2257	tags=16%, list=11%, signal=14%	ALDOB/ATP1B2/PLSCR1/RGN/CASR/TNNT2/TNNT3/MYL3/MYL4
GOBP_MAINTENANCE_OF_LOCATION_IN_CELL	GOBP_MAINTENANCE_OF_LOCATION_IN_CELL	183	-0.556321278421037	-1.32519812090527	0.0110181954880231	0.0922994825240009	0.0762559603294364	3926	tags=30%, list=20%, signal=24%	GAA/CXCL9/UBASH3B/CHCHD10/PFN4/ANXA6/CCL21/CALM1/TPCN1/TMEM38B/SRGN/PKD2/BDKRB1/APOE/THY1/CACNA1C/RYR2/F2R/LYN/PDE4D/SLC30A3/TSPO/PTPRC/CAV1/CLIC2/SORL1/SELENON/KDELR3/CAPN3/DRD2/HRC/SP100/DMD/SYNE1/NTSR1/P2RY6/CX3CL1/GSN/APLNR/SCIN/CXCL10/TRDN/AKAP6/ATP1A2/CXCL11/RYR1/JSRP1/NOS1/ATP2A1/JPH1/JPH2/DHRS7C/CASQ1/CASQ2
GOBP_BONE_TRABECULA_MORPHOGENESIS	GOBP_BONE_TRABECULA_MORPHOGENESIS	12	-0.821599738413157	-1.55526723132803	0.0110495096902939	0.0924382212541809	0.0763705834542412	1859	tags=67%, list=9%, signal=61%	PPARGC1B/SFRP1/WNT10B/CHAD/FBN2/MMP2/GREM1/COL1A1
GOBP_CELLULAR_GLUCURONIDATION	GOBP_CELLULAR_GLUCURONIDATION	13	-0.812003140242153	-1.54785514252529	0.0111431080925958	0.0930969537442739	0.0769148148763316	2268	tags=77%, list=11%, signal=68%	UGT2B7/UGT1A7/UGT1A8/UGT1A4/UGT1A10/UGT1A5/UGT1A9/UGT1A3/UGT1A1/UGT1A6
GOMF_SECONDARY_ACTIVE_TRANSMEMBRANE_TRANSPORTER_ACTIVITY	GOMF_SECONDARY_ACTIVE_TRANSMEMBRANE_TRANSPORTER_ACTIVITY	167	-0.567746658828577	-1.35192236047415	0.0111793023186029	0.0932749778007537	0.0770618947408918	4385	tags=38%, list=22%, signal=30%	SLC25A30/MFSD4B/SLC1A4/SLC41A1/SLC2A9/SLC5A3/SLC39A14/SLC22A18/MFSD2A/SLC10A5/SLC7A5/SLC2A13/SLC16A2/SLC10A4/SLC17A5/SLCO1A2/SLC47A1/ANKH/SLC6A16/SLC9A7/SLC37A2/SLC7A6/SLC2A10/SLC35E4/CLCN5/SLC1A1/SLC12A4/SLC24A3/SLCO4C1/SLC36A1/SLC20A2/SLC6A3/SLC39A8/SLC16A5/SLC6A9/SLC16A7/SLC12A8/SLC16A6/SLCO3A1/SLC16A14/SLC9A4/SLCO2B1/SLC4A4/SLC12A5/SLC17A7/SLC6A1/SLC16A9/SLC16A12/SLC9A9/SLC18A2/SLC16A4/SLC1A6…
GOBP_MRNA_MODIFICATION	GOBP_MRNA_MODIFICATION	23	-0.752070074160461	-1.57938787218246	0.0112827885067803	0.0939187010759785	0.0775937258540934	17	tags=9%, list=0%, signal=9%	VIRMA/APOBEC2
GOBP_PEPTIDE_SECRETION	GOBP_PEPTIDE_SECRETION	328	-0.520283918243907	-1.25118167776646	0.0112953697563985	0.0939187010759785	0.0775937258540934	3822	tags=30%, list=19%, signal=25%	PLEK/RAPGEF3/ZBED6/RPH3AL/ADAM9/PRKN/NOS2/PAM/JAK2/F2RL1/CD74/INHBB/KCNA5/MYO18A/SNAP25/STXBP5/RAB12/KALRN/NR1H3/RHBDF1/NR0B2/CPT1A/PTPRN2/NR1H4/ADCY5/LRP5L/ANXA1/GPR68/TANGO6/IL12A/APOE/TRPM4/ANO1/ANG/CACNA1A/CACNA1C/WLS/CACNA1E/STXBP5L/F2R/BMP8A/CD33/APLN/HCAR2/CACNA2D2/TGFB2/SYTL4/RCN3/RAB11FIP5/C1QTNF3/TREM2/HFE/SFRP1/EDN3/LTBP2/ADRA2A/DPP4/ABCA1/DRD2/ACHE/ANKRD1/TLR2/ADORA1/LRP1/VEGFC/KCNG2/…
GOBP_ANIMAL_ORGAN_FORMATION	GOBP_ANIMAL_ORGAN_FORMATION	55	-0.642724225380822	-1.45650669508731	0.0113075566208885	0.0939187010759785	0.0775937258540934	1980	tags=33%, list=10%, signal=30%	GATA6/SOX17/BMP2/TGFBR2/NOG/WNT5A/AR/SULF1/HAND2/WNT3A/WNT11/FOLR1/MEF2C/FGF1/TP63/TBX5/DKK1/WNT2
GOCC_NUCLEAR_UBIQUITIN_LIGASE_COMPLEX	GOCC_NUCLEAR_UBIQUITIN_LIGASE_COMPLEX	41	0.458537677520476	1.51654120029949	0.0113164090827264	0.0939187010759785	0.0775937258540934	6202	tags=59%, list=31%, signal=40%	ANAPC15/UBE2S/CBX2/PCGF3/CDC20/PCGF1/BMI1/PCGF6/ANAPC13/PHC2/CDC16/UBE2C/CDC23/BRCC3/CBX8/RING1/BUB1B/ANAPC16/ANAPC11/RNF2/ANAPC4/BARD1/CBX4/ANAPC10
GOBP_HEART_TRABECULA_MORPHOGENESIS	GOBP_HEART_TRABECULA_MORPHOGENESIS	28	-0.729533223291593	-1.55805631571362	0.0114224142977336	0.0946730793513208	0.0782169778839511	3337	tags=54%, list=17%, signal=45%	BMP7/DLL4/NOTCH1/HEG1/ADAMTS1/TEK/TGFB2/HEY1/NOG/BMP5/TGFBR3/NRG1/RBP4/HEY2/CAV3
GOMF_PHOSPHOLIPID_BINDING	GOMF_PHOSPHOLIPID_BINDING	380	-0.514100733332754	-1.24132434551264	0.0114449751301189	0.0947347611166781	0.0782679381073837	4377	tags=31%, list=22%, signal=25%	PACSIN3/SYT13/SH3PXD2A/KIF16B/KCNQ1/SH3PXD2B/EPN2/GRK5/SPTBN1/HIP1/SNX29/CAVIN2/SH3YL1/APOA1/SNX8/ANKFY1/CD300LF/ARHGAP9/PSAP/DGKA/GSDMB/GAS6/CD300A/PCYT1B/ZCCHC2/IQGAP2/ASAP1/ANXA6/BIN2/SDCBP/CLVS2/ARHGAP26/F10/SNX13/VEPH1/TPCN1/PLA2G4C/SNX18/TTPA/SNX3/ANXA1/BIN1/GSDME/EEA1/ADAP2/CYTH3/APOE/SYT17/THY1/FZD7/PITPNM2/LDLRAP1/AMPH/GAB2/BTK/RASGRP1/LPAR1/CPNE5/NCF4/SNX21/OPHN1/AMER2/SYT3/EPDR1/SYTL4/…
GOBP_EYELID_DEVELOPMENT_IN_CAMERA_TYPE_EYE	GOBP_EYELID_DEVELOPMENT_IN_CAMERA_TYPE_EYE	11	-0.837230021266031	-1.57196143202286	0.0114856746029839	0.0949462230373313	0.078442643657096	889	tags=36%, list=4%, signal=35%	INHBA/OSR2/TFAP2A/TWIST1
GOBP_POSITIVE_REGULATION_OF_CELL_JUNCTION_ASSEMBLY	GOBP_POSITIVE_REGULATION_OF_CELL_JUNCTION_ASSEMBLY	90	-0.603214622537793	-1.41070246678988	0.0115024131938885	0.0949593163015883	0.0784534610464514	3432	tags=44%, list=17%, signal=37%	BDNF/IL1RAPL1/PTPRD/NLGN1/FLRT2/EPHA2/CRB3/ASIC2/SYNDIG1/THY1/LRRC4B/HRG/EPHB1/AGRN/TPBG/TEK/CAV1/NLGN3/IL1RAP/LRRTM2/SFRP1/KDR/ADGRB3/LRRN3/CUX2/CLDN1/AMIGO2/MYOC/COL16A1/SRPX2/SLITRK5/SLITRK1/CBLN1/CLSTN2/CLDN19/CBLN2/SLITRK2/SLITRK6/GRID2/AGT
GOBP_MRNA_EXPORT_FROM_NUCLEUS	GOBP_MRNA_EXPORT_FROM_NUCLEUS	104	0.376863152053614	1.52131586456981	0.011574643980047	0.0954298936565457	0.0788422425122872	5740	tags=38%, list=29%, signal=27%	DDX25/SLBP/THOC6/MAGOH/U2AF1L4/RNPS1/NUP160/RAE1/NUP133/NXT1/PABPN1/NUP43/THOC7/U2AF1/DDX39B/THOC3/SRSF3/SEH1L/SRSF4/SRSF5/CPSF4/EIF4A3/NUP210/UPF3B/SARNP/SRSF11/CPSF3/SRSF7/SRSF2/NDC1/EIF5A/AKAP8L/SEC13/THOC5/ALYREF/PCID2/THOC1/NUP37/CHTOP
GOBP_POSITIVE_REGULATION_OF_OSTEOBLAST_DIFFERENTIATION	GOBP_POSITIVE_REGULATION_OF_OSTEOBLAST_DIFFERENTIATION	57	-0.654269366074075	-1.4835663816158	0.0116238468256311	0.0957096244538825	0.0790733504232019	2983	tags=44%, list=15%, signal=37%	ZHX3/CCN1/CCN4/IL6ST/CEBPA/ACVR2A/CTHRC1/PRKD1/BMP2/WNT10B/LTF/IL6R/JAG1/FBN2/BMPR1B/TMEM119/NPPC/MEF2C/GDPD2/DDR2/TP63/WNT7B/NPNT/IGF1/SFRP2
GOMF_OPSONIN_BINDING	GOMF_OPSONIN_BINDING	11	-0.835926410108202	-1.5695138054323	0.0116820061807587	0.0960622712974197	0.0793647000925143	2432	tags=64%, list=12%, signal=56%	ITGAV/CD93/PTX3/VSIG4/ITGAM/C4A/MEGF10
GOBP_HEAD_MORPHOGENESIS	GOBP_HEAD_MORPHOGENESIS	31	-0.72024501804328	-1.55358897298121	0.0118066048646634	0.0968331677100554	0.0800015990723625	2905	tags=39%, list=15%, signal=33%	CRISPLD2/RRAS/WNT3/NOG/CRISPLD1/MSX1/MMP2/TGFB3/COL1A1/DLX5/TBX1/MYH3
GOCC_U12_TYPE_SPLICEOSOMAL_COMPLEX	GOCC_U12_TYPE_SPLICEOSOMAL_COMPLEX	27	0.58445676278953	1.76368654942646	0.0118066613677757	0.0968331677100554	0.0800015990723625	6860	tags=67%, list=34%, signal=44%	SNRPB/SNRPG/SNRPE/SF3B5/SNRPD2/PHF5A/SNRPD1/SF3B6/SF3B4/SNRPGP15/SF3B2/DHX15/SNRPF/SNRNP25/LSM7/YBX1/SNRPD3/SF3B1
GOBP_PROSTATE_GLAND_MORPHOGENESIS	GOBP_PROSTATE_GLAND_MORPHOGENESIS	24	-0.748012253855008	-1.58106770917981	0.0118527322977204	0.0968580732516992	0.0800221755257037	1859	tags=46%, list=9%, signal=42%	SFRP1/NOG/SOX9/WNT5A/AR/SULF1/RARG/TP63/HOXB13/HOXA13/FOXA1
GOBP_PLASMA_MEMBRANE_REPAIR	GOBP_PLASMA_MEMBRANE_REPAIR	11	-0.835096415632071	-1.56795542927267	0.0118783378362068	0.0968580732516992	0.0800221755257037	1330	tags=45%, list=7%, signal=42%	SYTL4/DYSF/MYOF/TRIM72/CAV3
GOMF_STRUCTURAL_MOLECULE_ACTIVITY_CONFERRING_ELASTICITY	GOMF_STRUCTURAL_MOLECULE_ACTIVITY_CONFERRING_ELASTICITY	11	-0.835185465569372	-1.56812262713157	0.0118783378362068	0.0968580732516992	0.0800221755257037	1509	tags=55%, list=8%, signal=50%	EMILIN1/FBN2/AHNAK/FBLN2/ELN/TTN
GOBP_POSITIVE_REGULATION_OF_NEURON_DEATH	GOBP_POSITIVE_REGULATION_OF_NEURON_DEATH	83	-0.616998572232922	-1.43086411047121	0.0118918774683971	0.0968580732516992	0.0800221755257037	2932	tags=20%, list=15%, signal=18%	TYROBP/C1QA/CLU/TGFB2/FCGR2B/ITGAM/NUPR1/ADORA1/WNT5A/EPHA7/ASCL1/KMO/TFAP2B/TFAP2A/DKK1/PITX3/RAPSN
GOBP_NEGATIVE_REGULATION_OF_PROTEOLYSIS	GOBP_NEGATIVE_REGULATION_OF_PROTEOLYSIS	242	-0.542987072530556	-1.2969555922548	0.0119056971112751	0.0968580732516992	0.0800221755257037	3949	tags=31%, list=20%, signal=26%	PLAUR/PRNP/HERPUD1/CAST/GAS6/SERPINE1/SERPINH1/VTN/RARRES1/TIMP3/SDCBP/HIPK2/WFIKKN2/SERPINB9/TIMP2/BIN1/IFI16/SERPINE2/LAMP3/SERPINF2/SERPINA1/AQP1/HRG/TFPI/A2M/KLF4/CARD16/SPOCK3/OPHN1/SERPINB7/PAPLN/PLAT/THBS1/SORL1/SFN/NGFR/SERPINA3/HFE/CPAMD8/ANXA2/SERPINB2/LTF/LRP1/SERPINI1/MAP1A/COL6A3/COL28A1/ECM1/CD109/SERPINA5/LRRK2/CSTA/MMP9/CD44/ANOS1/EPHA4/IL1R2/C3/SPINK1/C4A/ITIH5/PI15/SERPINF1/IFI6…
GOBP_OSTEOCLAST_DIFFERENTIATION	GOBP_OSTEOCLAST_DIFFERENTIATION	76	-0.611546453428185	-1.41256353114638	0.0119163212042005	0.0968580732516992	0.0800221755257037	4356	tags=53%, list=22%, signal=41%	EFNA2/SH3PXD2A/FSTL3/CEBPB/UBASH3B/MAFB/LILRB4/OSCAR/EPHA2/PPARGC1B/GPR68/TYROBP/FBN1/KLF10/GAB2/CCN4/LILRB1/CCR1/RASSF2/TNFRSF11A/PIK3R1/GPR183/TREM2/INPP5D/MITF/CAMK4/SFRP1/LRRC17/ANXA2/CA2/CSF1/SIGLEC15/CSF1R/LTF/TMEM64/POU4F1/TLR3/LRRK1/CD109/OSTM1
GOBP_NEGATIVE_REGULATION_OF_NOTCH_SIGNALING_PATHWAY	GOBP_NEGATIVE_REGULATION_OF_NOTCH_SIGNALING_PATHWAY	36	-0.702058236642219	-1.53676014892548	0.0119179020869869	0.0968580732516992	0.0800221755257037	3839	tags=58%, list=19%, signal=47%	NEURL1/ZBTB7A/BMP7/DLL4/DLK2/DLL1/GATA2/ARRB1/NRARP/MMP14/LFNG/HEY1/DLK1/TSPAN15/NOTCH3/BCL6/EGFR/HEY2/EGF/DLX1/DLX2
GOBP_PRESYNAPSE_ORGANIZATION	GOBP_PRESYNAPSE_ORGANIZATION	45	-0.676021797516045	-1.49943578991011	0.0120045404989596	0.0974358170550274	0.0804994957375014	2316	tags=40%, list=12%, signal=35%	MDGA1/NLGN3/BSN/IL1RAP/FZD1/LRP4/GPC6/WNT5A/SLITRK4/WNT3A/IL1RAPL2/SLITRK5/SLITRK1/CBLN1/GPC4/CBLN2/SLITRK2/SLITRK6
GOBP_POSITIVE_REGULATION_OF_BONE_MINERALIZATION	GOBP_POSITIVE_REGULATION_OF_BONE_MINERALIZATION	37	-0.695664165634787	-1.52201962134325	0.0120325630633977	0.0974986110234787	0.0805513748405712	1919	tags=46%, list=10%, signal=42%	BMP2/KL/PTN/WNT10B/GPM6B/LTF/FBN2/P2RX7/TGFB3/ADRB2/FZD9/BMPR1B/TMEM119/ISG15/MEF2C/OSR2/TFAP2A
GOCC_NEURON_TO_NEURON_SYNAPSE	GOCC_NEURON_TO_NEURON_SYNAPSE	313	-0.521344651793798	-1.25098898529166	0.0120433968931013	0.0974986110234787	0.0805513748405712	4256	tags=34%, list=21%, signal=27%	DNAJB1/CAP2/PRRT1/IQSEC3/NETO2/ARHGEF9/ADD2/NLGN4X/BMPR2/PRNP/PAK3/ADCY1/NEURL1/LIN7B/SHANK3/PTPRD/CACNG8/IQSEC1/GRIN2A/MAGI2/STXBP5/MX2/NLGN1/CDK5R1/PRRT2/RGS9/RNF112/ERBB4/PSD3/SYNDIG1/SLC1A1/CPEB3/LRRC4B/CDKL5/PTCH1/CACNA1C/ARRB1/KCND1/CNN3/LYN/SLC30A3/P2RY1/SLC6A9/NEFH/ATP1B2/NLGN3/PDLIM5/BSN/SHANK2/NGFR/LRRTM2/CTNND2/DLGAP3/SYN1/GRID1/SORCS2/DRD2/CACNG5/ADGRA1/ADORA1/KCND2/LRP4/TMEM108/BAALC…
GOMF_BMP_BINDING	GOMF_BMP_BINDING	11	-0.833700147572512	-1.5653338324801	0.0120746695655401	0.0975726930187164	0.0806125798824142	1297	tags=64%, list=6%, signal=60%	TCAP/GREM2/SOST/GREM1/COMP/SOSTDC1/HJV
GOCC_TERMINAL_BOUTON	GOCC_TERMINAL_BOUTON	40	-0.685352546118472	-1.51241647275159	0.0120836913154363	0.0975726930187164	0.0806125798824142	1554	tags=32%, list=8%, signal=30%	ADORA1/NTSR1/LRRK2/TNN/SLC18A3/SLC18A2/SYP/KCNC2/CALB2/P2RX3/PRSS12/CPLX2/UNC13A
GOBP_ETHANOL_METABOLIC_PROCESS	GOBP_ETHANOL_METABOLIC_PROCESS	15	-0.792300537623835	-1.55675462779356	0.0121839808760328	0.0979967087457598	0.0809628930756878	1188	tags=33%, list=6%, signal=31%	ACSS1/ALDH1A1/ALDH3B1/ADH1C/SULT1E1
GOBP_CONVERGENT_EXTENSION	GOBP_CONVERGENT_EXTENSION	16	-0.781336804196839	-1.55785859472128	0.0121882062579463	0.0979967087457598	0.0809628930756878	1859	tags=38%, list=9%, signal=34%	SFRP1/FRZB/NKD1/WNT5A/WNT11/SFRP2
GOBP_POSITIVE_REGULATION_OF_RENAL_SODIUM_EXCRETION	GOBP_POSITIVE_REGULATION_OF_RENAL_SODIUM_EXCRETION	10	-0.848817979698491	-1.57683283558462	0.0121985086673714	0.0979967087457598	0.0809628930756878	1653	tags=50%, list=8%, signal=46%	DRD2/EDNRB/TAC1/AGTR2/AVPR1A
GOBP_PROTEOGLYCAN_METABOLIC_PROCESS	GOBP_PROTEOGLYCAN_METABOLIC_PROCESS	83	-0.616163078732805	-1.4289265408922	0.0121987604247834	0.0979967087457598	0.0809628930756878	4917	tags=52%, list=25%, signal=39%	XYLT2/NDST3/CHSY1/CSGALNACT2/GLCE/EXTL3/CSGALNACT1/CSPG4/CHST12/CHST7/VCAN/BMPR2/CHST15/SULF2/CYTL1/DSE/SLC2A10/GAL3ST4/CHPF/CHST3/SPOCK3/HS6ST1/HS3ST4/CHST11/XYLT1/BMP2/ADAMTS12/BGN/CNMD/DSEL/SULF1/B3GAT2/COL11A1/HS6ST2/HS3ST3B1/HS3ST5/NDST4/BMPR1B/CSPG5/DCN/IGF1/BCAN/NCAN
GOBP_HEART_TRABECULA_FORMATION	GOBP_HEART_TRABECULA_FORMATION	12	-0.818319400755875	-1.54905763628128	0.0122228797912314	0.0980647436259355	0.0810191021137217	2200	tags=58%, list=11%, signal=52%	ADAMTS1/TEK/HEY1/TGFBR3/RBP4/HEY2/CAV3
GOBP_REGULATION_OF_MONONUCLEAR_CELL_MIGRATION	GOBP_REGULATION_OF_MONONUCLEAR_CELL_MIGRATION	93	-0.59802027022305	-1.40015038845384	0.0122766533059136	0.0983702168987913	0.0812714779357696	4141	tags=47%, list=21%, signal=38%	MSN/CD200R1/NBL1/PDGFD/LGMN/RIPOR2/SLAMF8/GAS6/SERPINE1/MOSPD2/CCL21/RARRES2/IL12A/LGALS9/IL27RA/CCL7/CCR1/SPN/LYN/C3AR1/THBS1/CCL2/S100A14/DOCK8/AIF1/CSF1/CSF1R/PLA2G7/LGALS3/ITGA4/MSTN/ECM1/CCL20/WNT5A/BMP5/CCN3/JAM2/CMKLR1/CXCL10/IL34/GREM1/PADI2/APOD/CXCL14
GOCC_ACTIN_BASED_CELL_PROJECTION	GOCC_ACTIN_BASED_CELL_PROJECTION	185	-0.545628317057999	-1.2985227496867	0.0123673426070194	0.0988440928259992	0.081662984615093	4692	tags=40%, list=23%, signal=31%	AOC3/AQP5/FSCN1/PLS1/ADGRV1/RUFY3/PDGFA/PPP1R9B/UTRN/MSN/ATP7A/RAPH1/CNP/B4GALT1/ICAM2/RAPGEF3/RIPOR2/LCP1/SLC7A5/MYO1F/WHRN/FGF13/IQGAP2/ATP6V1B1/ADGRA2/ADCY6/NLGN1/CEACAM1/ITGA6/ANTXR1/CA9/MYO7A/SPATA13/KIF13B/SCIMP/PROM1/MYO1C/MYO7B/SPN/PDPN/ITGAV/CDH23/KITLG/PODXL/EPS8/TEK/PVALB/OSBPL3/NFASC/ITGB3/CD302/PDZK1/CA2/IGF2BP1/PROM2/ANGPT1/DMD/ARL4C/LRRK2/VCAM1/FGD4/CD44/EPHA4/FZD9/MYO3B/CALB2/GPM6…
GOMF_CYTOKINE_RECEPTOR_BINDING	GOMF_CYTOKINE_RECEPTOR_BINDING	174	-0.55245851310014	-1.31795292399042	0.0123673426070194	0.0988440928259992	0.081662984615093	4016	tags=42%, list=20%, signal=34%	CXCL16/SH2B3/CD300LF/CXCL9/BDNF/ENG/TNFSF13B/CCRL2/JAK2/PGF/CCL21/IRAK4/SDCBP/STAT1/NTF3/TRADD/CTF1/IL12A/OSMR/IL6ST/PRLR/IL27RA/ITGA5/CCL7/CDH5/CCL8/TNFSF10/KITLG/LRG1/NES/PF4V1/DEFB1/LIFR/TNFSF12/TGFB2/PIK3R1/IL33/CCL2/S100A14/TNFSF13/ITGB3/IL1RAP/EDA/CXCL3/TNFSF4/TGFBR2/TLR5/TNFSF15/CSF1/VEGFC/IL6R/ECM1/CCL20/CX3CL1/IL1RN/OSM/GATA3/IL37/CCL11/TGFBR3/TGFB3/MSMP/RASL11B/LEFTY2/CXCL10/STAP1/IL34/…
GOBP_REGULATION_OF_NMDA_RECEPTOR_ACTIVITY	GOBP_REGULATION_OF_NMDA_RECEPTOR_ACTIVITY	26	-0.73293280417679	-1.55387249394094	0.012395073653952	0.0989395305932013	0.0817418333625689	3584	tags=50%, list=18%, signal=41%	GRIN2A/NLGN1/RGS9/RASGRF2/SLC6A9/CCL2/GRIA3/GRIA4/MAPK8IP2/MEF2C/RELN/PPARGC1A/ACTN2
GOCC_INTRINSIC_COMPONENT_OF_PRESYNAPTIC_MEMBRANE	GOCC_INTRINSIC_COMPONENT_OF_PRESYNAPTIC_MEMBRANE	48	-0.669872975400463	-1.50159502718313	0.0124941600556973	0.0996035711310427	0.0822904501860446	2589	tags=42%, list=13%, signal=36%	ATP2B4/SLC6A3/P2RY1/SLC6A9/ADAM23/CDH10/DRD2/ADORA1/SCN2A/KCNJ3/NTNG1/RGS7BP/EPHA4/CNTN1/GPC4/SLC1A6/SLC1A2/GPM6A/GABRA5/P2RX3
GOBP_REGULATION_OF_PRESYNAPSE_ORGANIZATION	GOBP_REGULATION_OF_PRESYNAPSE_ORGANIZATION	27	-0.738804379597933	-1.57257091894955	0.0125104426918636	0.0996066504538976	0.0822929942601288	3744	tags=63%, list=19%, signal=51%	IL1RAPL1/PTPRD/NLGN1/LRRC4B/MDGA1/IL1RAP/GPC6/SLITRK4/WNT3A/IL1RAPL2/SLITRK5/SLITRK1/CBLN1/GPC4/CBLN2/SLITRK2/SLITRK6
GOBP_POSITIVE_REGULATION_OF_CALCIUM_ION_TRANSMEMBRANE_TRANSPORT	GOBP_POSITIVE_REGULATION_OF_CALCIUM_ION_TRANSMEMBRANE_TRANSPORT	64	-0.64261581250543	-1.46734592534981	0.0125452050969805	0.0997566689564463	0.0824169365040743	3090	tags=39%, list=15%, signal=33%	PKD2/STIM2/BDKRB1/THY1/EHD3/RYR2/F2R/CAPN3/RGN/NTSR1/P2RY6/CX3CL1/APLNR/FGF14/CXCL10/TRDN/AKAP6/STAC/PLP1/CXCL11/CACNA2D1/ATP2A1/STAC3/JPH2/CASQ1
GOBP_MONOCYTE_CHEMOTAXIS	GOBP_MONOCYTE_CHEMOTAXIS	41	-0.680297921836887	-1.50285026819218	0.0125768957473835	0.0997793517595526	0.0824356765759201	3903	tags=66%, list=19%, signal=53%	NBL1/PDGFB/LGMN/SLAMF8/SERPINE1/MOSPD2/CCL21/ANXA1/CCL7/CCR1/CCL8/LYN/TNFRSF11A/CCL2/S100A14/AIF1/PLA2G7/LGALS3/IL6R/CCL20/CX3CL1/CCN3/CCL11/MSMP/CXCL10/GREM1/PTPRO
GOBP_CELLULAR_RESPONSE_TO_AMYLOID_BETA	GOBP_CELLULAR_RESPONSE_TO_AMYLOID_BETA	33	-0.704534169069031	-1.52054908351107	0.0125958294353345	0.0997793517595526	0.0824356765759201	2590	tags=42%, list=13%, signal=37%	CACNA1A/CASP4/TREM2/NGFR/FCGR2B/CACNB1/LRP1/ITGA4/VCAM1/ADRB2/EPHA4/CACNA2D1/IGF1/ATP1A3
GOBP_VASODILATION	GOBP_VASODILATION	33	-0.705386366954623	-1.52238832534035	0.0125958294353345	0.0997793517595526	0.0824356765759201	3054	tags=48%, list=15%, signal=41%	RGS2/KLF2/APOE/BDKRB2/PRKG1/EDNRB/ADORA1/GUCY1A1/ADRB3/ADRB2/AGTR2/KCNMA1/NPPA/CASR/NOS1/KNG1
GOBP_NAD_METABOLIC_PROCESS	GOBP_NAD_METABOLIC_PROCESS	48	-0.669148658423245	-1.49997138985033	0.0126553728017661	0.10012445198973	0.0827207913863446	2257	tags=19%, list=11%, signal=17%	ALDOB/GPD1/NMNAT3/NMNAT2/ENO3/NT5E/KMO/PGAM2/NMRK2
GOBP_REGULATION_OF_RENAL_SYSTEM_PROCESS	GOBP_REGULATION_OF_RENAL_SYSTEM_PROCESS	26	-0.731616236228186	-1.5510812711848	0.012741783426474	0.100569846048785	0.0830887669239046	3894	tags=62%, list=19%, signal=50%	PDGFB/GAS6/F2RL1/STC1/F2R/CORO2B/DRD2/EDNRB/ADORA1/SPX/TAC1/OR51E2/AGTR2/AVPR1A/PTPRO/AGT
GOBP_NEGATIVE_REGULATION_OF_CYTOSKELETON_ORGANIZATION	GOBP_NEGATIVE_REGULATION_OF_CYTOSKELETON_ORGANIZATION	142	-0.575127112237694	-1.36130972979257	0.0127437691929039	0.100569846048785	0.0830887669239046	2114	tags=16%, list=11%, signal=15%	EPS8/PIK3R1/MAP6D1/ARHGAP28/CGNL1/TACSTD2/CORO2B/SVIL/PLEKHH2/TMOD1/MYOC/TMOD4/GSN/NAV3/SCIN/APC2/TRIM54/TMEFF2/KANK4/STMN2/LMOD2/LMOD3/CAV3
GOBP_POSITIVE_REGULATION_OF_PROTEIN_KINASE_ACTIVITY	GOBP_POSITIVE_REGULATION_OF_PROTEIN_KINASE_ACTIVITY	463	-0.494178002506852	-1.19731160434359	0.0127914246295092	0.100793087973029	0.0832732048736466	3938	tags=30%, list=20%, signal=25%	PRNP/PAK3/HBEGF/PDGFB/BDNF/ADCY1/PDGFD/NEURL1/GRM4/GDF15/ADAM9/GAS6/CD300A/MAPRE3/JAK2/DUSP7/FGF13/CD74/CCL21/GADD45A/EIF2AK2/ADCY6/CALM1/AVPI1/ADORA2B/LILRA5/MAPK10/ADCY2/CDK5R1/SASH1/STK3/ERBB2/MLKL/PDGFC/NTF3/MALT1/ADCY5/PKD2/CCN1/DIPK2A/VLDLR/IRAK2/MAP3K20/ANG/ACE/PRLR/RASGRP1/GHR/DUSP6/ATP2B4/TAL1/ARRB1/SPRY2/LPAR1/CLU/SOCS1/F2R/CD86/MAP3K15/RASSF2/MDFIC/KITLG/NOD1/TNFRSF11A/PIK3CG/PTPRC/TGF…
GOBP_ENDOTHELIAL_CELL_MIGRATION	GOBP_ENDOTHELIAL_CELL_MIGRATION	204	-0.541510352131153	-1.29014074595359	0.0128042288583675	0.100793087973029	0.0832732048736466	3617	tags=39%, list=18%, signal=32%	BMPR2/APOA1/MMRN2/PDGFB/FSTL1/LGMN/PXN/GADD45A/FLT4/ADGRA2/STC1/SASH1/CEACAM1/EPHA2/TBXA2R/DLL4/ANXA1/NOTCH1/CLEC14A/RRAS/APOE/JCAD/LOXL2/PTGS2/HRG/DNAJA4/KLF4/CDH5/ATP2B4/GATA2/ANGPT2/ACVRL1/PIK3CG/TNFSF12/TEK/RHOB/THBS1/RGCC/SMOC2/ITGB3/PRKD1/PLXND1/SPARC/DPP4/KDR/CDH13/CYP1B1/PTN/HSPB1/ADAMTS9/ATOH8/ANGPT1/VEGFC/SEMA5A/SP100/HDAC9/PLK2/STAT5A/STARD13/WNT5A/MEOX2/CCBE1/GATA3/RHOJ/CCN3/AGTR2/SRP…
GOBP_NEGATIVE_REGULATION_OF_POTASSIUM_ION_TRANSMEMBRANE_TRANSPORT	GOBP_NEGATIVE_REGULATION_OF_POTASSIUM_ION_TRANSMEMBRANE_TRANSPORT	21	-0.762398741974465	-1.5807367837439	0.0130681371251154	0.102741464524433	0.0848829140610413	48	tags=29%, list=0%, signal=29%	KCNAB1/CAV1/KCNE4/ACTN2/CASQ2/CAV3
GOBP_MYELOID_LEUKOCYTE_DIFFERENTIATION	GOBP_MYELOID_LEUKOCYTE_DIFFERENTIATION	171	-0.567367764317957	-1.35267188436861	0.0131300259468035	0.103098674915627	0.0851780340408648	4356	tags=45%, list=22%, signal=36%	EFNA2/SH3PXD2A/L3MBTL3/HLA-DRB1/KIT/FSTL3/HCLS1/LTBR/CEBPB/UBASH3B/MAFB/F2RL1/CD74/LILRB4/OSCAR/PIR/CD101/IRF7/CEACAM1/EPHA2/TRIB1/SPI1/PPARGC1B/GPR68/TYROBP/IFI16/FBN1/KLF10/GAB2/CCN4/LILRB1/EVI2B/CEBPA/TAL1/GATA2/CCR1/LYN/RASSF2/KITLG/TNFRSF11A/CBFA2T3/GAB3/CDK6/PIK3R1/PDE1B/GPR183/C1QC/TREM2/INPP5D/MITF/CAMK4/SFRP1/DHRS2/LRRC17/TGFBR2/ANXA2/ITGB8/CA2/CSF1/SIGLEC15/CSF1R/MT1G/TLR2/LTF/TMEM64/PO…
GOBP_BONE_MATURATION	GOBP_BONE_MATURATION	18	-0.769951442473142	-1.56210158846741	0.0131473379561767	0.103105406299628	0.0851835953737921	2222	tags=44%, list=11%, signal=40%	RFLNA/XYLT1/BMP2/RFLNB/LTF/GREM1/RYR1/IGF1
GOCC_SODIUM_CHANNEL_COMPLEX	GOCC_SODIUM_CHANNEL_COMPLEX	23	-0.741888205287996	-1.55800539631241	0.0132372498950679	0.103680162905736	0.085658447623836	2055	tags=57%, list=10%, signal=51%	TRPM4/SCNN1A/SCN2B/SCN2A/SCN9A/CACNA1I/CACNA1G/SCN4B/SCN3B/SCN4A/SCNN1G/SCNN1B/SCN7A
GOBP_POSITIVE_REGULATION_OF_BIOMINERALIZATION	GOBP_POSITIVE_REGULATION_OF_BIOMINERALIZATION	42	-0.672726246106092	-1.48631189705894	0.0132636529659706	0.103680162905736	0.085658447623836	1919	tags=40%, list=10%, signal=37%	BMP2/KL/PTN/WNT10B/GPM6B/LTF/FBN2/P2RX7/TGFB3/ADRB2/FZD9/BMPR1B/TMEM119/ISG15/MEF2C/OSR2/TFAP2A
GOBP_RESPONSE_TO_COCAINE	GOBP_RESPONSE_TO_COCAINE	36	-0.699607085536237	-1.53139473742246	0.0132702666215129	0.103680162905736	0.085658447623836	218	tags=19%, list=1%, signal=19%	SLC6A3/SDK1/DRD2/CHRNB2/DRD5/PITX3/EN1
GOBP_PHOTORECEPTOR_CELL_DIFFERENTIATION	GOBP_PHOTORECEPTOR_CELL_DIFFERENTIATION	45	-0.671263543623041	-1.4888818459236	0.013311137986832	0.10386997587234	0.0858152672468241	3838	tags=51%, list=19%, signal=41%	ROM1/MFSD2A/RDH13/TH/MYO7A/NOTCH1/NAGLU/THY1/PROM1/SDK2/MFRP/STAT3/PTN/NKD1/SOX9/SOX8/DSCAM/THRB/OLFM3/DLX1/DIO3/DLX2/DCX
GOBP_SYNAPTIC_TRANSMISSION_CHOLINERGIC	GOBP_SYNAPTIC_TRANSMISSION_CHOLINERGIC	22	-0.752414761838014	-1.56742135803278	0.013348220852272	0.104029790871065	0.0859473031572058	2881	tags=45%, list=14%, signal=39%	APOE/LYNX1/CHRNA1/ACHE/CHRNG/CHRNB1/TAC1/LAMA2/CHRNB2/RAPSN
GOCC_POLE_PLASM	GOCC_POLE_PLASM	13	0.66991855828147	1.71835794241004	0.0134453747082454	0.104656792449522	0.0864653191437081	942	tags=31%, list=5%, signal=29%	MAEL/HENMT1/TDRD5/SNRPG
GOBP_TRANSCRIPTION_COUPLED_NUCLEOTIDE_EXCISION_REPAIR	GOBP_TRANSCRIPTION_COUPLED_NUCLEOTIDE_EXCISION_REPAIR	72	0.401840810433941	1.40403877185297	0.0134637258693062	0.104669610790413	0.0864759093969542	6701	tags=58%, list=33%, signal=39%	POLR2I/CDK7/RFC3/PCNA/GTF2H4/XRCC1/RFC4/POLR2J/PPIE/POLR2L/UVSSA/RBX1/POLR2H/POLR2G/USP7/UBB/MNAT1/ERCC2/HMGN1/RPA2/COPS7B/POLR2F/RPS27A/CUL4A/RFC5/COPS8/POLD1/RFC2/ERCC4/COPS3/RPA3/PRPF19/POLD3/AQR/XAB2/COPS6/DDB1/COPS2/GPS1/POLR2E/ISY1/XPA
GOBP_REGULATION_OF_CALCIUM_ION_DEPENDENT_EXOCYTOSIS	GOBP_REGULATION_OF_CALCIUM_ION_DEPENDENT_EXOCYTOSIS	37	-0.690594140591895	-1.51092708851321	0.0135471281137247	0.105187490409664	0.086903771034107	3078	tags=43%, list=15%, signal=37%	NOTCH1/TRPV6/SYT17/SYT3/TRIM9/ADRA2A/SYT2/CACNA1I/SYT9/CACNA1G/KCNB1/SYT6/CDK5R2/SYT10/SYT5/SYT4
GOBP_PROTEIN_LOCALIZATION_TO_CHROMOSOME_CENTROMERIC_REGION	GOBP_PROTEIN_LOCALIZATION_TO_CHROMOSOME_CENTROMERIC_REGION	25	0.556278060195822	1.66452149384463	0.0135712210150788	0.105244147129311	0.0869505796666979	5741	tags=60%, list=29%, signal=43%	SPDL1/TTK/NDC80/BUB3/MIS12/CENPT/CHAMP1/CDT1/CDK1/BUB1B/CENPA/CENPQ/IK/BOD1/ZW10
GOMF_METALLOENDOPEPTIDASE_ACTIVITY	GOMF_METALLOENDOPEPTIDASE_ACTIVITY	81	-0.614647562243682	-1.42094732522797	0.0137614051211579	0.106587100728276	0.0880601006907224	3757	tags=46%, list=19%, signal=37%	ADAMTS16/ADAM9/ADAMTS7/ADAMTS18/MMP16/BMP1/ADAM32/ADAM19/ADAMTS20/TLL2/MMP14/PAPLN/ADAMTS1/MMP11/ADAMTSL1/ADAM23/ADAMTSL2/ADAMTSL4/THSD4/MMP17/ADAMTS12/ADAMTS9/ADAMTS2/MMP19/MMP7/ADAMTS8/ADAM22/TLL1/ADAMTS17/MMP2/MMP9/ADAM12/MME/ADAM33/ADAMTSL3/ADAMTS14/MMP24
GOBP_CALCIUM_ION_REGULATED_EXOCYTOSIS	GOBP_CALCIUM_ION_REGULATED_EXOCYTOSIS	55	-0.638523235252652	-1.44698663966378	0.0138378814682485	0.107047117629685	0.0884401573240366	3078	tags=33%, list=15%, signal=28%	NOTCH1/TRPV6/SYT17/SYT3/TRIM9/ADRA2A/SYT2/CACNA1I/SYT9/CACNA1G/SCIN/KCNB1/SYT6/CDK5R2/SYT10/SYT5/SYT4/UNC13A
GOBP_RESPONSE_TO_AMYLOID_BETA	GOBP_RESPONSE_TO_AMYLOID_BETA	39	-0.68715022303069	-1.51203510110257	0.0138648318200617	0.107123349179416	0.0885031382842019	2590	tags=64%, list=13%, signal=56%	GJA1/APP/ABCC1/BACE1/CACNA1B/ICAM1/PRNP/LGMN/CALCR/CACNA1A/CASP4/TREM2/NGFR/FCGR2B/CACNB1/LRP1/ITGA4/VCAM1/MMP2/MMP9/ADRB2/EPHA4/CACNA2D1/IGF1/ATP1A3
GOCC_CYTOSOLIC_RIBOSOME	GOCC_CYTOSOLIC_RIBOSOME	103	0.373619561076981	1.50018569344093	0.013971804058081	0.107816901758542	0.0890761373575869	3976	tags=40%, list=20%, signal=32%	HBA2/HBA1/RPS3A/RPS10/RPS18/RPS15A/RPS14/RPSA/RPL29/RPL18A/RSL24D1/RPS21/RPS7/RPL32/RPL17/RPS16/RPS26/RPL7/RPL5/RPL35/RPL39L/RPL10A/RPL35A/RPS5/RPL21/RPL26L1/RPL9/RPL14/MCTS1/RPL27A/RPL31/RPL7A/RPL36A/RPL36/RPL26/RPL37/RPL24/RPS4Y1/RPL34/RPS6/RPL10
GOBP_CELL_COMMUNICATION_BY_ELECTRICAL_COUPLING	GOBP_CELL_COMMUNICATION_BY_ELECTRICAL_COUPLING	28	-0.724138518389097	-1.54653490205295	0.0139988546451643	0.107892771471832	0.0891388193758245	2579	tags=39%, list=13%, signal=34%	CACNA1C/RYR2/PDE4D/ATP1B2/CAV1/GJB2/HRC/TRDN/ATP1A2/ATP1A3/CASQ2
GOBP_CGMP_METABOLIC_PROCESS	GOBP_CGMP_METABOLIC_PROCESS	14	-0.815216933112155	-1.57232887111692	0.0140436259221546	0.108104864899534	0.0893140466638513	2136	tags=64%, list=11%, signal=57%	PDE2A/RORA/PDE1A/GUCY1A2/GUCY1A1/GUCY1B1/NPPC/NPPA/GUCY2C
GOCC_METHYLOSOME	GOCC_METHYLOSOME	12	0.70247122895185	1.78375739229913	0.0141421069678964	0.108729377007164	0.0898300059000511	5428	tags=92%, list=27%, signal=67%	SNRPB/SNRPG/SNRPE/SNRPD2/SNRPD1/PRMT5/PRMT1/WDR77/ERH/CLNS1A/SNRPF
GOBP_HEART_GROWTH	GOBP_HEART_GROWTH	82	-0.607215798340999	-1.40760722462845	0.0141935018285506	0.108783837226815	0.0898749998288975	3101	tags=38%, list=15%, signal=32%	ERBB4/NOTCH1/TENM4/RGS2/DIPK2A/HEG1/DUSP6/TBX2/FGF20/TGFB2/PDLIM5/MAPK11/GATA6/TGFBR2/NOG/SORBS2/BASP1/TGFBR3/ZFPM2/RBP4/HEY2/RUNX1/AGTR2/GLI1/AKAP6/MEF2C/PI16/IGF1/TBX5/WNT2/CAV3
GOCC_GAP_JUNCTION	GOCC_GAP_JUNCTION	20	-0.761985500716317	-1.56781877637756	0.0142181428087639	0.108783837226815	0.0898749998288975	2144	tags=35%, list=11%, signal=31%	GJA8/GJB1/GJB2/CCN3/CALB2/GJD4/GJD2
GOMF_POLYSACCHARIDE_BINDING	GOMF_POLYSACCHARIDE_BINDING	20	-0.761803459626804	-1.56744421880665	0.0142181428087639	0.108783837226815	0.0898749998288975	4276	tags=80%, list=21%, signal=63%	GPCPD1/HLA-DRB1/STBD1/CLEC18C/ENPP1/PPP1R3G/CLEC18A/VTN/HLA-DRA/PTX3/CLEC7A/PPP1R3B/CLEC18B/PPP1R3C/ENPP2/PRG4
GOBP_RESPONSE_TO_OSMOTIC_STRESS	GOBP_RESPONSE_TO_OSMOTIC_STRESS	78	-0.62030924336035	-1.4327618818677	0.0142226765496781	0.108783837226815	0.0898749998288975	2287	tags=29%, list=11%, signal=26%	TH/HNMT/PKD2/AQP1/MYLK/TSPO/ICOSLG/CAPN3/BDKRB2/SLC9A4/SCN2A/SLC12A5/CLDN1/ITGA2/TLR3/EGFR/KCNMA1/PAPPA2/KMO/FMO1/ABCB1/MLC1/SST
GOBP_INSULIN_LIKE_GROWTH_FACTOR_RECEPTOR_SIGNALING_PATHWAY	GOBP_INSULIN_LIKE_GROWTH_FACTOR_RECEPTOR_SIGNALING_PATHWAY	27	-0.734614507832246	-1.56365263059772	0.0142359952961999	0.108783837226815	0.0898749998288975	2802	tags=44%, list=14%, signal=38%	IGFBP4/GHR/PIK3R1/BMP2/CILP/AR/BMP5/CDH3/IGFBP6/IGFBP5/IGF1/TRIM72
GOCC_PROTON_TRANSPORTING_ATP_SYNTHASE_COMPLEX	GOCC_PROTON_TRANSPORTING_ATP_SYNTHASE_COMPLEX	22	0.537011369286668	1.56955304087845	0.0143040581908351	0.109170802221404	0.0901947024585253	5711	tags=59%, list=29%, signal=42%	ATP5ME/ATP5MF/ATP5MPL/ATP5PB/ATP5MD/ATP5MG/ATP5PO/ATP5PF/ATP5F1E/ATP5MC3/DMAC2L/ATP5F1C/PPIF
GOBP_POSITIVE_REGULATION_OF_LEUKOCYTE_MIGRATION	GOBP_POSITIVE_REGULATION_OF_LEUKOCYTE_MIGRATION	115	-0.582789720297992	-1.37434287838084	0.0144027031498906	0.109789948828728	0.0907062288272021	3841	tags=47%, list=19%, signal=38%	PDGFD/LGMN/RIPOR2/GAS6/SERPINE1/F2RL1/MOSPD2/CD74/PGF/CCL21/RARRES2/BDKRB1/IL12A/THY1/LGALS9/CCL7/CCR1/SPN/CCL8/TNFRSF18/C3AR1/KITLG/MMP14/THBS1/PTAFR/TREM2/S100A14/NCKAP1L/DOCK8/EDN3/AIF1/PRSS56/PTN/CSF1/CSF1R/PLA2G7/LGALS3/VEGFC/IL6R/ITGA4/MSTN/CCL20/CX3CL1/WNT5A/ITGA2/CX3CR1/JAM2/IL1R1/CMKLR1/CXCL10/IL34/VEGFD/THBS4/CXCL14
GOBP_RIBOSOMAL_SMALL_SUBUNIT_BIOGENESIS	GOBP_RIBOSOMAL_SMALL_SUBUNIT_BIOGENESIS	71	0.406857676089491	1.41978564389538	0.0144684337268527	0.110156993599586	0.0910094737720299	6137	tags=45%, list=31%, signal=31%	RPS10/RPS14/RPSA/ABT1/RPS21/RPS7/RPS16/NGDN/RPS5/UTP25/UTP3/NPM1/TSR2/RPP40/SRFBP1/TBL3/NOP14/RPS6/BYSL/RRP36/RPS15/ERCC2/LTV1/RPS8/EMG1/METTL17/FAM207A/XRCC5/RPS28/RRP7BP/NOL10/RPS19
GOBP_DOPAMINE_RECEPTOR_SIGNALING_PATHWAY	GOBP_DOPAMINE_RECEPTOR_SIGNALING_PATHWAY	37	-0.688974053070779	-1.50738255493331	0.0145568394146284	0.110695577393278	0.0914544407781582	3518	tags=41%, list=18%, signal=33%	ADCY6/CAV2/RGS9/ADCY5/NSG1/GNAO1/PTGER1/GNA15/GNG2/ALK/GNA14/DRD2/LRRK2/DRD5/NSG2
GOMF_GROWTH_FACTOR_RECEPTOR_BINDING	GOMF_GROWTH_FACTOR_RECEPTOR_BINDING	109	-0.58993721658197	-1.38941572775222	0.0145976615785879	0.110737873535537	0.0914893849929901	3921	tags=43%, list=20%, signal=35%	CD300LF/HBEGF/PDGFB/PDGFD/ESM1/JAK2/PGF/IRAK4/SDCBP/FLRT2/GDNF/ARTN/PDGFC/FAM83B/ERBB4/IL12A/IL6ST/IL27RA/ITGA5/CDH5/LYN/FGF20/PLSCR1/LINGO1/ITGB3/IL1RAP/KL/TLR5/VEGFC/IL6R/ECM1/PDGFRB/IL1RN/FGF17/GATA3/IL37/BTC/IL1R1/FGF18/FGF7/FGF9/EGF/GREM1/FGF1/AGR2/VEGFD/FGF3
GOBP_EXTRACELLULAR_MATRIX_DISASSEMBLY	GOBP_EXTRACELLULAR_MATRIX_DISASSEMBLY	59	-0.637588012737898	-1.4481760641946	0.0145977471337941	0.110737873535537	0.0914893849929901	3745	tags=49%, list=19%, signal=40%	LCP1/SCUBE1/KLK7/TIMP2/MMP16/CTSL/BMP1/A2M/CTSS/PDPN/TLL2/MMP14/MMP11/MELTF/SCUBE3/HTRA1/DPP4/KLK5/CTSK/LRP1/MMP19/MMP7/TLL1/MMP2/MMP9/CD44/DDR2/FGFR4/FAP
GOBP_NEGATIVE_REGULATION_OF_MUSCLE_CELL_DIFFERENTIATION	GOBP_NEGATIVE_REGULATION_OF_MUSCLE_CELL_DIFFERENTIATION	52	-0.652795043894052	-1.46591385213583	0.0146407043490877	0.110855903880735	0.0915868992701557	3078	tags=35%, list=15%, signal=29%	NOTCH1/RGS2/PLPP7/BHLHA15/DLL1/FZD7/BMP2/NFATC2/MSX1/CCN3/NFATC1/HEY2/TMEM119/FGF9/PI16/DKK1/TRIM72/CAV3
GOBP_MAMMARY_GLAND_DUCT_MORPHOGENESIS	GOBP_MAMMARY_GLAND_DUCT_MORPHOGENESIS	26	-0.726776807396436	-1.54082131924215	0.0146486895009973	0.110855903880735	0.0915868992701557	1959	tags=46%, list=10%, signal=42%	EPHA2/LRP5L/PTCH1/TBX3/CSF1/CSF1R/WNT5A/AR/CCL11/NTN1/SOSTDC1/CAV3
GOBP_PYRIDINE_CONTAINING_COMPOUND_METABOLIC_PROCESS	GOBP_PYRIDINE_CONTAINING_COMPOUND_METABOLIC_PROCESS	37	-0.688186561971611	-1.50565963033294	0.0147251247119945	0.111091592852983	0.0917816207184924	3230	tags=35%, list=16%, signal=30%	SARM1/PNPO/PNP/PTGS2/HAAO/PARP10/PTGIS/PARP9/NMNAT3/AOX1/NMNAT2/KMO/NMRK2
GOMF_HORMONE_ACTIVITY	GOMF_HORMONE_ACTIVITY	71	-0.617828650468838	-1.42234334529598	0.0147293623965892	0.111091592852983	0.0917816207184924	1817	tags=34%, list=9%, signal=31%	EDN3/PNOC/KL/CGA/PPY/TG/UCN3/SPX/INHBA/FNDC5/CHGB/ASIP/PTHLH/NPPC/NPPA/POMC/SCT/IGF1/APELA/AGT/PENK/OSTN/SST/PRL
GOBP_KINETOCHORE_ORGANIZATION	GOBP_KINETOCHORE_ORGANIZATION	22	0.533634212109408	1.55968243548674	0.0147475861288243	0.111091592852983	0.0917816207184924	6020	tags=64%, list=30%, signal=45%	CENPW/NUF2/NDC80/CENPK/CENPN/MIS12/CENPT/CDT1/CENPF/CENPA/CENPH/DLGAP5/RNF4/CENPS
GOBP_REGULATION_OF_LEUKOCYTE_PROLIFERATION	GOBP_REGULATION_OF_LEUKOCYTE_PROLIFERATION	188	-0.54801235377692	-1.3052359297818	0.0147510499454312	0.111091592852983	0.0917816207184924	4536	tags=48%, list=23%, signal=37%	BMP4/PTK2/CD1D/ADA/IRF1/BST1/HLA-DRB1/IGFBP2/LST1/JAK3/CEBPB/PRNP/HLA-E/HES1/TNFSF13B/PTPN22/CD300A/HLA-DMB/CD74/LILRB4/LGALS7B/CD274/HLA-DPB1/ERBB2/TNFRSF21/CD209/TWSG1/SASH3/ANXA1/FLT3LG/PRKCQ/TYROBP/IL12A/PNP/LGALS9/CBLB/PELI1/EBI3/CD28/BTK/IL6ST/LILRB1/IL27RA/TNFRSF1B/HAVCR2/LRRC32/SPN/CCL8/VTCN1/LYN/CD86/HLA-DPA1/KITLG/VSIR/PTPRC/TICAM1/LILRB2/GPR183/IL33/MIR181B1/NCKAP1L/INPP5D/NFATC2/FCGR2…
GOBP_NEGATIVE_REGULATION_OF_POTASSIUM_ION_TRANSPORT	GOBP_NEGATIVE_REGULATION_OF_POTASSIUM_ION_TRANSPORT	25	-0.739065683127614	-1.56130503477192	0.014768480186169	0.111091592852983	0.0917816207184924	1002	tags=28%, list=5%, signal=27%	KCNAB1/CAV1/KCNE4/NOS1/ACTN2/CASQ2/CAV3
GOBP_REGULATION_OF_MYOBLAST_PROLIFERATION	GOBP_REGULATION_OF_MYOBLAST_PROLIFERATION	13	-0.804491366500887	-1.53353606290764	0.0148250973188069	0.111383764747775	0.0920230072117789	1980	tags=38%, list=10%, signal=35%	GATA6/MSTN/MEGF10/KLHL41/MYOD1
GOBP_REGULATION_OF_SPINDLE_CHECKPOINT	GOBP_REGULATION_OF_SPINDLE_CHECKPOINT	15	0.639624147598635	1.70385694387749	0.0149022424131188	0.111746322571498	0.0923225451318944	5514	tags=73%, list=28%, signal=53%	ANAPC15/LCMT1/CCNB1/DYNC1LI1/NDC80/MAD2L1/XRCC3/CDT1/GEN1/MAD2L1BP/PCID2
GOMF_NEUROTRANSMITTER_RECEPTOR_ACTIVITY_INVOLVED_IN_REGULATION_OF_POSTSYNAPTIC_MEMBRANE_POTENTIAL	GOMF_NEUROTRANSMITTER_RECEPTOR_ACTIVITY_INVOLVED_IN_REGULATION_OF_POSTSYNAPTIC_MEMBRANE_POTENTIAL	31	-0.713788690684538	-1.53966249138228	0.0149090210133694	0.111746322571498	0.0923225451318944	2641	tags=42%, list=13%, signal=36%	CHRNA1/GLRB/GABRG3/GRID1/CHRNG/GRIA3/CHRNB1/GABRR1/CHRND/GRIN3A/GABRA5/GRID2/CHRNB2
GOBP_NEGATIVE_REGULATION_OF_MUSCLE_HYPERTROPHY	GOBP_NEGATIVE_REGULATION_OF_MUSCLE_HYPERTROPHY	28	-0.722289070509776	-1.54258505596375	0.0152011957714486	0.113774894624045	0.0939985102157093	518	tags=39%, list=3%, signal=38%	NOTCH1/RGS2/TNFRSF1B/ATP2B4/LMNA/MSTN/IGFBP5/PI16/TRIM63/MLIP/CAV3
GOBP_REGULATION_OF_TRANSCRIPTION_FROM_RNA_POLYMERASE_II_PROMOTER_IN_RESPONSE_TO_OXIDATIVE_STRESS	GOBP_REGULATION_OF_TRANSCRIPTION_FROM_RNA_POLYMERASE_II_PROMOTER_IN_RESPONSE_TO_OXIDATIVE_STRESS	11	-0.826951803524094	-1.55266331624838	0.0152159849497206	0.113774894624045	0.0939985102157093	233	tags=45%, list=1%, signal=45%	NFE2L2/HMOX1/EPAS1/MT3/ANKRD2
GOBP_REGULATION_OF_BMP_SIGNALING_PATHWAY	GOBP_REGULATION_OF_BMP_SIGNALING_PATHWAY	81	-0.611734000098399	-1.41421172812886	0.015298977093924	0.11405845149992	0.0942327791551075	4077	tags=44%, list=20%, signal=36%	FSTL3/BMPR2/NBL1/HES1/ENG/FSTL1/HIPK2/TWSG1/NOTCH1/GDF3/CCN1/FBN1/CDH5/ACVRL1/SORL1/SFRP1/VWC2/HTRA1/NOG/CHRD/WNT5A/MSX1/HTRA3/GREM2/SULF1/FST/SOST/GREM1/DLX1/SFRP4/TFAP2B/SFRP5/HES5/SFRP2/SOSTDC1/HOXA13
GOBP_ACTIN_FILAMENT_DEPOLYMERIZATION	GOBP_ACTIN_FILAMENT_DEPOLYMERIZATION	54	-0.641710124295609	-1.45042153022914	0.015309742631202	0.11405845149992	0.0942327791551075	2312	tags=22%, list=12%, signal=20%	EPS8/MICAL2/SVIL/SEMA5A/PLEKHH2/TMOD1/TMOD4/GSN/SCIN/LMOD2/ACTN2/LMOD3
GOBP_REGULATION_OF_ACTOMYOSIN_STRUCTURE_ORGANIZATION	GOBP_REGULATION_OF_ACTOMYOSIN_STRUCTURE_ORGANIZATION	90	-0.596580717071838	-1.39518814327116	0.0153111105315138	0.11405845149992	0.0942327791551075	2944	tags=23%, list=15%, signal=20%	CD47/SERPINF2/GPR65/SORBS3/LPAR1/CCN2/PIK3R1/RGCC/ARHGAP28/CGNL1/SFRP1/TACSTD2/CORO2B/LIMCH1/MYOC/TGFB3/TAC1/WNT11/TMEFF2/SYNPO2L/CAV3
GOMF_POTASSIUM_CHANNEL_ACTIVITY	GOMF_POTASSIUM_CHANNEL_ACTIVITY	93	-0.592219389522006	-1.38656873282884	0.0153267181875092	0.11405845149992	0.0942327791551075	3571	tags=47%, list=18%, signal=39%	KCNA5/SNAP25/KCNJ14/TMEM38B/KCNE5/PKD2/KCNJ8/KCNH3/AQP1/KCND1/LRRC55/KCNJ10/KCNJ15/KCNMB4/KCNAB1/KCNQ4/KCNMB2/KCNJ2/KCNK12/KCNN3/KCNK17/KCNC3/HCN2/KCND2/KCNC4/KCNJ3/KCNJ5/KCNG2/KCNK9/ABCC9/KCNE4/KCNQ2/KCNIP4/KCNC2/KCNB1/KCNH5/KCNMA1/KCNJ16/KCNK3/KCNQ5/KCNJ1/KCNJ13/FXYD4/LRRC38
GOBP_NEGATIVE_REGULATION_OF_LEUKOCYTE_CELL_CELL_ADHESION	GOBP_NEGATIVE_REGULATION_OF_LEUKOCYTE_CELL_CELL_ADHESION	102	-0.587392841758171	-1.37970937423957	0.0154007265555651	0.114416528762212	0.094528615326248	4328	tags=49%, list=22%, signal=39%	IRF1/PPARA/HLA-DRB1/JAK3/CEBPB/PRNP/PTPN22/RIPOR2/CD300A/CD74/LILRB4/LGALS7B/CCL21/CD274/CEACAM1/ERBB2/TNFAIP8L2/TNFRSF21/TWSG1/ANXA1/LGALS9/CBLB/PELI1/LILRB1/KLF4/HAVCR2/LRRC32/SPN/VTCN1/SOCS1/CD86/NRARP/VSIR/LAPTM5/LILRB2/FGL2/HFE/FCGR2B/VSIG4/HLX/TNFSF4/PDCD1LG2/LGALS3/FOXJ1/BCL6/GPNMB/PAG1/RUNX3/RUNX1/SCGB1A1
GOBP_RESPONSE_TO_ANGIOTENSIN	GOBP_RESPONSE_TO_ANGIOTENSIN	21	-0.756262062354025	-1.56801315938303	0.0154113549753123	0.114416528762212	0.094528615326248	2123	tags=29%, list=11%, signal=26%	CAV1/CYBB/CA2/AGTR2/CAMK2A/ACTN2
GOBP_CARDIAC_LEFT_VENTRICLE_MORPHOGENESIS	GOBP_CARDIAC_LEFT_VENTRICLE_MORPHOGENESIS	12	-0.811067544789977	-1.53533005894313	0.0155474397570768	0.115290245583247	0.0952504624419856	3078	tags=67%, list=15%, signal=56%	NOTCH1/RYR2/TGFBR2/FOXF1/CPE/HEY2/TBX5/SFRP2
GOBP_NEGATIVE_REGULATION_OF_WOUND_HEALING	GOBP_NEGATIVE_REGULATION_OF_WOUND_HEALING	54	-0.640769405920587	-1.44829527706068	0.0156270401860931	0.115743538777848	0.0956249640851135	5151	tags=65%, list=26%, signal=48%	PTEN/GJA1/WNT4/KLKB1/CLASP1/WFDC1/PDGFA/PLAU/NOS3/SH2B3/PLAUR/PDGFB/UBASH3B/SERPINE1/VTN/CEACAM1/ADAMTS18/F12/SERPINE2/SERPINF2/APOE/HRG/TFPI/PLAT/THBS1/CD34/TSPAN8/C1QTNF1/PRKG1/SERPINB2/CD109/CLDN19/FAP/KNG1/MYOZ1
GOBP_IRON_ION_HOMEOSTASIS	GOBP_IRON_ION_HOMEOSTASIS	71	-0.615433515875086	-1.41682935084473	0.0156547591585435	0.115811949099686	0.0956814833054335	2430	tags=21%, list=12%, signal=19%	SLC40A1/SLC39A8/SLC6A9/MELTF/HFE/LTF/STEAP3/ABCG2/STEAP2/CYBRD1/MYC/SCARA5/STEAP1/CP/HJV
GOBP_CELLULAR_RESPONSE_TO_PURINE_CONTAINING_COMPOUND	GOBP_CELLULAR_RESPONSE_TO_PURINE_CONTAINING_COMPOUND	12	-0.810463340455524	-1.53418631563545	0.0157430024746422	0.116327421587391	0.0961073562193275	2495	tags=58%, list=12%, signal=51%	RYR2/P2RY1/P2RY6/PPARGC1A/RYR1/CACNA1S/CASQ2
GOMF_SYMPORTER_ACTIVITY	GOMF_SYMPORTER_ACTIVITY	95	-0.604159655375008	-1.41289700320381	0.0158018388048449	0.116624643052012	0.0963529145647851	4327	tags=46%, list=22%, signal=36%	MFSD4B/SLC1A4/SLC2A9/SLC5A3/SLC39A14/SLC22A18/MFSD2A/SLC10A5/SLC2A13/SLC16A2/SLC10A4/SLC17A5/SLC6A16/SLC2A10/SLC1A1/SLC12A4/SLC24A3/SLC36A1/SLC20A2/SLC6A3/SLC39A8/SLC16A5/SLC6A9/SLC16A7/SLC12A8/SLC16A6/SLC16A14/SLC4A4/SLC12A5/SLC17A7/SLC6A1/SLC16A9/SLC16A12/SLC18A2/SLC16A4/SLC1A6/SLC1A2/SLC12A3/SLC15A2/SLC6A17/SLC34A2/SLC12A1/SLC22A3/SLC1A3
GOBP_POSITIVE_REGULATION_OF_INTRACELLULAR_STEROID_HORMONE_RECEPTOR_SIGNALING_PATHWAY	GOBP_POSITIVE_REGULATION_OF_INTRACELLULAR_STEROID_HORMONE_RECEPTOR_SIGNALING_PATHWAY	10	-0.841139916443914	-1.56256944514865	0.0158277438814541	0.116678403719049	0.0963973305374505	1280	tags=30%, list=6%, signal=28%	AR/LMO3/FOXA1
GOMF_PHOSPHOLIPASE_C_ACTIVITY	GOMF_PHOSPHOLIPASE_C_ACTIVITY	22	-0.747111412468616	-1.55637348458277	0.0160357451292056	0.11807283076334	0.0975493778779555	2668	tags=55%, list=13%, signal=47%	CHRM3/CCR1/PLCD3/GDPD5/BDKRB2/PLCL1/PLCE1/F2RL2/EDNRA/CASR/PLCD4/NOTUM
GOMF_LIGASE_ACTIVITY_FORMING_CARBON_OXYGEN_BONDS	GOMF_LIGASE_ACTIVITY_FORMING_CARBON_OXYGEN_BONDS	22	0.529507670400043	1.54762156218186	0.0160781713687872	0.118246269714578	0.097692669621566	6415	tags=55%, list=32%, signal=37%	SARS2/VARS2/IARS2/MARS2/PARS2/EARS2/RARS2/DALRD3/FARS2/YARS2/NARS2/LRRC47
GOBP_MACROPHAGE_PROLIFERATION	GOBP_MACROPHAGE_PROLIFERATION	12	-0.809734884946281	-1.53280736804085	0.0161341280023599	0.118390571478983	0.0978118888124105	2465	tags=67%, list=12%, signal=58%	CLU/IL33/TREM2/MIR181B1/CSF1/CSF1R/CX3CL1/IL34
GOBP_VESICLE_MEDIATED_TRANSPORT_IN_SYNAPSE	GOBP_VESICLE_MEDIATED_TRANSPORT_IN_SYNAPSE	171	-0.563433216782986	-1.34329145748683	0.0161355806005508	0.118390571478983	0.0978118888124105	3513	tags=30%, list=18%, signal=25%	CALM1/SNAP25/STXBP5/MX2/NLGN1/CDK5R1/TH/PRRT2/SYNDIG1/NSG1/AMPH/ERC2/SNPH/SYNJ1/RIMS4/STXBP5L/OPHN1/SNCB/STON1/P2RY1/NLGN3/BSN/STX11/TRIM9/ITGB3/ADRA2A/STON2/SYN1/DRD2/SYT2/PLD1/SLC17A7/SYT9/LRRK2/APBA1/FGF14/RAB27B/SLC18A2/SYN3/WNT3A/SNAP91/SYP/GSG1L/DNM3/SYT6/MX1/GRIN3A/CSPG5/SYT5/CPLX2/UNC13A
GOBP_NEGATIVE_REGULATION_OF_MUSCLE_ORGAN_DEVELOPMENT	GOBP_NEGATIVE_REGULATION_OF_MUSCLE_ORGAN_DEVELOPMENT	10	-0.839365721978107	-1.55927355821257	0.0162309931173871	0.118812386534519	0.0981603838555214	200	tags=40%, list=1%, signal=40%	BMP4/SIRT2/TWIST1/FGF3
GOCC_ANCHORED_COMPONENT_OF_SYNAPTIC_MEMBRANE	GOCC_ANCHORED_COMPONENT_OF_SYNAPTIC_MEMBRANE	10	-0.839884702288114	-1.56023765795293	0.0162309931173871	0.118812386534519	0.0981603838555214	1030	tags=50%, list=5%, signal=47%	NTNG1/RGS7BP/CNTN1/GPC4/CNTN2
GOBP_PYRIDINE_CONTAINING_COMPOUND_BIOSYNTHETIC_PROCESS	GOBP_PYRIDINE_CONTAINING_COMPOUND_BIOSYNTHETIC_PROCESS	31	-0.71045542238922	-1.53247253693919	0.016287875302389	0.119089646026568	0.0983894500241342	3230	tags=32%, list=16%, signal=27%	PNPO/PTGS2/HAAO/PARP10/PTGIS/PARP9/NMNAT3/NMNAT2/KMO/NMRK2
GOBP_NEUROMUSCULAR_SYNAPTIC_TRANSMISSION	GOBP_NEUROMUSCULAR_SYNAPTIC_TRANSMISSION	21	-0.754157432796454	-1.56364947778881	0.0163125938147371	0.11913136695005	0.0984239190048794	903	tags=24%, list=5%, signal=23%	CHRNB1/P2RX3/STAC3/CHRNB2/RAPSN
GOMF_CLATHRIN_BINDING	GOMF_CLATHRIN_BINDING	63	-0.627900954948933	-1.43370551683087	0.0164614054819225	0.120016151076095	0.0991549097035356	3060	tags=35%, list=15%, signal=30%	BIN1/NSG1/SYT17/LDLRAP1/TRPC6/ARRB1/SYT3/STON1/STON2/SYT2/LRP1/DAB2/NCALD/SYT9/LRRK2/SNAP91/SYT6/DNER/SYT10/SYT5/SYT4/NSG2
GOCC_ANAPHASE_PROMOTING_COMPLEX	GOCC_ANAPHASE_PROMOTING_COMPLEX	21	0.569991055711602	1.66969389848018	0.0164720539300099	0.120016151076095	0.0991549097035356	6202	tags=57%, list=31%, signal=39%	ANAPC15/UBE2S/CDC20/ANAPC13/CDC16/UBE2C/CDC23/BUB1B/ANAPC16/ANAPC11/ANAPC4/ANAPC10
GOMF_ACTIVE_ION_TRANSMEMBRANE_TRANSPORTER_ACTIVITY	GOMF_ACTIVE_ION_TRANSMEMBRANE_TRANSPORTER_ACTIVITY	140	-0.574907568523107	-1.35937245869512	0.0165366902360991	0.120347155655513	0.0994283789732078	4181	tags=39%, list=21%, signal=31%	TAP2/SLC2A9/ATP7A/SLC5A3/SLC39A14/MFSD2A/SLC10A5/SLC2A13/ABCB9/SLC10A4/SLC17A5/SLCO1A2/ABCC6/SLC29A4/ABCB6/SLC9A7/SLC37A2/SLC2A10/CLCN5/SLC1A1/TAP1/SLC12A4/SLC24A3/SLCO4C1/SLC36A1/SLC20A2/SLC6A3/SLC39A8/SLC30A3/SLC6A9/SLC16A7/SLC12A8/SLCO3A1/SLC9A4/SLCO2B1/SLC4A4/SLC12A5/SLC17A7/SLC6A1/SLC9A9/SLC18A2/SLC1A6/ATP1A2/SLC1A2/SLC12A3/SLC8A2/ATP12A/SLC15A2/SLC34A2/SLC8A3/SLC12A1/SLC22A3/SLC26A7/SLC1A3/…
GOBP_EPITHELIAL_CELL_FATE_COMMITMENT	GOBP_EPITHELIAL_CELL_FATE_COMMITMENT	13	-0.799190861428541	-1.52343214381225	0.0165692028879653	0.120355587056836	0.0994353448259644	691	tags=46%, list=3%, signal=45%	NOTCH1/DLL1/PDPN/NEUROD1/HOXA13/ARX
GOBP_POSITIVE_REGULATION_OF_CALCIUM_ION_TRANSMEMBRANE_TRANSPORTER_ACTIVITY	GOBP_POSITIVE_REGULATION_OF_CALCIUM_ION_TRANSMEMBRANE_TRANSPORTER_ACTIVITY	37	-0.684883840923045	-1.49843372092426	0.0165762642243934	0.120355587056836	0.0994353448259644	1628	tags=41%, list=8%, signal=37%	PKD2/STIM2/EHD3/RYR2/RGN/P2RY6/FGF14/TRDN/AKAP6/STAC/CACNA2D1/ATP2A1/STAC3/JPH2/CASQ1
GOBP_REGULATION_OF_VOLTAGE_GATED_CALCIUM_CHANNEL_ACTIVITY	GOBP_REGULATION_OF_VOLTAGE_GATED_CALCIUM_CHANNEL_ACTIVITY	33	-0.694576665723074	-1.49905846850405	0.0167086976994605	0.12117673586206	0.100113761313288	1653	tags=33%, list=8%, signal=31%	DRD2/CACNB1/DMD/AHNAK/FGF14/PDE4B/RRAD/NPPA/STAC/CACNA2D1/STAC3
GOBP_REGULATION_OF_ORGAN_GROWTH	GOBP_REGULATION_OF_ORGAN_GROWTH	85	-0.610423753678044	-1.41982686783108	0.0167393871542127	0.121258959431557	0.100181692758647	3331	tags=35%, list=17%, signal=30%	STK3/WWC3/ERBB4/SASH3/NOTCH1/RGS2/DUSP6/TBX2/FGF20/MAPK11/GATA6/WWC2/HLX/TGFBR2/NOG/BASP1/TGFBR3/ZFPM2/RBP4/HEY2/RUNX1/GLI1/AKAP6/MEF2C/PI16/IGF1/TBX5/WNT2/CAV3/ARX
GOBP_KIDNEY_EPITHELIUM_DEVELOPMENT	GOBP_KIDNEY_EPITHELIUM_DEVELOPMENT	122	-0.582661394905577	-1.37646163034916	0.0168231313951566	0.121724874505833	0.100566622342749	3909	tags=43%, list=20%, signal=35%	LGR4/HES1/ADAMTS16/FAT4/MAGI2/STAT1/BMP7/GDNF/LAMA5/PKD2/NOTCH1/LAMB2/DLL1/SDC1/PROM1/IRX1/PTCH1/SPRY1/PODXL/MTSS1/CD34/HEYL/BMP2/SFRP1/RET/TACSTD2/NOG/FOXJ1/SOX9/SOX8/BASP1/JAG1/HOXB7/GATA3/EPHA7/EPHA4/AGTR2/WNT11/GREM1/MYC/MEF2C/PTPRO/IRX3/FGF1/UMOD/WNT7B/POU3F3/NPNT/AGT/TFAP2B/HES5/WNT9B
GOBP_NEUROMUSCULAR_JUNCTION_DEVELOPMENT	GOBP_NEUROMUSCULAR_JUNCTION_DEVELOPMENT	44	-0.655018467504296	-1.45016334494782	0.016905897411297	0.122170729743339	0.100934978896591	4380	tags=52%, list=22%, signal=41%	GPHN/UTRN/ANK3/PPFIBP1/SHANK3/COL4A1/COL4A5/KALRN/ERBB2/LAMB2/CHRNA1/F2R/AGRN/PPFIBP2/SHANK2/PTN/CACNB1/LRP4/LRRK2/FZD9/PDZRN3/DOK7/UNC13A
GOBP_TRIGLYCERIDE_CATABOLIC_PROCESS	GOBP_TRIGLYCERIDE_CATABOLIC_PROCESS	24	-0.73519675774556	-1.55397969428254	0.0169449381469759	0.122170729743339	0.100934978896591	2278	tags=33%, list=11%, signal=30%	PIK3CG/FABP6/SORL1/MGLL/LIPC/LPL/FABP3/FABP7
GOMF_HORMONE_BINDING	GOMF_HORMONE_BINDING	65	-0.634489024575627	-1.4537354701456	0.0169646584099112	0.122170729743339	0.100934978896591	2763	tags=43%, list=14%, signal=37%	EBI3/PRLR/GHR/SLC40A1/THRA/TSPO/PIK3R1/CALCRL/NR3C1/CDH13/EDNRB/PTH1R/AR/ADCYAP1R1/EGFR/ALDH1A1/RAMP1/INHBA/VIPR2/SCTR/ALDH1A3/THRB/AVPR1A/CRYM/ATP1A2/CCKAR/ATP1A3/GUCY2C
GOBP_MAINTENANCE_OF_LOCATION	GOBP_MAINTENANCE_OF_LOCATION	277	-0.528366819083495	-1.26481762162172	0.0169722605500448	0.122170729743339	0.100934978896591	4236	tags=30%, list=21%, signal=24%	OS9/PPARA/ANK2/ANK3/TMEM38A/APOA1/GAA/CXCL9/NBL1/NFKB1/ENPP1/UBASH3B/CHCHD10/PFN4/ANXA6/CCL21/CALM1/MSR1/TPCN1/MDFI/TMEM38B/NR1H3/B4GALNT1/PLA2G4C/SRGN/CPT1A/PKD2/FITM2/CES1/BDKRB1/APOE/THY1/FBN1/TMEM159/CACNA1C/RYR2/F2R/ITGAV/LYN/PDE4D/SLC30A3/TSPO/PTPRC/CAV1/CLIC2/SORL1/ITGB3/SELENON/KDELR3/CAPN3/ABCA1/DRD2/HRC/SP100/DMD/SYNE1/NTSR1/P2RY6/CX3CL1/FBN2/GSN/APLNR/LPL/SLC18A2/SCIN/CXCL10/TRDN/C3/AK…
GOBP_REGULATION_OF_CARDIAC_MUSCLE_CONTRACTION	GOBP_REGULATION_OF_CARDIAC_MUSCLE_CONTRACTION	67	-0.628243261159989	-1.43664478591922	0.0169822383668126	0.122170729743339	0.100934978896591	3654	tags=42%, list=18%, signal=34%	FGF13/STC1/CALM1/TMEM38B/BIN1/RGS2/RNF207/TRPM4/EHD3/CACNA1C/RYR2/PDE4D/PIK3CG/CCN2/CAV1/CLIC2/KCNJ2/ADORA1/HRC/DMD/PDE4B/ATP1A2/NPPA/NOS1/ATP2A1/CHGA/CASQ2/CAV3
GOCC_U2_TYPE_CATALYTIC_STEP_2_SPLICEOSOME	GOCC_U2_TYPE_CATALYTIC_STEP_2_SPLICEOSOME	30	0.509458668792107	1.57368153016149	0.0171041185440099	0.122906429812805	0.101542799371609	4059	tags=50%, list=20%, signal=40%	SNRPB/SNRPG/SNRPE/BCAS2/SNRPD2/SNRPA1/SNRPD1/PPIE/BUD31/CRNKL1/CWC15/PPIL1/SNRNP40/SYF2/SNRPB2
GOCC_ANCHORED_COMPONENT_OF_PLASMA_MEMBRANE	GOCC_ANCHORED_COMPONENT_OF_PLASMA_MEMBRANE	46	-0.66062373004841	-1.47090160418802	0.0171405948503406	0.123027453988813	0.101642787091065	3292	tags=48%, list=16%, signal=40%	RGMB/RTN4RL1/THY1/PRND/NOD1/MDGA1/FOLR2/CD14/IGSF21/MELTF/EEPD1/CA4/GPC6/NTNG1/RGS7BP/FOLR3/RHBG/FOLR1/CNTN1/GPC4/PKHD1/CNTN2
GOBP_POSITIVE_CHEMOTAXIS	GOBP_POSITIVE_CHEMOTAXIS	50	-0.662807230634822	-1.48856464709951	0.0172055335387691	0.123352257613189	0.101911133257457	3894	tags=54%, list=19%, signal=44%	PDGFB/F2RL1/PGF/GDNF/ARTN/NTF3/ROBO3/ANGPT2/IL16/F3/KDR/CDH13/ANGPT1/LGALS3/LRP1/VEGFC/SEMA5A/CX3CL1/WNT5A/ITGA2/GPNMB/CXCL10/SCG2/FGF7/NTRK3/CASR/VEGFD
GOBP_POSITIVE_REGULATION_OF_CELLULAR_COMPONENT_BIOGENESIS	GOBP_POSITIVE_REGULATION_OF_CELLULAR_COMPONENT_BIOGENESIS	485	-0.48948565588186	-1.18616766224246	0.0172899194161267	0.123815582927371	0.102293923234299	4174	tags=25%, list=21%, signal=20%	KIT/MSN/ATP7A/MAGEL2/ICAM1/APOA1/WAS/DOCK11/BDNF/NEURL1/PLEK/RAPGEF3/RIPOR2/LCP1/IL1RAPL1/PHLDB1/PTPRD/F2RL1/IQGAP2/ASAP1/PXN/CCL21/SDCBP/HCK/NLGN1/ANKRD53/CDK5R1/FLRT2/EPHA2/BMP7/RASIP1/CRB3/ASIC2/BIN1/SYNDIG1/ZMYND10/CD47/SERPINF2/SDC1/THY1/LRRC4B/GPR65/MYO1C/HRG/SORBS3/CDH5/TAL1/EPHB1/LPAR1/LDB2/CLU/AGRN/TPBG/EPS8/CCN2/TEK/CDC42EP1/CAV1/PIK3R1/NLGN3/RGCC/NCKAP1L/CLEC7A/IL1RAP/LRRTM2/TPPP3/SFRP…
GOBP_PROXIMAL_DISTAL_PATTERN_FORMATION	GOBP_PROXIMAL_DISTAL_PATTERN_FORMATION	30	-0.718230816120753	-1.54526827711648	0.0174341175474021	0.124705685561668	0.103029307976596	739	tags=33%, list=4%, signal=32%	LRP4/GLI1/SIX3/GREM1/IRX3/TP63/DLX1/HES5/DLX2/EN1
GOBP_LOOP_OF_HENLE_DEVELOPMENT	GOBP_LOOP_OF_HENLE_DEVELOPMENT	11	-0.821843258180197	-1.54307164364901	0.0175719779302975	0.12545691162805	0.103649955715348	3090	tags=82%, list=15%, signal=69%	PKD2/DLL1/IRX1/JAG1/IRX3/UMOD/WNT7B/POU3F3/HES5
GOBP_LEUKOCYTE_PROLIFERATION	GOBP_LEUKOCYTE_PROLIFERATION	235	-0.532827708524972	-1.27190870901083	0.0175906061534674	0.12545691162805	0.103649955715348	4402	tags=44%, list=22%, signal=35%	CD1D/ADA/IRF1/BST1/HLA-DRB1/IGFBP2/KIT/MSN/LST1/JAK3/CEBPB/PRNP/HLA-E/HES1/TNFSF13B/PTPN22/BTN3A1/CD300A/HLA-DMB/F2RL1/CD74/LILRB4/LGALS7B/CD274/HLA-DPB1/ERBB2/MALT1/TNFRSF21/CD209/TWSG1/SASH3/ANXA1/FLT3LG/PRKCQ/TYROBP/IL12A/PNP/LGALS9/CBLB/PELI1/EBI3/CD28/BTK/IL6ST/LILRB1/ACE/IL27RA/TNFRSF1B/RASGRP1/HAVCR2/LRRC32/SPN/CCL8/VTCN1/CLU/LYN/CD86/HLA-DPA1/KITLG/CD180/PIK3CG/VSIR/PTPRC/TICAM1/DOCK2/LIL…
GOBP_PROTEIN_LOCALIZATION_TO_POSTSYNAPSE	GOBP_PROTEIN_LOCALIZATION_TO_POSTSYNAPSE	38	-0.678763613798346	-1.49411150123627	0.0175992060837945	0.12545691162805	0.103649955715348	3601	tags=37%, list=18%, signal=30%	CACNG8/GRIN2A/SNAP25/KIF5A/IQSEC2/NSG1/CACNG5/GPC6/ADAM22/GPC4/LGI1/SHISA6/CACNG7/RAPSN
GOBP_IMP_BIOSYNTHETIC_PROCESS	GOBP_IMP_BIOSYNTHETIC_PROCESS	10	-0.835784511916112	-1.55262081315775	0.0176423664002198	0.125479078165468	0.103668269258953	133	tags=20%, list=1%, signal=20%	AMPD2/AMPD1
GOBP_OLFACTORY_BULB_INTERNEURON_DIFFERENTIATION	GOBP_OLFACTORY_BULB_INTERNEURON_DIFFERENTIATION	10	-0.835541198633087	-1.55216881475152	0.0176423664002198	0.125479078165468	0.103668269258953	1293	tags=30%, list=6%, signal=28%	WNT5A/DLX5/ARX
GOCC_VOLTAGE_GATED_SODIUM_CHANNEL_COMPLEX	GOCC_VOLTAGE_GATED_SODIUM_CHANNEL_COMPLEX	14	-0.809810456199512	-1.56190126664074	0.0176739007443637	0.125560841342611	0.103735820337488	1836	tags=64%, list=9%, signal=58%	SCN2B/SCN2A/SCN9A/CACNA1I/CACNA1G/SCN4B/SCN3B/SCN4A/SCN7A
GOBP_REGULATION_OF_LOW_DENSITY_LIPOPROTEIN_PARTICLE_CLEARANCE	GOBP_REGULATION_OF_LOW_DENSITY_LIPOPROTEIN_PARTICLE_CLEARANCE	10	0.730953767360076	1.73487393313306	0.0178933765908089	0.126976101605899	0.104905079660962	28	tags=20%, list=0%, signal=20%	IL19/MIR27B
GOBP_OSTEOCLAST_DEVELOPMENT	GOBP_OSTEOCLAST_DEVELOPMENT	14	-0.808153857193595	-1.55870614355255	0.0180560354565436	0.127985427794912	0.105738964485927	2997	tags=57%, list=15%, signal=49%	GPR68/TYROBP/FBN1/LILRB1/ANXA2/SIGLEC15/LTF/LRRK1
GOBP_SPINAL_CORD_DEVELOPMENT	GOBP_SPINAL_CORD_DEVELOPMENT	79	-0.60374158889432	-1.39225884479217	0.0181159692620674	0.12826515637979	0.105970070568953	3336	tags=34%, list=17%, signal=29%	GDNF/DRAXIN/DLL4/PKD2/NOTCH1/HOXB8/VLDLR/DLL1/DAAM2/PTCH1/TAL1/GATA2/MDGA1/PLXDC1/MDGA2/NOG/PTN/CHRD/DAB1/FOXB1/WNT3A/ASCL1/RELN/ACTL6B/DRGX/RFX4/DBX1
GOBP_KIDNEY_MORPHOGENESIS	GOBP_KIDNEY_MORPHOGENESIS	83	-0.601467606011237	-1.39484668163482	0.0183500441189461	0.129775819920221	0.107218150144917	1919	tags=28%, list=10%, signal=25%	BMP2/TACSTD2/NOG/FOXJ1/SOX9/SOX8/BASP1/PDGFRB/HOXB7/GATA3/LRRK2/GCNT3/AGTR2/WNT11/GREM1/MYC/IRX3/FGF1/WNT7B/NPNT/AGT/HES5/WNT9B
GOBP_POSITIVE_REGULATION_OF_RECEPTOR_INTERNALIZATION	GOBP_POSITIVE_REGULATION_OF_RECEPTOR_INTERNALIZATION	23	-0.729688107652585	-1.53238453077496	0.0183916888702471	0.129923700632433	0.107340326189848	3580	tags=48%, list=18%, signal=39%	MAGI2/NTF3/ARRB1/APLN/DRD2/ANGPT1/WNT3A/EGF/GREM1/APELA/SFRP4
GOBP_REGULATION_OF_ACTION_POTENTIAL	GOBP_REGULATION_OF_ACTION_POTENTIAL	46	-0.658845387321481	-1.46694206254448	0.0184465068518945	0.130164202628346	0.107539024060713	3060	tags=33%, list=15%, signal=28%	BIN1/RNF207/TRPM4/CACNA1C/RYR2/CAV1/KCNJ2/NTSR1/TAC1/KCNB1/TBX18/SLC8A2/CACNA2D1/CHRNB2/CAV3
GOBP_RESPONSE_TO_MECHANICAL_STIMULUS	GOBP_RESPONSE_TO_MECHANICAL_STIMULUS	171	-0.558159196715499	-1.33071756959339	0.0185483120281415	0.130735346646045	0.108010891663489	3090	tags=27%, list=15%, signal=23%	PKD2/ASIC2/BDKRB1/SERPINE2/POSTN/PIEZO2/CNTNAP2/AQP1/PTCH1/RYR2/ANGPT2/MMP14/P2RY1/THBS1/PDE2A/KCNJ2/PIEZO1/TGFBR2/TLR5/DRD2/PTN/CASP1/ANKRD1/SOX9/DMD/MMP7/TCAP/ITGA2/TLR3/EGFR/GSN/COL11A1/CXCL10/TMEM150C/WNT11/SOST/ATP1A2/COL1A1/NPPA/COL3A1/DCN/SLITRK6/P2RX3/CSRP3/ACTA1/TTN/CAV3
GOBP_POSITIVE_REGULATION_OF_ATP_METABOLIC_PROCESS	GOBP_POSITIVE_REGULATION_OF_ATP_METABOLIC_PROCESS	35	-0.692540115101144	-1.50874253179241	0.0186225682090616	0.131111249885371	0.108321455295287	2212	tags=31%, list=11%, signal=28%	ZBTB20/GPD1/TREM2/NUPR1/SLC4A4/P2RX7/PPARGC1A/PID1/IGF1/MTCO2P12/MYOG
GOMF_COMPLEMENT_BINDING	GOMF_COMPLEMENT_BINDING	14	-0.807058671401231	-1.55659383188356	0.0188203051027915	0.132168545344955	0.109194971358625	2652	tags=57%, list=13%, signal=50%	CFB/CD93/PTX3/VSIG4/ITGAM/C4A/C4B/MEGF10
GOBP_EXTRACELLULAR_MATRIX_ASSEMBLY	GOBP_EXTRACELLULAR_MATRIX_ASSEMBLY	39	-0.676175145024702	-1.48788506428937	0.0188559742625914	0.132168545344955	0.109194971358625	4265	tags=64%, list=21%, signal=51%	PXDN/ATP7A/GAS6/PHLDB1/EFEMP2/ANTXR1/TIE1/NOTCH1/LAMB2/TNXB/MYH11/RGCC/HAS3/THSD4/LTBP3/GPM6B/EMILIN1/SOX9/MFAP4/NTNG1/LAMB3/NTN4/SMPD3/COL1A2/AGT
GOBP_MAMMARY_GLAND_MORPHOGENESIS	GOBP_MAMMARY_GLAND_MORPHOGENESIS	36	-0.690239193908888	-1.51088902752407	0.018857114512989	0.132168545344955	0.109194971358625	2692	tags=44%, list=13%, signal=39%	EPHA2/LRP5L/PTCH1/TBX2/CAV1/TBX3/TGFBR2/CSF1/CSF1R/WNT5A/AR/CCL11/NTN1/IGFBP5/SOSTDC1/CAV3
GOMF_SODIUM_CHANNEL_REGULATOR_ACTIVITY	GOMF_SODIUM_CHANNEL_REGULATOR_ACTIVITY	36	-0.690338204165903	-1.5111057545837	0.018857114512989	0.132168545344955	0.109194971358625	1071	tags=28%, list=5%, signal=26%	ATP2B4/FGF11/SCN2B/SCN4B/SCN3B/FGF14/NOS1/TMPRSS3/FXYD4/CAV3
GOBP_POSITIVE_REGULATION_OF_SYNAPTIC_TRANSMISSION	GOBP_POSITIVE_REGULATION_OF_SYNAPTIC_TRANSMISSION	122	-0.580122720008525	-1.37046434166953	0.0189449136032299	0.132635562723842	0.10958081164444	3891	tags=35%, list=19%, signal=29%	RIMS3/ADCY1/LGMN/SHANK3/CACNG8/GRIN2A/SNAP25/NLGN1/FAM107A/TYROBP/SERPINE2/SLC1A1/APOE/NSG1/RASGRF2/LILRB2/NLGN3/CCL2/SHANK2/LRRTM2/DRD2/PTN/CACNG5/ADORA1/PLK2/CX3CR1/EGFR/MME/GRIN2D/TAC1/CA7/EPHA4/TSHZ3/CLSTN2/SLC8A2/RELN/LGI1/CALB2/KMO/SLC8A3/LAMA2/CACNG7/RAPSN
GOBP_COCHLEA_DEVELOPMENT	GOBP_COCHLEA_DEVELOPMENT	40	-0.673745093439176	-1.48680147688081	0.0189999114462931	0.132872148574188	0.109776274075269	2538	tags=38%, list=13%, signal=33%	GATA2/CTHRC1/PVALB/FRZB/SOX9/WNT5A/GATA3/EPHA4/HEY2/MYO3B/TBX18/KCNK3/GABRA5/SLITRK6/TBX1
GOBP_REGULATION_OF_VASOCONSTRICTION	GOBP_REGULATION_OF_VASOCONSTRICTION	47	-0.663254588314403	-1.47967321518644	0.0190580781727708	0.133130343177906	0.10998958921984	5112	tags=74%, list=26%, signal=56%	SNTA1/GJA1/ADRA2C/ATP2B1/ECE1/ARHGAP42/ICAM1/BMPR2/DOCK5/KCNA5/SMTNL2/TBXA2R/ADM/ASIC2/TRPM4/ACE/CHRM3/F2R/KCNMB4/APLN/PTAFR/CAV1/KCNMB2/HRH1/EDN3/ADRA2A/BDKRB2/SMTNL1/EGFR/DBH/AVPR1A/ATP1A2/AVPR2/CASR/AGT
GOBP_NEURONAL_STEM_CELL_POPULATION_MAINTENANCE	GOBP_NEURONAL_STEM_CELL_POPULATION_MAINTENANCE	19	-0.758334397921	-1.55021085933938	0.0192049730622429	0.134007083750572	0.110713934497844	1603	tags=42%, list=8%, signal=39%	NOTCH1/DLL1/IGF2BP1/JAG1/MMP24/PRRX1/HES5/SOX2
GOBP_POSITIVE_REGULATION_OF_POTASSIUM_ION_TRANSMEMBRANE_TRANSPORTER_ACTIVITY	GOBP_POSITIVE_REGULATION_OF_POTASSIUM_ION_TRANSMEMBRANE_TRANSPORTER_ACTIVITY	22	-0.740479765257937	-1.54255851708856	0.0192660764775438	0.13404978620491	0.110749214399474	2475	tags=41%, list=12%, signal=36%	RNF207/LRRC55/ATP1B2/TREM2/KCNC2/AKAP6/NPPA/LRRC38/ACTN2
GOBP_REGULATION_OF_POTASSIUM_ION_TRANSPORT	GOBP_REGULATION_OF_POTASSIUM_ION_TRANSPORT	83	-0.599336210129477	-1.38990382113293	0.0192752351737478	0.13404978620491	0.110749214399474	2238	tags=24%, list=11%, signal=21%	ATP1B2/KCNAB1/CAV1/TREM2/KCNJ2/EDN3/ADRA2A/DRD2/ADORA1/KCNE4/CACNA1D/KCNIP4/KCNC2/AKAP6/NPPA/NOS1/LRRC38/ACTN2/CASQ2/CAV3
GOBP_VASCULAR_ENDOTHELIAL_GROWTH_FACTOR_SIGNALING_PATHWAY	GOBP_VASCULAR_ENDOTHELIAL_GROWTH_FACTOR_SIGNALING_PATHWAY	38	-0.674933291110999	-1.48568009880946	0.0192752724817466	0.13404978620491	0.110749214399474	3624	tags=47%, list=18%, signal=39%	PGF/FLT4/ADGRA2/IL12A/DLL1/JCAD/MYO1C/HRG/SPRY2/SMOC2/PRKD1/KDR/HSPB1/VEGFC/PDGFRB/CCBE1/DCN/VEGFD
GOBP_IRON_SULFUR_CLUSTER_ASSEMBLY	GOBP_IRON_SULFUR_CLUSTER_ASSEMBLY	23	0.542037605646634	1.58481266902577	0.0193277261431027	0.134265556555079	0.110927479486264	5794	tags=61%, list=29%, signal=43%	BOLA2/GLRX3/NUBP2/ISCA2/NUBP1/GLRX5/LYRM4/MMS19/IBA57/ISCA1/HSPA9/NFU1/CIAO3/NFS1
GOCC_NUCLEAR_EXOSOME_RNASE_COMPLEX	GOCC_NUCLEAR_EXOSOME_RNASE_COMPLEX	16	0.632278847356289	1.70734756230358	0.0193610925856736	0.134284388870744	0.110943038363485	5496	tags=62%, list=27%, signal=45%	WDR74/EXOSC8/EXOSC1/EXOSC6/EXOSC3/NVL/EXOSC5/EXOSC7/EXOSC9/MPHOSPH6
GOBP_PEPTIDYL_TYROSINE_MODIFICATION	GOBP_PEPTIDYL_TYROSINE_MODIFICATION	302	-0.519606188565428	-1.24546260357717	0.019394729002238	0.134284388870744	0.110943038363485	4020	tags=35%, list=20%, signal=28%	HCLS1/SH2B3/JAK3/PRNP/HBEGF/HES1/PDGFB/BDNF/PDGFD/NEURL1/PEAK1/GAS6/CD300A/JAK2/CD74/LILRB4/VTN/FLT4/EIF2AK2/LILRA5/HIPK2/HCK/EPHA2/ERBB2/PDGFC/NTF3/ERBB4/SAMSN1/TIE1/CTF1/IL12A/THY1/CBLB/BTK/HRG/IL6ST/PARP14/ACE/PRLR/ITGA5/GHR/TAL1/LTK/EPHB1/TNFRSF18/SOCS1/LYN/KITLG/PTPRC/STAT3/TEK/CAV1/ALK/TREM2/CLEC7A/ITGB3/TPST2/EPHA3/SFRP1/RET/ADRA2A/KDR/PARP9/FCGR1A/GPRC5A/CSF1R/ADORA1/ALKAL2/AFAP1L2/ANGPT1…
GOBP_REGULATION_OF_CELL_MORPHOGENESIS	GOBP_REGULATION_OF_CELL_MORPHOGENESIS	276	-0.521689177658036	-1.24864485513007	0.019394729002238	0.134284388870744	0.110943038363485	5326	tags=39%, list=27%, signal=29%	CAPRIN2/PARVB/DMTN/ITSN2/CDC42EP4/PARVA/BCL11A/BAIAP2/GBP1/FES/SPRY3/LRP8/DAG1/FGD3/FGR/ITGB2/LIMD1/DOCK1/S100A10/EPB41L3/PTK2/CXCR4/CDC42EP5/RHOBTB2/KIT/MSN/ICAM1/LST1/APOA1/MYO9A/DOCK5/PAK3/MFSD2A/WTIP/MYH14/RND1/IL1RAPL1/PRKN/PTPRD/FMNL2/PLXNA1/P4HB/FGD5/DNMBP/NEDD4L/COCH/HCK/KALRN/PLXNA2/FMNL3/ANXA1/FITM2/SPRY4/ITGA7/RND3/BCL9L/SYT17/CDKL5/POSTN/CCL7/LPAR1/CPNE5/PDPN/FBLN1/SYT3/EPS8/P2RY1/RHO…
GOBP_NUCLEAR_TRANSCRIBED_MRNA_CATABOLIC_PROCESS_EXONUCLEOLYTIC	GOBP_NUCLEAR_TRANSCRIBED_MRNA_CATABOLIC_PROCESS_EXONUCLEOLYTIC	34	0.477129024897088	1.53025848799271	0.0195303240806402	0.135073963233213	0.111595368686637	5649	tags=50%, list=28%, signal=36%	LSM3/EXOSC8/HBS1L/EXOSC1/LSM2/EXOSC6/PATL1/POLR2G/EXOSC3/EXOSC5/EXOSC7/CNOT7/EXOSC9/WDR61/CNOT6/CNOT8/SKIV2L
GOBP_SINGLE_STRANDED_VIRAL_RNA_REPLICATION_VIA_DOUBLE_STRANDED_DNA_INTERMEDIATE	GOBP_SINGLE_STRANDED_VIRAL_RNA_REPLICATION_VIA_DOUBLE_STRANDED_DNA_INTERMEDIATE	18	0.582669897904391	1.61598687596819	0.0195637493331822	0.13515595735581	0.111663110567621	21	tags=6%, list=0%, signal=6%	APOBEC3H
GOCC_CELL_LEADING_EDGE	GOCC_CELL_LEADING_EDGE	381	-0.504919525745997	-1.21910277733243	0.0196954164984701	0.13591572662931	0.112290816530809	5168	tags=36%, list=26%, signal=28%	STX2/PARVA/KCNC1/APC/EPS8L1/BAIAP2/AVIL/PACSIN1/APP/PABPC1/DAG1/AAK1/ARHGEF4/FGD3/FGR/ATP2B1/OPRD1/FSCN1/AMOT/PLEK2/PSD/GBF1/ARHGEF26/LMO4/ADGRV1/AJUBA/CSPG4/EPB41L3/CXCR4/PLEKHA1/RUFY3/TLN2/PPP1R9B/INPP5K/PARD6A/FRMD4B/SPTBN1/ATP7A/GABRE/NHS/SH3YL1/RAPH1/ABI3/S100A6/IFIT5/MCC/PLEK/RAPGEF3/APBB2/PDLIM4/RIPOR2/LCP1/P4HB/IQGAP2/PXN/FGD5/WIPF1/EPHA2/ANTXR1/FAM107A/LIMA1/CDC42BPA/SPATA13/SAMSN1/PKD2/…
GOBP_POSITIVE_REGULATION_OF_OSSIFICATION	GOBP_POSITIVE_REGULATION_OF_OSSIFICATION	45	-0.66118250698535	-1.46652181672115	0.0198602401718737	0.136492477570305	0.112767316459886	2181	tags=47%, list=11%, signal=42%	ACVR2A/TGFB2/BMP2/KL/PTN/WNT10B/GPM6B/LTF/WNT5A/FBN2/P2RX7/TGFB3/ADRB2/TAC1/FZD9/BMPR1B/TMEM119/ISG15/MEF2C/OSR2/TFAP2A
GOBP_BRANCHING_INVOLVED_IN_MAMMARY_GLAND_DUCT_MORPHOGENESIS	GOBP_BRANCHING_INVOLVED_IN_MAMMARY_GLAND_DUCT_MORPHOGENESIS	18	-0.756572714790568	-1.53495840694742	0.0198640727563324	0.136492477570305	0.112767316459886	1959	tags=44%, list=10%, signal=40%	EPHA2/LRP5L/TBX3/CSF1/WNT5A/AR/CCL11/CAV3
GOBP_ORGANIC_HYDROXY_COMPOUND_CATABOLIC_PROCESS	GOBP_ORGANIC_HYDROXY_COMPOUND_CATABOLIC_PROCESS	57	-0.640776938860476	-1.45297208443725	0.0198661250469388	0.136492477570305	0.112767316459886	2881	tags=30%, list=14%, signal=26%	APOE/SYNJ1/MAOA/SLC6A3/LDHD/MAOB/CYP39A1/CYP24A1/NTSR1/DBH/MOXD1/ALDH3B1/DIO2/AKR1C3/SULT1E1/DIO3/MT3
GOMF_LYSINE_N_METHYLTRANSFERASE_ACTIVITY	GOMF_LYSINE_N_METHYLTRANSFERASE_ACTIVITY	55	-0.631804156504617	-1.43176022871664	0.0198661250469388	0.136492477570305	0.112767316459886	1054	tags=7%, list=5%, signal=7%	MECOM/METTL21C/PRDM16/SMYD1
GOBP_REGULATION_OF_HEART_GROWTH	GOBP_REGULATION_OF_HEART_GROWTH	63	-0.620329283512867	-1.41641688711314	0.0199103666312709	0.136646612608481	0.11289465970207	3101	tags=38%, list=15%, signal=32%	ERBB4/NOTCH1/RGS2/DUSP6/TBX2/FGF20/MAPK11/GATA6/TGFBR2/NOG/BASP1/TGFBR3/ZFPM2/RBP4/HEY2/RUNX1/GLI1/AKAP6/MEF2C/PI16/IGF1/TBX5/WNT2/CAV3
GOMF_ENDOPEPTIDASE_REGULATOR_ACTIVITY	GOMF_ENDOPEPTIDASE_REGULATOR_ACTIVITY	122	-0.576935497265501	-1.36293494320328	0.0201573629877751	0.13819041190525	0.11417011536782	3804	tags=39%, list=19%, signal=32%	CAST/GAS6/SERPINE1/SERPINH1/RARRES1/TIMP3/WFIKKN2/SERPINB9/TIMP2/BIN1/SERPINE2/SERPINF2/SERPINA1/HRG/TFPI/A2M/CARD16/SPOCK3/BIRC3/SERPINB7/VSIR/PAPLN/SERPINA3/CPAMD8/ANXA2/SERPINB2/LTF/SERPINI1/COL6A3/COL28A1/CD109/SERPINA5/CSTA/ANOS1/C3/SPINK1/C4A/ITIH5/SERPINF1/C4B/TIMP4/SPOCK1/COL4A3/KNG1/AGT/SFRP2/MT3/SMR3B
GOBP_REGULATION_OF_CELL_CELL_ADHESION_MEDIATED_BY_CADHERIN	GOBP_REGULATION_OF_CELL_CELL_ADHESION_MEDIATED_BY_CADHERIN	20	-0.748634951986902	-1.54034943351835	0.0202040512639168	0.13835910952973	0.114309489923432	3484	tags=55%, list=17%, signal=45%	NOTCH4/NOTCH1/SERPINF2/ADAM19/PTPRU/RGCC/NEXMIF/WNT5A/WNT3A/FOXA2/FOXA1
GOBP_INTERFERON_GAMMA_PRODUCTION	GOBP_INTERFERON_GAMMA_PRODUCTION	79	-0.600066575668767	-1.38378407717284	0.0202836421199486	0.138715962911692	0.114604314949469	3938	tags=54%, list=20%, signal=44%	PRNP/IRF8/PTPN22/BTN3A1/GAS6/SLC7A5/F2RL1/LILRB4/LGALS7B/CD274/HLA-DPB1/BTN3A2/NR1H4/SASH3/CD47/IL12A/LGALS9/EBI3/LILRB1/IL27RA/RASGRP1/HAVCR2/SPN/PDE4D/HLA-DPA1/VSIR/LAPTM5/CD14/SIRPA/IL18R1/IL33/CLEC7A/TNFSF4/PDCD1LG2/AXL/WNT5A/TLR3/GATA3/PDE4B/IL1R1/INHBA/ISG15/SCGB1A1
GOMF_HISTONE_LYSINE_N_METHYLTRANSFERASE_ACTIVITY	GOMF_HISTONE_LYSINE_N_METHYLTRANSFERASE_ACTIVITY	40	-0.671473158159393	-1.48178783483391	0.0203216121890737	0.138715962911692	0.114604314949469	1054	tags=8%, list=5%, signal=7%	MECOM/PRDM16/SMYD1
GOBP_TRANSFORMING_GROWTH_FACTOR_BETA_ACTIVATION	GOBP_TRANSFORMING_GROWTH_FACTOR_BETA_ACTIVATION	11	-0.815191275651153	-1.53058205331357	0.0203225748408767	0.138715962911692	0.114604314949469	2504	tags=55%, list=13%, signal=48%	LRRC32/ITGAV/GATA6/LTBP3/ITGB8/ITGB6
GOMF_S_ADENOSYL_L_METHIONINE_BINDING	GOMF_S_ADENOSYL_L_METHIONINE_BINDING	15	0.61794094674655	1.64609634732087	0.0203814474515244	0.13896643061072	0.114811246282111	5380	tags=53%, list=27%, signal=39%	GNMT/PRMT1/METTL3/CBS/KMT5C/KMT5B/METTL17/SUV39H2
GOBP_NEGATIVE_REGULATION_OF_ENDOTHELIAL_CELL_PROLIFERATION	GOBP_NEGATIVE_REGULATION_OF_ENDOTHELIAL_CELL_PROLIFERATION	37	-0.67949938268734	-1.48665325056243	0.0204634195696696	0.139246842771642	0.1150429171218	3565	tags=51%, list=18%, signal=42%	STAT1/CAV2/DLL4/IL12A/APOE/THBS1/CAV1/RGCC/CCL2/NGFR/SPARC/ATOH8/CNMD/SULF1/SCG2/MEF2C/COL4A3/PRL/TNMD
GOBP_BONE_GROWTH	GOBP_BONE_GROWTH	23	-0.726845786881202	-1.52641550327418	0.0205343460999129	0.139246842771642	0.1150429171218	1712	tags=61%, list=9%, signal=56%	ANXA6/LEPR/STC1/BNC2/TGFBR2/SOX9/ECM1/COL27A1/RARG/SMPD3/NPPC/DDR2/COMP/OSTN
GOMF_FIBRONECTIN_BINDING	GOMF_FIBRONECTIN_BINDING	25	-0.721958913378001	-1.52516631753947	0.0205497735437704	0.139246842771642	0.1150429171218	3058	tags=56%, list=15%, signal=48%	CTSL/CTSS/FBLN1/ITGAV/CCN2/THBS1/ITGB3/CTSK/ITGA4/MYOC/SSC5D/IGFBP6/IGFBP5/SFRP2
GOBP_PHENOL_CONTAINING_COMPOUND_METABOLIC_PROCESS	GOBP_PHENOL_CONTAINING_COMPOUND_METABOLIC_PROCESS	81	-0.603766424548192	-1.39579222098026	0.0205509805589649	0.139246842771642	0.1150429171218	2534	tags=35%, list=13%, signal=30%	MAOA/SLC6A3/SNCB/TGFB2/PDE1B/OCA2/ITGAM/MAOB/CPQ/DRD2/CGA/CTSK/WNT5A/TG/GATA3/CDH3/ZEB2/DBH/MOXD1/HAND2/DIO2/AGTR2/ASIP/CRYM/GPR37/DIO3/INSM1/CHRNB2
GOBP_ONE_CARBON_METABOLIC_PROCESS	GOBP_ONE_CARBON_METABOLIC_PROCESS	36	-0.686688551237201	-1.50311689997662	0.0205559096016229	0.139246842771642	0.1150429171218	1645	tags=22%, list=8%, signal=20%	CA2/CA4/FTCD/MAT1A/CA7/ALDH1L2/CA10/CA3
GOBP_REGULATION_OF_PROTEIN_LOCALIZATION_TO_CELL_SURFACE	GOBP_REGULATION_OF_PROTEIN_LOCALIZATION_TO_CELL_SURFACE	36	-0.68661466538293	-1.50295516861234	0.0205559096016229	0.139246842771642	0.1150429171218	2124	tags=22%, list=11%, signal=20%	RAB11FIP5/HFE/GPM6B/MAP1A/ASTN2/EGF/ACTN2/CAV3
GOBP_REGULATION_OF_MEMBRANE_DEPOLARIZATION	GOBP_REGULATION_OF_MEMBRANE_DEPOLARIZATION	38	-0.671443045077435	-1.47799728164766	0.0206161283077559	0.139503952458314	0.115255335929912	2267	tags=32%, list=11%, signal=28%	TSPO/SCN2B/KDR/NTSR1/CACNA1G/LRRK2/MYOC/SCN3B/FZD9/IFI6/DCN/CAV3
GOMF_EXORIBONUCLEASE_ACTIVITY	GOMF_EXORIBONUCLEASE_ACTIVITY	39	0.456618209195403	1.50047093216716	0.0207178372729965	0.140040958309165	0.115698999271671	707	tags=5%, list=4%, signal=5%	PNLDC1/ZC3H12A
GOBP_NEGATIVE_REGULATION_OF_CHEMOTAXIS	GOBP_NEGATIVE_REGULATION_OF_CHEMOTAXIS	55	-0.630908987259995	-1.42973164484421	0.0208196791738585	0.140577704421764	0.116142448022954	3078	tags=44%, list=15%, signal=37%	NBL1/SLAMF8/SEMA7A/NOTCH1/WNT3/HRG/RIN3/ANGPT2/THBS1/SEMA5B/CCL2/AIF1/DPP4/SEMA5A/SEMA6B/WNT5A/CCN3/WNT3A/SEMA3E/STAP1/GREM1/PTPRO/SEMA3C/PADI2
GOBP_REGULATION_OF_LEUKOCYTE_CHEMOTAXIS	GOBP_REGULATION_OF_LEUKOCYTE_CHEMOTAXIS	100	-0.58527170558367	-1.37357954457187	0.0209111467071791	0.141043321062631	0.116527131047427	3903	tags=46%, list=19%, signal=37%	NBL1/LGMN/RIPOR2/SLAMF8/GAS6/SERPINE1/F2RL1/MOSPD2/CD74/PGF/CCL21/RARRES2/IL12A/LGALS9/CCL7/CCR1/RIN3/LYN/C3AR1/THBS1/CCL2/S100A14/NCKAP1L/EDN3/AIF1/DPP4/PRSS56/PTN/CSF1/CSF1R/PLA2G7/VEGFC/IL6R/MSTN/WNT5A/CCN3/MTUS1/CMKLR1/CXCL10/STAP1/IL34/GREM1/PADI2/VEGFD/THBS4/CXCL14
GOBP_RESPONSE_TO_LITHIUM_ION	GOBP_RESPONSE_TO_LITHIUM_ION	17	-0.781007122518909	-1.56710135089245	0.0210002877757662	0.141492261508549	0.116898036537881	800	tags=29%, list=4%, signal=28%	CEBPA/ADCY7/ASCL1/MYOG/ACTA1
GOBP_MALE_MEIOSIS_I	GOBP_MALE_MEIOSIS_I	15	0.612243213440587	1.63091849249132	0.0210903497968157	0.14194643590424	0.117273266211476	1440	tags=33%, list=7%, signal=31%	MEIOB/MEIOC/REC8/CCNA1/HSF2BP
GOBP_NEGATIVE_REGULATION_OF_SINGLE_STRANDED_VIRAL_RNA_REPLICATION_VIA_DOUBLE_STRANDED_DNA_INTERMEDIATE	GOBP_NEGATIVE_REGULATION_OF_SINGLE_STRANDED_VIRAL_RNA_REPLICATION_VIA_DOUBLE_STRANDED_DNA_INTERMEDIATE	14	0.654758242409056	1.70397371421235	0.0212432781443393	0.142822297051964	0.11799688492643	21	tags=7%, list=0%, signal=7%	APOBEC3H
GOBP_PROTEIN_LOCALIZATION_TO_KINETOCHORE	GOBP_PROTEIN_LOCALIZATION_TO_KINETOCHORE	19	0.582272589358238	1.66421980895662	0.021297201844241	0.142929982532428	0.118085852486179	5741	tags=63%, list=29%, signal=45%	SPDL1/TTK/NDC80/BUB3/MIS12/CENPT/CHAMP1/CDT1/CDK1/CENPQ/IK/ZW10
GOBP_POSITIVE_REGULATION_OF_SMOOTHENED_SIGNALING_PATHWAY	GOBP_POSITIVE_REGULATION_OF_SMOOTHENED_SIGNALING_PATHWAY	31	-0.695181064580809	-1.4995253130556	0.021304916004674	0.142929982532428	0.118085852486179	1003	tags=19%, list=5%, signal=18%	SFRP1/DCDC2/GLI1/PRRX1/SHOX2/FOXA1
GOBP_REGULATION_OF_CELL_FATE_COMMITMENT	GOBP_REGULATION_OF_CELL_FATE_COMMITMENT	22	-0.735802592885433	-1.53281508800703	0.0214266982227215	0.14346642017317	0.118529046384271	2955	tags=50%, list=15%, signal=43%	GDF3/FZD7/SPDEF/SOX17/WNT5A/AR/WNT3A/WNT11/SFRP2/SOSTDC1/DKK1
GOBP_RNA_PHOSPHODIESTER_BOND_HYDROLYSIS_EXONUCLEOLYTIC	GOBP_RNA_PHOSPHODIESTER_BOND_HYDROLYSIS_EXONUCLEOLYTIC	43	0.437342747238393	1.48093486973803	0.0214306685735855	0.14346642017317	0.118529046384271	5439	tags=35%, list=27%, signal=25%	PNLDC1/ZC3H12A/EXOSC8/TOE1/EXOSC1/EXOSC6/EXOSC3/EXOSC5/EXOSC7/CNOT7/ERI3/XRN2/EXOSC9/CNOT6/CNOT8
GOBP_OLIGODENDROCYTE_DIFFERENTIATION	GOBP_OLIGODENDROCYTE_DIFFERENTIATION	78	-0.611642625254709	-1.41274412427441	0.0214780753716541	0.143630331140645	0.118664466300955	3330	tags=36%, list=17%, signal=30%	ERBB2/TNFRSF21/FA2H/NOTCH1/TENM4/DAAM2/TNFRSF1B/LPAR1/CLU/LYN/KCNJ10/ASPA/CNTNAP1/PTN/TLR2/SOX9/SOX8/GSN/ASCL1/IL34/PLP1/PTPRZ1/DLX1/SLC8A3/PRDM8/HES5/NKX2-1/DLX2
GOMF_CORECEPTOR_ACTIVITY	GOMF_CORECEPTOR_ACTIVITY	39	-0.671604866138284	-1.47782842475629	0.021525781356535	0.143795891236725	0.118801248694242	3292	tags=51%, list=16%, signal=43%	RGMB/LRP5L/RGMA/CD28/ACKR3/ACVR2A/ITGAV/CD86/LY96/ITGB3/NGFR/LRP1/GPC6/ITGA4/ROR1/TGFBR3/RAMP1/GPC4/IGSF1/HJV
GOBP_SENSORY_PERCEPTION_OF_MECHANICAL_STIMULUS	GOBP_SENSORY_PERCEPTION_OF_MECHANICAL_STIMULUS	132	-0.567895548050512	-1.3433622170813	0.0216075811231294	0.144188608431873	0.119125703675299	3794	tags=36%, list=19%, signal=29%	MYH14/RIPOR2/WHRN/TMEM120A/ATP6V1B1/COCH/TH/MBP/MYO7A/ASIC2/GSDME/SERPINE2/TUB/SNAI2/PIEZO2/MYO7B/SPRY2/OTOS/CDH23/KCNQ4/GJB2/CLIC5/ROR1/ITGA2/TMIE/LRIG1/COL11A1/DCDC2/CACNA1D/ATP6V0A4/THRB/MYO3B/EYA4/CRYM/PAX3/COL11A2/COL1A1/GABRA5/SLITRK6/COL4A3/TMPRSS3/TFAP2A/CHRNB2/TBX1/EPYC/DRGX/OTOR
GOMF_CELL_CELL_ADHESION_MEDIATOR_ACTIVITY	GOMF_CELL_CELL_ADHESION_MEDIATOR_ACTIVITY	47	-0.656659394896731	-1.46495981369471	0.0216642514451494	0.144412978250325	0.119311073468359	3084	tags=43%, list=15%, signal=36%	ANXA1/PALLD/CD47/ROBO4/CNN3/ROBO3/CDC42EP1/PDLIM5/SIRPA/GLDN/ANXA2/CNTN4/LRRC4C/TRIM29/NTNG1/DSCAM/CNTN2/NEXN/VSTM2L/MYPN
GOBP_NEURON_FATE_SPECIFICATION	GOBP_NEURON_FATE_SPECIFICATION	17	-0.778899766299165	-1.56287291214516	0.0217436417224567	0.144634457572095	0.119494055191688	1279	tags=41%, list=6%, signal=39%	POU4F1/FEV/ASCL1/POU3F2/TLX3/FOXA1/DBX1
GOBP_REGULATION_OF_MYOBLAST_FUSION	GOBP_REGULATION_OF_MYOBLAST_FUSION	17	-0.778778209945767	-1.56262900767857	0.0217436417224567	0.144634457572095	0.119494055191688	1841	tags=53%, list=9%, signal=48%	CXCL9/GDF15/RIPOR2/CD53/NFATC2/EHD2/CXCL10/MYOD1/MYOG
GOCC_INTRINSIC_COMPONENT_OF_POSTSYNAPTIC_SPECIALIZATION_MEMBRANE	GOCC_INTRINSIC_COMPONENT_OF_POSTSYNAPTIC_SPECIALIZATION_MEMBRANE	58	-0.632198430840995	-1.43143292803806	0.0218193638840799	0.144984235522423	0.119783034639621	1946	tags=34%, list=10%, signal=31%	LRRTM2/GRID1/CDH10/KCND2/LRRC4/ADAM22/LRRC4C/EPHA7/RGS7BP/CHRNB1/LRFN2/GSG1L/SLITRK1/SORCS3/CLSTN2/CHRND/GABRA5/SHISA6/GRID2/CACNG7
GOBP_DNA_TEMPLATED_TRANSCRIPTION_TERMINATION	GOBP_DNA_TEMPLATED_TRANSCRIPTION_TERMINATION	71	0.394350405917542	1.3761398097916	0.0219173262930213	0.145480896771262	0.120193366089517	6709	tags=59%, list=34%, signal=39%	SNRPB/SLBP/SNRPG/POLR3K/SNRPE/CDK7/CLP1/TBP/CSTF2/MED18/GTF2H4/TAF1A/POLR1C/PABPN1/POLR2L/SMN2/CSTF1/POLR2H/CPSF4/PRMT5/SMN1/MNAT1/ERCC2/POLR2F/CPSF3/SCAF8/XRN2/CPSF7/SNRPF/CSTF3/MTERF1/DHX9/SSU72/MAZ/NUDT21/ZMPSTE24/SNRPD3/POLR2E/FIP1L1/SCAF4/TTF1/LSM10
GOBP_POSITIVE_REGULATION_OF_PROTEIN_CONTAINING_COMPLEX_DISASSEMBLY	GOBP_POSITIVE_REGULATION_OF_PROTEIN_CONTAINING_COMPLEX_DISASSEMBLY	32	-0.686277719852331	-1.48187756022389	0.021947174252171	0.145524861231856	0.120229688635118	2325	tags=22%, list=12%, signal=19%	EIF5A2/NES/SEMA5A/ADRB2/STMN2/ACTN2/SLN
GOBP_HOMOLOGOUS_CHROMOSOME_PAIRING_AT_MEIOSIS	GOBP_HOMOLOGOUS_CHROMOSOME_PAIRING_AT_MEIOSIS	32	0.485773995232394	1.53186776042661	0.0220247170240428	0.145884647856926	0.120526937047115	1579	tags=28%, list=8%, signal=26%	MAEL/MEIOB/SYCE1/RNF212/MEIOC/REC8/CCNE1/SYCE3/TEX15
GOBP_CYCLIC_NUCLEOTIDE_METABOLIC_PROCESS	GOBP_CYCLIC_NUCLEOTIDE_METABOLIC_PROCESS	34	-0.676270179298923	-1.46385164658688	0.0221907654487849	0.146806106360148	0.12128822737232	3940	tags=65%, list=20%, signal=52%	CNP/ADCY1/ADCY6/ADCY2/EPHA2/ADCY5/PDE4D/PDE7B/PDE4C/PDE2A/ADCY7/RORA/PDE1A/PDE8B/GUCY1A2/GUCY1A1/GUCY1B1/PDE4B/PTHLH/NPPC/NPPA/GUCY2C
[truncated: 401 more rows]
