# Supplementary material for: A Novel Inflammation-Related Gene Signature for Overall Survival Prediction and Comprehensive Analysis in Pediatric Patients with Wilms Tumor
Source: Dis Markers. 2022 May 7;2022:2651105. doi: 10.1155/2022/2651105 (PMC9107364; doi:10.1155/2022/2651105)
Supplement: Supplementary Materials — Supplementary Table 1 (Table S1) is additional information about inflammation-related genes. Supplementary Table 2 (Table S2) is the complete result of GO analysis based on DE-IRGs. Supplementary Table 3 (Table S3) is the complete result of KEGG analysis based on DE-IRGs. Supplementary Table 4 (Table S4) is the result of GSEA based on GO. Supplementary Table 5 (Table S5) is the result of drug sensitivity founded on the correlation of 7-IRGs signature. Supplementary Table 6 (Table S6) is the coefficient and hazard ratio of prognostic model based on 7-IRGs. [file 2651105.f1.zip › Supplement Table 5.txt]

Gene	Drug	cor	pvalue
BICC1	Erlotinib	0.555599335837592	4.06569596713228e-06
KRT8	Pipamperone	-0.536978678849809	9.7236325467199e-06
RNF113A	Carmustine	0.522555924014461	1.84524785822482e-05
KRT8	Carmustine	-0.519007760501298	2.15068733141152e-05
KRT8	Arsenic trioxide	-0.498006842776129	5.14636305729145e-05
BICC1	TYROTHRICIN	-0.496269133811597	5.51766366569297e-05
BICC1	Vinblastine	-0.492171185663402	6.49321471564143e-05
BICC1	Vandetanib	0.487328481430095	7.84988218987139e-05
BICC1	Ibrutinib	0.485300784797328	8.49182085023691e-05
NELFA	Cladribine	0.48291730204785	9.30798083578253e-05
RNF113A	Lomustine	0.476794985052834	0.000117460645320622
RNF113A	Fluphenazine	0.468212696906893	0.000161566870646273
KRT8	Estramustine	-0.465577223077492	0.000177886034599724
RNF113A	Dasatinib	-0.464022397082575	0.00018820780769159
NXN	Irofulven	0.463219637530194	0.000193748831886995
KRT8	Lomustine	-0.461683312065578	0.000204771404717088
RNF113A	Hydroxyurea	0.460881666881096	0.000210747854181933
BICC1	Neratinib	0.458595974479589	0.000228674546928288
BICC1	Afatinib	0.457998587268909	0.000233584106251174
NELFA	METHOTREXATE	0.450217095791902	0.000306959186462145
BICC1	Dasatinib	0.440227479171104	0.0004318093727683
RNF113A	Pipamperone	0.43832274914637	0.000460299343856873
BICC1	Everolimus	0.436314646831973	0.000492175294526391
BICC1	Dacomitinib	0.43522270194897	0.000510337433519099
RNF113A	Arsenic trioxide	0.434183993472826	0.000528176420438719
RNF113A	Irofulven	-0.433697962902501	0.000536716323998022
MYCN	Dexrazoxane	0.433595750279832	0.000538528135169677
RNF113A	Erlotinib	-0.433546874612963	0.000539396459773528
NELFA	Cytarabine	0.432092570598496	0.000565821909663029
NXN	DACARBAZINE	-0.42453878370959	0.000722926301476401
BICC1	Pipamperone	-0.424311146336431	0.000728220365145464
BICC1	Paclitaxel	-0.422768768318245	0.000765024207149921
NXN	Tamoxifen	-0.420871825756171	0.000812590052233298
RNF113A	Pipobroman	0.418343319457498	0.000880143940855923
NELFA	Irinotecan	0.416139706517144	0.000943107399812116
BICC1	Crizotinib	-0.415315404742228	0.000967685001285781
NXN	Raloxifene	-0.414781709644161	0.000983904276338888
NELFA	Floxuridine	0.413960366512913	0.001009344473099
NXN	Nilotinib	-0.41355789947414	0.00102202557224994
RNF113A	Neratinib	-0.411284099179668	0.00109640454256378
NELFA	tfdu	0.409426828802665	0.00116073657447818
KRT8	Carboplatin	-0.408084946612973	0.00120930904211137
RNF113A	Estramustine	0.401231469982769	0.00148707222466036
KRT8	Vemurafenib	-0.400550084846682	0.00151759808824547
BICC1	JNJ-42756493	0.400519488718356	0.00151898187605583
MYCN	Nelarabine	0.397738923000151	0.001649566211211
KRT8	Bortezomib	-0.397725921370004	0.00165019972877419
BICC1	Ixabepilone	-0.39662513992585	0.00170463347178504
NXN	Erlotinib	0.391722798225974	0.001967091881778
BICC1	Tamoxifen	-0.389584001567779	0.00209250173337673
BICC1	Lapatinib	0.38805594546774	0.00218642398608233
BICC1	Gefitinib	0.388029529144261	0.00218808023136128
BICC1	Raloxifene	-0.387414954013151	0.00222693013430035
RNF113A	Bosutinib	-0.38701900885501	0.0022522843470342
NELFA	Triethylenemelamine	0.38696109933585	0.00225601406918982
BICC1	Vincristine	-0.386281019828519	0.00230022939581923
NELFA	Thiotepa	0.384384565597081	0.00242763749043709
RNF113A	Megestrol acetate	0.380323712370856	0.00272181450262309
RNF113A	Carboplatin	0.377509316660729	0.00294389250788716
NELFA	7-Ethyl-10-hydroxycamptothecin	0.373819896647709	0.00325933577307343
RNF113A	ETHINYL ESTRADIOL	0.373552256197875	0.00328334412559734
BICC1	Osimertinib	0.373056597262598	0.00332822113290152
NELFA	Nelarabine	0.372954688854863	0.00333751505490147
NXN	Cyclophosphamide	-0.370535819009581	0.00356497567858051
CSPP1	Vorinostat	0.369921641847742	0.00362487263963392
NXN	Vinblastine	-0.366341571221238	0.00399208066649218
BICC1	Dromostanolone Propionate	-0.365916939133217	0.00403774599116183
KRT8	ETHINYL ESTRADIOL	-0.365471995331032	0.00408609042072115
RNF113A	Ifosfamide	0.365225680831772	0.00411307256228
NELFA	Clofarabine	0.364101277118699	0.00423825348148962
NELFA	Pemetrexed	0.361145963204045	0.00458345406129862
KRT8	Vinblastine	-0.36084651879551	0.00461977763943922
RNF113A	Chlorambucil	0.359853760080912	0.00474202469907732
NELFA	6-MERCAPTOPURINE	0.359557820592233	0.00477901368516344
NXN	Pipamperone	-0.35885754658775	0.00486755407972555
NXN	Lenvatinib	0.356829976943965	0.00513211475210148
RNF113A	ARSENIC TRIOXIDE	0.353540691895409	0.00558826692904749
NXN	Arsenic trioxide	-0.353282151323005	0.00562558607235108
MYCN	Pipobroman	0.352906105020437	0.00568025738256352
RNF113A	Isotretinoin	0.351034947928233	0.00595928990763013
NELFA	Idarubicin	0.351007283374887	0.00596350397577534
NXN	Paclitaxel	-0.350271862354789	0.00607649148146739
RNF113A	Nelfinavir	0.350222490795077	0.00608414356578477
NXN	Afatinib	0.349629686505995	0.00617668421963052
RNF113A	Dacomitinib	-0.348134180335755	0.00641564700820256
BICC1	Midostaurin	0.347723754201537	0.00648262807315566
NXN	Vincristine	-0.347274188791719	0.00655669879510257
BICC1	Eribulin mesilate	-0.347131634135008	0.00658034045433282
NELFA	Fludarabine	0.345817343021824	0.00680184636875776
BICC1	Idelalisib	0.345788551329173	0.00680677096952559
NELFA	Nitrogen mustard	0.345148211234546	0.00691710549516958
KRT8	Ixazomib citrate	-0.344903678046775	0.00695965100011842
KRT8	Depsipeptide	-0.343697900203502	0.00717280386103409
RNF113A	Etoposide	0.343481669382308	0.00721162576265134
NELFA	Chlorambucil	0.343392665244963	0.00722765876067188
RNF113A	Uracil mustard	0.34163415919831	0.00755088220845938
NELFA	Fluorouracil	0.341605637357985	0.00755622702735644
MYCN	DECITABINE	0.341106361040998	0.00765032477070562
CSPP1	Nelarabine	0.340585406994706	0.00774959677420263
NXN	Carmustine	-0.340536305378491	0.0077590111860256
RNF113A	Nelarabine	0.340103300356682	0.00784246556143177
NELFA	Gemcitabine	0.339558868643029	0.00794850588478523
NXN	Ibrutinib	0.339406768116202	0.00797835342383695
NXN	Lomustine	-0.33844361985645	0.00816963602615591
NXN	Dacomitinib	0.33811204746909	0.00823640525969606
NELFA	Acrichine	0.337648573935975	0.00833053221558399
RNF113A	Raloxifene	0.337153040453647	0.00843220539402149
BICC1	IPI-145	0.337001704421155	0.0084634710392373
NELFA	Uracil mustard	0.336821614447089	0.00850080867496076
NXN	Dasatinib	0.335719609753146	0.00873242374333329
RNF113A	Vismodegib	0.335488274910916	0.0087817361607611
KRT8	Vincristine	-0.335261004055584	0.00883041802585553
KRT8	Actinomycin D	-0.334328674245723	0.00903259008684415
NELFA	Digoxin	0.333299769693891	0.00926036394162592
RNF113A	Calusterone	0.332835007664374	0.00936487635359712
NXN	Midostaurin	0.33195167767288	0.00956634032978044
NXN	Eribulin mesilate	-0.331695367722005	0.00962549761931057
BICC1	LDK-378	-0.331087882062843	0.00976697738299577
KRT8	DACARBAZINE	-0.330221022165682	0.00997198721415483
BICC1	Acalabrutinib	0.329786826226817	0.0100760688785251
NELFA	Topotecan	0.328238820225199	0.0104548470374706
BICC1	Lomustine	-0.327985842739876	0.0105179058646721
KRT8	Cisplatin	-0.322524201223849	0.0119619579170161
NXN	TYROTHRICIN	-0.322458185323545	0.0119804100810463
NXN	Ixabepilone	-0.321244772019224	0.0123239752398898
KRT8	Eribulin mesilate	-0.321087551101325	0.0123691066137731
NXN	Crizotinib	-0.321062035156829	0.0123764445738761
KRT8	ABT-199	-0.321007129546392	0.0123922472446469
KRT8	Ifosfamide	-0.32040426752662	0.01256690782272
CSPP1	Depsipeptide	-0.320310022996049	0.0125944031764655
BICC1	VINORELBINE	-0.319959823281127	0.0126970269981655
KRT8	Denileukin Diftitox Ontak	-0.318357291397924	0.013175885524362
KRT8	Homoharringtonine	-0.318284791174336	0.0131979123342112
KRT8	Encorafenib	-0.317634147493231	0.0133970119881657
BICC1	Tegafur	-0.317398202173996	0.0134698481076156
NELFA	Melphalan	0.316909556709193	0.0136217767122051
CSPP1	Mithramycin	-0.316519386594023	0.013744143718769
NXN	Sonidegib	0.316473105308778	0.013758721198086
NELFA	Hydroxyurea	0.316213885955319	0.0138406150100305
KRT8	Carfilzomib	-0.315898498186607	0.0139408186586323
RNF113A	Eribulin mesilate	0.314084951008182	0.014529197190244
KRT8	Sulfatinib	-0.312533231208517	0.0150494322843194
BICC1	Estramustine	-0.31234092179254	0.0151150059209783
BICC1	Homoharringtonine	-0.31228994061468	0.0151324305076567
BICC1	6-MERCAPTOPURINE	-0.311473591145359	0.0154138014501
NXN	Panobinostat	-0.311404482903752	0.0154378254977865
NELFA	Asparaginase	0.31136545406207	0.015451407239229
NXN	Everolimus	0.310965934824777	0.0155910268500057
NELFA	Denileukin Diftitox Ontak	-0.310932629453635	0.0156027147020158
RNF113A	Vandetanib	-0.309880269875768	0.0159759048931664
RNF113A	ABT-199	0.309271455665399	0.0161952735178008
KRT8	ARSENIC TRIOXIDE	-0.308802818628738	0.0163658844348114
KRT8	Bisacodyl, active ingredient of Viraplex	0.308490300321116	0.0164805117343556
NELFA	Parthenolide	0.308186274586496	0.0165926823347003
CSPP1	Belinostat	0.308138451143542	0.0166103861312807
RNF113A	Cyclophosphamide	0.307646525031033	0.0167934321821901
BICC1	Bosutinib	0.307146337600347	0.0169813174929018
NELFA	Mitomycin	0.306484203012214	0.0172327954835287
NXN	Vorinostat	-0.305618288745802	0.0175664632364335
NXN	Bleomycin	0.305607946298065	0.0175704816431218
MYCN	Thiotepa	0.304436199671122	0.0180308560687304
KRT8	Epirubicin	-0.304019850992166	0.0181968962229058
BICC1	PENTOSTATIN	0.303028881643983	0.0185973474119805
BICC1	Irofulven	0.30285181830016	0.0186696837272137
NXN	Vemurafenib	-0.302430193757872	0.0188428970147152
RNF113A	Melphalan	0.301560362196183	0.0192045721366359
BICC1	Acrichine	-0.301517235009847	0.0192226570603152
RNF113A	Osimertinib	-0.301287133592979	0.0193193927821351
NXN	Vandetanib	0.300721262428534	0.0195590512341907
KRT8	Irofulven	0.299594139948386	0.0200439528517527
RNF113A	Thiotepa	0.299324472726955	0.0201614697046993
BICC1	METHOTREXATE	-0.298628091717753	0.0204676530478138
KRT8	Dabrafenib	-0.298525329419324	0.0205131680126587
BICC1	Actinomycin D	-0.294329013059433	0.0224466216209719
RNF113A	Triethylenemelamine	0.294228407859748	0.022494806570606
NXN	Calusterone	-0.293805565528431	0.0226982857031612
RNF113A	Afatinib	-0.293584698794758	0.0228051884189158
RNF113A	Dromostanolone Propionate	0.293154835912956	0.0230144698619857
RNF113A	Ibrutinib	-0.291954003535546	0.0236077277920192
KRT8	Vinorelbine	-0.2906649184738	0.0242589155752485
NXN	6-MERCAPTOPURINE	-0.290396473900243	0.0243964120952072
BICC1	Docetaxel	-0.290379172840411	0.0244052961603171
KRT8	Paclitaxel	-0.289096183899084	0.0250717604583796
MYCN	Dexamethasone Decadron	0.288717872364113	0.0252711837048621
NXN	Fluphenazine	-0.287965126639762	0.0256719643875181
KRT8	Acetalax	0.287349299047033	0.0260038154777881
RNF113A	TYROTHRICIN	0.286591881219523	0.0264169105306742
NELFA	Raltitrexed	0.28654063146608	0.0264450604058667
BICC1	Vorinostat	-0.286525636929079	0.026453301202972
RNF113A	Cisplatin	0.286315288866083	0.0265691336041435
MYCN	Triethylenemelamine	0.285423428724775	0.027065004611083
BICC1	Carfilzomib	-0.285213026599918	0.0271831146795487
RNF113A	Acalabrutinib	-0.284589007373383	0.0275359606103804
RNF113A	Lapatinib	-0.284406757897176	0.0276397348276889
KRT8	Etoposide	-0.283922770431369	0.0279169163458992
BICC1	Oxaliplatin	-0.282338937857579	0.0288403488042308
MYCN	BMN-673	0.278207507692251	0.0313703416169318
NXN	ETHINYL ESTRADIOL	-0.27761053136606	0.031750804801872
BICC1	Belinostat	-0.277200027286247	0.0320146553887101
KRT8	VINORELBINE	-0.275944642387851	0.0328329322206612
MYCN	Mitomycin	0.275924626055469	0.0328461190477828
BICC1	6-THIOGUANINE	-0.275517074151523	0.0331155773538589
NXN	VINORELBINE	-0.275007328737436	0.0334551930025257
CSPP1	Acrichine	0.273849143896184	0.0342376244603353
MYCN	Chlorambucil	0.273683913563319	0.0343504799515898
BICC1	Carmustine	-0.273323748693446	0.0345975524338016
BICC1	Etoposide	-0.272695553502469	0.0350320304559572
RNF113A	Teniposide	0.271811873421722	0.0356508790429863
BICC1	Imatinib	-0.271107131786143	0.0361509001641096
NELFA	6-THIOGUANINE	0.271059987583329	0.0361845561422611
MYCN	Melphalan	0.270481617419822	0.0365995723145342
NELFA	Pipobroman	0.270123024120523	0.036858862693484
CSPP1	Allopurinol	0.269673131292648	0.0371863224950796
NXN	Denileukin Diftitox Ontak	-0.269362290240392	0.0374139777281193
MYCN	Carboplatin	0.269086785735024	0.0376167174331724
MYCN	Eribulin mesilate	0.269008905934586	0.0376741927729487
BICC1	ETHINYL ESTRADIOL	-0.268683904789623	0.0379148297157965
MYCN	Nitrogen mustard	0.268600676180762	0.0379766580645044
KRT8	Mithramycin	-0.267869040719047	0.038523772406289
MYCN	Cytarabine	0.267751761151049	0.038612077312972
CSPP1	Fludarabine	0.267337830150523	0.0389250839411282
BICC1	Fulvestrant	-0.266909399516635	0.039251262415454
BICC1	DAUNORUBICIN	-0.26621252222171	0.0397866441300344
RNF113A	Oxaliplatin	0.266093804616001	0.0398784486686769
KRT8	Doxorubicin	-0.265626848809252	0.0402412461281222
KRT8	Teniposide	-0.264823427524661	0.040871835358894
KRT8	Bendamustine	-0.263600580404428	0.0418472569268575
MYCN	Zoledronate	-0.263567375369534	0.0418740086423245
CSPP1	Cladribine	0.262221082109915	0.0429705825939299
CSPP1	6-THIOGUANINE	0.26184561028666	0.0432805898871703
KRT8	Afatinib	0.260626458444621	0.044299891817331
NXN	IPI-145	0.259750220589285	0.0450446105035659
BICC1	Parthenolide	-0.259349267108929	0.0453887944513176
RNF113A	Irinotecan	0.259231666862981	0.0454901525044301
CSPP1	Actinomycin D	-0.2589681692654	0.0457179319581441
NELFA	Dexamethasone Decadron	0.258724279877967	0.0459295942411896
MYCN	Fluphenazine	0.258666518130973	0.0459798409998579
KRT8	Dasatinib	0.257913039578162	0.0466394293326222
RNF113A	Celecoxib	0.256127944964595	0.0482330706903193
BICC1	Zoledronate	0.255520889726095	0.0487850629766872
RNF113A	Carfilzomib	0.254817275485503	0.0494313066419779
