# Supplementary material for: A Novel Inflammation-Related Gene Signature for Overall Survival Prediction and Comprehensive Analysis in Pediatric Patients with Wilms Tumor
Source: Dis Markers. 2022 May 7;2022:2651105. doi: 10.1155/2022/2651105 (PMC9107364; doi:10.1155/2022/2651105)
Supplement: Supplementary Materials — Supplementary Table 1 (Table S1) is additional information about inflammation-related genes. Supplementary Table 2 (Table S2) is the complete result of GO analysis based on DE-IRGs. Supplementary Table 3 (Table S3) is the complete result of KEGG analysis based on DE-IRGs. Supplementary Table 4 (Table S4) is the result of GSEA based on GO. Supplementary Table 5 (Table S5) is the result of drug sensitivity founded on the correlation of 7-IRGs signature. Supplementary Table 6 (Table S6) is the coefficient and hazard ratio of prognostic model based on 7-IRGs. [file 2651105.f1.zip › Supplement Table 6.txt]

id	coef	HR
BICC1	-0.466157883	0.627408219
CSPP1	-0.4814454	0.617889648
KRT8	-0.119205777	0.887625129
MYCN	0.324931307	1.383935575
NELFA	0.71982803	2.054079941
NXN	-0.31550328	0.729421678
RNF113A	0.914111896	2.494558841
